# Supplementary material for: nocoRNAc: Characterization of non-coding RNAs in prokaryotes
Source: BMC Bioinformatics. 2011 Jan 31;12:40. doi: 10.1186/1471-2105-12-40 (PMC3230914; doi:10.1186/1471-2105-12-40)
Supplement: Additional file 1 — GFF file containing all results of the application of nocoRNAc to the genome of S. coelicolor. This file is intended to be loaded into a genome browser or other programs processing chromosomal annotations. [file 1471-2105-12-40-S1.GFF]

##gff-version 2
##source-version nocoRNAc v1.20
##date 16 Aug 2010 12:21:59 GMT
gi|32141095|ref|NC_003888.3|	RNAz	ncRNA_region	135866	135945	.	+	.	ID "locus1"; Class_String "GXXX"
gi|32141095|ref|NC_003888.3|	RNAz	ncRNA_region	147823	147902	.	-	.	ID "locus2"; Class_String "GAXX"
gi|32141095|ref|NC_003888.3|	RNAz	ncRNA_region	148003	148182	.	-	.	ID "locus3"; Class_String "GXXX"
gi|32141095|ref|NC_003888.3|	RNAz	ncRNA_region	148183	148302	.	-	.	ID "locus4"; Class_String "GAXX"
gi|32141095|ref|NC_003888.3|	RNAz	ncRNA_region	148343	148462	.	-	.	ID "locus5"; Class_String "GTXX"
gi|32141095|ref|NC_003888.3|	RNAz	ncRNA_region	176022	176101	.	-	.	ID "locus6"; Class_String "GAAX"
gi|32141095|ref|NC_003888.3|	RNAz	ncRNA_region	180209	180268	.	+	.	ID "locus7"; Class_String "GXXX"
gi|32141095|ref|NC_003888.3|	RNAz	ncRNA_region	432649	432828	.	+	.	ID "locus8"; Class_String "GXXX"
gi|32141095|ref|NC_003888.3|	RNAz	ncRNA_region	432849	432988	.	+	.	ID "locus9"; Class_String "GAAX"
gi|32141095|ref|NC_003888.3|	RNAz	ncRNA_region	433511	433611	.	+	.	ID "locus10"; Class_String "GXaX"
gi|32141095|ref|NC_003888.3|	RNAz	ncRNA_region	433740	433799	.	-	.	ID "locus11"; Class_String "GAAX"
gi|32141095|ref|NC_003888.3|	RNAz	ncRNA_region	471539	471598	.	-	.	ID "locus12"; Class_String "GXXX"
gi|32141095|ref|NC_003888.3|	RNAz	ncRNA_region	471739	471798	.	-	.	ID "locus13"; Class_String "GXXX"
gi|32141095|ref|NC_003888.3|	RNAz	ncRNA_region	544270	544369	.	-	.	ID "locus14"; Class_String "GAXX"
gi|32141095|ref|NC_003888.3|	RNAz	ncRNA_region	544550	544749	.	-	.	ID "locus15"; Class_String "GXAX"
gi|32141095|ref|NC_003888.3|	RNAz	ncRNA_region	544850	544969	.	-	.	ID "locus16"; Class_String "GXXX"
gi|32141095|ref|NC_003888.3|	RNAz	ncRNA_region	545010	545089	.	-	.	ID "locus17"; Class_String "GXXX"
gi|32141095|ref|NC_003888.3|	RNAz	ncRNA_region	545150	545229	.	-	.	ID "locus18"; Class_String "GAAX"
gi|32141095|ref|NC_003888.3|	RNAz	ncRNA_region	545330	545569	.	-	.	ID "locus19"; Class_String "GAXX"
gi|32141095|ref|NC_003888.3|	RNAz	ncRNA_region	558813	558892	.	+	.	ID "locus20"; Class_String "GtXX"
gi|32141095|ref|NC_003888.3|	RNAz	ncRNA_region	604085	604204	.	-	.	ID "locus21"; Class_String "GAAX"
gi|32141095|ref|NC_003888.3|	RNAz	ncRNA_region	640036	640115	.	-	.	ID "locus22"; Class_String "GXAX"
gi|32141095|ref|NC_003888.3|	RNAz	ncRNA_region	656474	656653	.	+	.	ID "locus23"; Class_String "GAXX"
gi|32141095|ref|NC_003888.3|	RNAz	ncRNA_region	656874	657013	.	+	.	ID "locus24"; Class_String "GXXX"
gi|32141095|ref|NC_003888.3|	RNAz	ncRNA_region	657194	657353	.	+	.	ID "locus25"; Class_String "GAXX"
gi|32141095|ref|NC_003888.3|	RNAz	ncRNA_region	682173	682332	.	-	.	ID "locus26"; Class_String "GAXX"
gi|32141095|ref|NC_003888.3|	RNAz	ncRNA_region	724714	724933	.	+	.	ID "locus27"; Class_String "GTAX"
gi|32141095|ref|NC_003888.3|	RNAz	ncRNA_region	728195	728256	.	+	.	ID "locus28"; Class_String "GXXX"
gi|32141095|ref|NC_003888.3|	RNAz	ncRNA_region	730598	730727	.	-	.	ID "locus29"; Class_String "GAXX"
gi|32141095|ref|NC_003888.3|	RNAz	ncRNA_region	731294	731372	.	-	.	ID "locus30"; Class_String "GXAX"
gi|32141095|ref|NC_003888.3|	RNAz	ncRNA_region	733843	734002	.	-	.	ID "locus31"; Class_String "GXXX"
gi|32141095|ref|NC_003888.3|	RNAz	ncRNA_region	746929	747008	.	+	.	ID "locus32"; Class_String "GXXX"
gi|32141095|ref|NC_003888.3|	RNAz	ncRNA_region	750339	750398	.	+	.	ID "locus33"; Class_String "GXXX"
gi|32141095|ref|NC_003888.3|	RNAz	ncRNA_region	782873	783066	.	+	.	ID "locus34"; Class_String "GAXX"
gi|32141095|ref|NC_003888.3|	RNAz	ncRNA_region	783522	783701	.	+	.	ID "locus35"; Class_String "GAXX"
gi|32141095|ref|NC_003888.3|	RNAz	ncRNA_region	829984	830143	.	-	.	ID "locus36"; Class_String "GAXX"
gi|32141095|ref|NC_003888.3|	RNAz	ncRNA_region	832061	832220	.	-	.	ID "locus37"; Class_String "GXXX"
gi|32141095|ref|NC_003888.3|	RNAz	ncRNA_region	836069	836148	.	-	.	ID "locus38"; Class_String "GXXX"
gi|32141095|ref|NC_003888.3|	RNAz	ncRNA_region	852051	852130	.	+	.	ID "locus39"; Class_String "GXXX"
gi|32141095|ref|NC_003888.3|	RNAz	ncRNA_region	853008	853164	.	+	.	ID "locus40"; Class_String "GAXX"
gi|32141095|ref|NC_003888.3|	RNAz	ncRNA_region	865293	865372	.	-	.	ID "locus41"; Class_String "GXXX"
gi|32141095|ref|NC_003888.3|	RNAz	ncRNA_region	889349	889428	.	-	.	ID "locus42"; Class_String "GXXX"
gi|32141095|ref|NC_003888.3|	RNAz	ncRNA_region	890205	890304	.	-	.	ID "locus43"; Class_String "GXXX"
gi|32141095|ref|NC_003888.3|	RNAz	ncRNA_region	928358	928517	.	+	.	ID "locus44"; Class_String "GTXX"
gi|32141095|ref|NC_003888.3|	RNAz	ncRNA_region	931031	931090	.	+	.	ID "locus45"; Class_String "GXXX"
gi|32141095|ref|NC_003888.3|	RNAz	ncRNA_region	954483	954634	.	-	.	ID "locus46"; Class_String "GXAX"
gi|32141095|ref|NC_003888.3|	RNAz	ncRNA_region	954750	954869	.	-	.	ID "locus47"; Class_String "GXXX"
gi|32141095|ref|NC_003888.3|	RNAz	ncRNA_region	956025	956084	.	-	.	ID "locus48"; Class_String "GXXX"
gi|32141095|ref|NC_003888.3|	RNAz	ncRNA_region	958347	958446	.	-	.	ID "locus49"; Class_String "GXXX"
gi|32141095|ref|NC_003888.3|	RNAz	ncRNA_region	958467	958546	.	-	.	ID "locus50"; Class_String "GXXX"
gi|32141095|ref|NC_003888.3|	RNAz	ncRNA_region	959931	960030	.	+	.	ID "locus51"; Class_String "GXXX"
gi|32141095|ref|NC_003888.3|	RNAz	ncRNA_region	960413	960510	.	-	.	ID "locus52"; Class_String "GXAX"
gi|32141095|ref|NC_003888.3|	RNAz	ncRNA_region	960630	960689	.	-	.	ID "locus53"; Class_String "GXXX"
gi|32141095|ref|NC_003888.3|	RNAz	ncRNA_region	962359	962478	.	-	.	ID "locus54"; Class_String "GXXX"
gi|32141095|ref|NC_003888.3|	RNAz	ncRNA_region	967246	967325	.	+	.	ID "locus55"; Class_String "GXXX"
gi|32141095|ref|NC_003888.3|	RNAz	ncRNA_region	968449	968608	.	+	.	ID "locus56"; Class_String "GAAX"
gi|32141095|ref|NC_003888.3|	RNAz	ncRNA_region	968989	969048	.	+	.	ID "locus57"; Class_String "GXXX"
gi|32141095|ref|NC_003888.3|	RNAz	ncRNA_region	970521	970579	.	+	.	ID "locus58"; Class_String "GAAX"
gi|32141095|ref|NC_003888.3|	RNAz	ncRNA_region	971058	971197	.	+	.	ID "locus59"; Class_String "GXAX"
gi|32141095|ref|NC_003888.3|	RNAz	ncRNA_region	971496	971555	.	-	.	ID "locus60"; Class_String "GXXX"
gi|32141095|ref|NC_003888.3|	RNAz	ncRNA_region	971776	971835	.	-	.	ID "locus61"; Class_String "GXXX"
gi|32141095|ref|NC_003888.3|	RNAz	ncRNA_region	972051	972130	.	-	.	ID "locus62"; Class_String "GXXX"
gi|32141095|ref|NC_003888.3|	RNAz	ncRNA_region	974919	975058	.	+	.	ID "locus63"; Class_String "GXAX"
gi|32141095|ref|NC_003888.3|	RNAz	ncRNA_region	975439	975518	.	+	.	ID "locus64"; Class_String "GAAX"
gi|32141095|ref|NC_003888.3|	RNAz	ncRNA_region	975859	975978	.	+	.	ID "locus65"; Class_String "GTXX"
gi|32141095|ref|NC_003888.3|	RNAz	ncRNA_region	976399	976488	.	+	.	ID "locus66"; Class_String "GXXX"
gi|32141095|ref|NC_003888.3|	RNAz	ncRNA_region	979367	979526	.	-	.	ID "locus67"; Class_String "GXAX"
gi|32141095|ref|NC_003888.3|	RNAz	ncRNA_region	979587	979666	.	-	.	ID "locus68"; Class_String "GXXX"
gi|32141095|ref|NC_003888.3|	RNAz	ncRNA_region	980027	980086	.	-	.	ID "locus69"; Class_String "GXAX"
gi|32141095|ref|NC_003888.3|	RNAz	ncRNA_region	982125	982184	.	-	.	ID "locus70"; Class_String "GAAX"
gi|32141095|ref|NC_003888.3|	RNAz	ncRNA_region	982325	982452	.	-	.	ID "locus71"; Class_String "GAXX"
gi|32141095|ref|NC_003888.3|	RNAz	ncRNA_region	982553	982632	.	+	.	ID "locus72"; Class_String "GTXX"
gi|32141095|ref|NC_003888.3|	RNAz	ncRNA_region	986880	986952	.	+	.	ID "locus73"; Class_String "GXXX"
gi|32141095|ref|NC_003888.3|	RNAz	ncRNA_region	988501	988580	.	-	.	ID "locus74"; Class_String "GXXX"
gi|32141095|ref|NC_003888.3|	RNAz	ncRNA_region	990989	991113	.	+	.	ID "locus75"; Class_String "GTXX"
gi|32141095|ref|NC_003888.3|	RNAz	ncRNA_region	993368	993432	.	-	.	ID "locus76"; Class_String "GTXX"
gi|32141095|ref|NC_003888.3|	RNAz	ncRNA_region	1004800	1004955	.	.	.	ID "locus77"; Class_String "XTSX"
gi|32141095|ref|NC_003888.3|	RNAz	ncRNA_region	1005900	1006019	.	+	.	ID "locus78"; Class_String "GAXX"
gi|32141095|ref|NC_003888.3|	RNAz	ncRNA_region	1027803	1027882	.	-	.	ID "locus79"; Class_String "GXXX"
gi|32141095|ref|NC_003888.3|	RNAz	ncRNA_region	1028683	1028762	.	-	.	ID "locus80"; Class_String "GTXX"
gi|32141095|ref|NC_003888.3|	RNAz	ncRNA_region	1030512	1030631	.	+	.	ID "locus81"; Class_String "GXXX"
gi|32141095|ref|NC_003888.3|	RNAz	ncRNA_region	1032607	1032666	.	+	.	ID "locus82"; Class_String "GXXX"
gi|32141095|ref|NC_003888.3|	RNAz	ncRNA_region	1033541	1033745	.	.	.	ID "locus83"; Class_String "XTSX"
gi|32141095|ref|NC_003888.3|	RNAz	ncRNA_region	1034078	1034137	.	-	.	ID "locus84"; Class_String "GXXX"
gi|32141095|ref|NC_003888.3|	RNAz	ncRNA_region	1034435	1034594	.	-	.	ID "locus85"; Class_String "GXXX"
gi|32141095|ref|NC_003888.3|	RNAz	ncRNA_region	1034715	1034814	.	-	.	ID "locus86"; Class_String "GXXX"
gi|32141095|ref|NC_003888.3|	RNAz	ncRNA_region	1035939	1036058	.	-	.	ID "locus87"; Class_String "GAAX"
gi|32141095|ref|NC_003888.3|	RNAz	ncRNA_region	1036139	1036218	.	-	.	ID "locus88"; Class_String "GAXX"
gi|32141095|ref|NC_003888.3|	RNAz	ncRNA_region	1036699	1036778	.	-	.	ID "locus89"; Class_String "GTXX"
gi|32141095|ref|NC_003888.3|	RNAz	ncRNA_region	1037030	1037129	.	-	.	ID "locus90"; Class_String "GXXX"
gi|32141095|ref|NC_003888.3|	RNAz	ncRNA_region	1037880	1038253	.	-	.	ID "locus91"; Class_String "GAAX"
gi|32141095|ref|NC_003888.3|	RNAz	ncRNA_region	1039634	1039753	.	-	.	ID "locus92"; Class_String "GXAX"
gi|32141095|ref|NC_003888.3|	RNAz	ncRNA_region	1039854	1040093	.	-	.	ID "locus93"; Class_String "GAXX"
gi|32141095|ref|NC_003888.3|	RNAz	ncRNA_region	1040194	1040353	.	-	.	ID "locus94"; Class_String "GXXX"
gi|32141095|ref|NC_003888.3|	RNAz	ncRNA_region	1069458	1069637	.	+	.	ID "locus95"; Class_String "GAAX"
gi|32141095|ref|NC_003888.3|	RNAz	ncRNA_region	1070180	1070335	.	+	.	ID "locus96"; Class_String "GAAX"
gi|32141095|ref|NC_003888.3|	RNAz	ncRNA_region	1070434	1070493	.	+	.	ID "locus97"; Class_String "GXAX"
gi|32141095|ref|NC_003888.3|	RNAz	ncRNA_region	1074682	1074741	.	-	.	ID "locus98"; Class_String "GXAX"
gi|32141095|ref|NC_003888.3|	RNAz	ncRNA_region	1077030	1077146	.	-	.	ID "locus99"; Class_String "GXAX"
gi|32141095|ref|NC_003888.3|	RNAz	ncRNA_region	1077524	1077699	.	-	.	ID "locus100"; Class_String "GAXX"
gi|32141095|ref|NC_003888.3|	RNAz	ncRNA_region	1078040	1078099	.	-	.	ID "locus101"; Class_String "GTXX"
gi|32141095|ref|NC_003888.3|	RNAz	ncRNA_region	1080543	1080641	.	-	.	ID "locus102"; Class_String "GXXX"
gi|32141095|ref|NC_003888.3|	RNAz	ncRNA_region	1081648	1081707	.	-	.	ID "locus103"; Class_String "GXXX"
gi|32141095|ref|NC_003888.3|	RNAz	ncRNA_region	1087775	1087894	.	-	.	ID "locus104"; Class_String "GAAX"
gi|32141095|ref|NC_003888.3|	RNAz	ncRNA_region	1087955	1088014	.	-	.	ID "locus105"; Class_String "GASX"
gi|32141095|ref|NC_003888.3|	RNAz	ncRNA_region	1127866	1128005	.	-	.	ID "locus106"; Class_String "GXXX"
gi|32141095|ref|NC_003888.3|	RNAz	ncRNA_region	1134028	1134104	.	.	.	ID "locus107"; Class_String "XXSX"
gi|32141095|ref|NC_003888.3|	RNAz	ncRNA_region	1138937	1139056	.	-	.	ID "locus108"; Class_String "GXXX"
gi|32141095|ref|NC_003888.3|	RNAz	ncRNA_region	1141567	1141656	.	+	.	ID "locus109"; Class_String "GXAX"
gi|32141095|ref|NC_003888.3|	RNAz	ncRNA_region	1141800	1141899	.	+	.	ID "locus110"; Class_String "GAXX"
gi|32141095|ref|NC_003888.3|	RNAz	ncRNA_region	1142260	1142399	.	+	.	ID "locus111"; Class_String "GXXX"
gi|32141095|ref|NC_003888.3|	RNAz	ncRNA_region	1142738	1142839	.	+	.	ID "locus112"; Class_String "GXAX"
gi|32141095|ref|NC_003888.3|	RNAz	ncRNA_region	1142900	1142979	.	+	.	ID "locus113"; Class_String "GAXX"
gi|32141095|ref|NC_003888.3|	RNAz	ncRNA_region	1143554	1143712	.	+	.	ID "locus114"; Class_String "GAAX"
gi|32141095|ref|NC_003888.3|	RNAz	ncRNA_region	1143993	1144072	.	+	.	ID "locus115"; Class_String "GTXX"
gi|32141095|ref|NC_003888.3|	RNAz	ncRNA_region	1146313	1146526	.	+	.	ID "locus116"; Class_String "GAAX"
gi|32141095|ref|NC_003888.3|	RNAz	ncRNA_region	1146587	1146646	.	+	.	ID "locus117"; Class_String "GTXX"
gi|32141095|ref|NC_003888.3|	RNAz	ncRNA_region	1146767	1146826	.	+	.	ID "locus118"; Class_String "GXXX"
gi|32141095|ref|NC_003888.3|	RNAz	ncRNA_region	1146907	1147086	.	+	.	ID "locus119"; Class_String "GAXX"
gi|32141095|ref|NC_003888.3|	RNAz	ncRNA_region	1147247	1147406	.	+	.	ID "locus120"; Class_String "GAXX"
gi|32141095|ref|NC_003888.3|	RNAz	ncRNA_region	1147407	1147506	.	+	.	ID "locus121"; Class_String "GXXX"
gi|32141095|ref|NC_003888.3|	RNAz	ncRNA_region	1148978	1149037	.	+	.	ID "locus122"; Class_String "GXXX"
gi|32141095|ref|NC_003888.3|	RNAz	ncRNA_region	1149618	1149777	.	+	.	ID "locus123"; Class_String "GXAX"
gi|32141095|ref|NC_003888.3|	RNAz	ncRNA_region	1150010	1150189	.	-	.	ID "locus124"; Class_String "GTXX"
gi|32141095|ref|NC_003888.3|	RNAz	ncRNA_region	1150770	1150909	.	+	.	ID "locus125"; Class_String "GXXX"
gi|32141095|ref|NC_003888.3|	RNAz	ncRNA_region	1162208	1162390	.	-	.	ID "locus126"; Class_String "GAXX"
gi|32141095|ref|NC_003888.3|	RNAz	ncRNA_region	1162750	1162829	.	+	.	ID "locus127"; Class_String "GAXX"
gi|32141095|ref|NC_003888.3|	RNAz	ncRNA_region	1163270	1163329	.	+	.	ID "locus128"; Class_String "GXXX"
gi|32141095|ref|NC_003888.3|	RNAz	ncRNA_region	1163610	1163709	.	+	.	ID "locus129"; Class_String "GAXX"
gi|32141095|ref|NC_003888.3|	RNAz	ncRNA_region	1164626	1164765	.	-	.	ID "locus130"; Class_String "GAXX"
gi|32141095|ref|NC_003888.3|	RNAz	ncRNA_region	1173564	1173723	.	-	.	ID "locus131"; Class_String "GXAX"
gi|32141095|ref|NC_003888.3|	RNAz	ncRNA_region	1177523	1177684	.	+	.	ID "locus132"; Class_String "GAAX"
gi|32141095|ref|NC_003888.3|	RNAz	ncRNA_region	1177798	1177893	.	-	.	ID "locus133"; Class_String "GXXX"
gi|32141095|ref|NC_003888.3|	RNAz	ncRNA_region	1178074	1178153	.	-	.	ID "locus134"; Class_String "GTAX"
gi|32141095|ref|NC_003888.3|	RNAz	ncRNA_region	1180524	1180603	.	+	.	ID "locus135"; Class_String "GTXX"
gi|32141095|ref|NC_003888.3|	RNAz	ncRNA_region	1180863	1180922	.	-	.	ID "locus136"; Class_String "GXAX"
gi|32141095|ref|NC_003888.3|	RNAz	ncRNA_region	1192015	1192234	.	+	.	ID "locus137"; Class_String "GAAX"
gi|32141095|ref|NC_003888.3|	RNAz	ncRNA_region	1192295	1192414	.	+	.	ID "locus138"; Class_String "GAXX"
gi|32141095|ref|NC_003888.3|	RNAz	ncRNA_region	1192695	1192774	.	+	.	ID "locus139"; Class_String "GXXX"
gi|32141095|ref|NC_003888.3|	RNAz	ncRNA_region	1193095	1193233	.	+	.	ID "locus140"; Class_String "GXAX"
gi|32141095|ref|NC_003888.3|	RNAz	ncRNA_region	1193261	1193441	.	-	.	ID "locus141"; Class_String "GAAX"
gi|32141095|ref|NC_003888.3|	RNAz	ncRNA_region	1201799	1201858	.	+	.	ID "locus142"; Class_String "GXXX"
gi|32141095|ref|NC_003888.3|	RNAz	ncRNA_region	1202036	1202175	.	+	.	ID "locus143"; Class_String "GAXX"
gi|32141095|ref|NC_003888.3|	RNAz	ncRNA_region	1203213	1203272	.	+	.	ID "locus144"; Class_String "GAXX"
gi|32141095|ref|NC_003888.3|	RNAz	ncRNA_region	1203373	1203532	.	+	.	ID "locus145"; Class_String "GTXX"
gi|32141095|ref|NC_003888.3|	RNAz	ncRNA_region	1203713	1203912	.	+	.	ID "locus146"; Class_String "GXXX"
gi|32141095|ref|NC_003888.3|	RNAz	ncRNA_region	1204345	1204444	.	-	.	ID "locus147"; Class_String "GAAX"
gi|32141095|ref|NC_003888.3|	RNAz	ncRNA_region	1206496	1206715	.	-	.	ID "locus148"; Class_String "GAXX"
gi|32141095|ref|NC_003888.3|	RNAz	ncRNA_region	1207168	1207304	.	-	.	ID "locus149"; Class_String "GTXX"
gi|32141095|ref|NC_003888.3|	RNAz	ncRNA_region	1208012	1208231	.	-	.	ID "locus150"; Class_String "GXXX"
gi|32141095|ref|NC_003888.3|	RNAz	ncRNA_region	1209052	1209111	.	-	.	ID "locus151"; Class_String "GXXX"
gi|32141095|ref|NC_003888.3|	RNAz	ncRNA_region	1209412	1209511	.	-	.	ID "locus152"; Class_String "GXXX"
gi|32141095|ref|NC_003888.3|	RNAz	ncRNA_region	1211564	1211683	.	-	.	ID "locus153"; Class_String "GAAX"
gi|32141095|ref|NC_003888.3|	RNAz	ncRNA_region	1211964	1212103	.	-	.	ID "locus154"; Class_String "GTAX"
gi|32141095|ref|NC_003888.3|	RNAz	ncRNA_region	1212284	1212443	.	-	.	ID "locus155"; Class_String "GXAX"
gi|32141095|ref|NC_003888.3|	RNAz	ncRNA_region	1216855	1217126	.	-	.	ID "locus156"; Class_String "GXAX"
gi|32141095|ref|NC_003888.3|	RNAz	ncRNA_region	1217385	1217449	.	+	.	ID "locus157"; Class_String "GTAX"
gi|32141095|ref|NC_003888.3|	RNAz	ncRNA_region	1222188	1222296	.	-	.	ID "locus158"; Class_String "GXAX"
gi|32141095|ref|NC_003888.3|	RNAz	ncRNA_region	1228381	1228477	.	-	.	ID "locus159"; Class_String "GAAX"
gi|32141095|ref|NC_003888.3|	RNAz	ncRNA_region	1228638	1228837	.	-	.	ID "locus160"; Class_String "GXXX"
gi|32141095|ref|NC_003888.3|	RNAz	ncRNA_region	1235272	1235351	.	-	.	ID "locus161"; Class_String "GXXX"
gi|32141095|ref|NC_003888.3|	RNAz	ncRNA_region	1236038	1236117	.	-	.	ID "locus162"; Class_String "GAXX"
gi|32141095|ref|NC_003888.3|	RNAz	ncRNA_region	1236934	1236993	.	.	.	ID "locus163"; Class_String "XXXX"
gi|32141095|ref|NC_003888.3|	RNAz	ncRNA_region	1237953	1238112	.	-	.	ID "locus164"; Class_String "GXAX"
gi|32141095|ref|NC_003888.3|	RNAz	ncRNA_region	1264862	1264921	.	-	.	ID "locus165"; Class_String "GTXX"
gi|32141095|ref|NC_003888.3|	RNAz	ncRNA_region	1267434	1267654	.	+	.	ID "locus166"; Class_String "GAXX"
gi|32141095|ref|NC_003888.3|	RNAz	ncRNA_region	1270418	1270614	.	+	.	ID "locus167"; Class_String "GAXX"
gi|32141095|ref|NC_003888.3|	RNAz	ncRNA_region	1271324	1271383	.	+	.	ID "locus168"; Class_String "GAXX"
gi|32141095|ref|NC_003888.3|	RNAz	ncRNA_region	1274217	1274496	.	-	.	ID "locus169"; Class_String "GAXX"
gi|32141095|ref|NC_003888.3|	RNAz	ncRNA_region	1274577	1274636	.	-	.	ID "locus170"; Class_String "GXXX"
gi|32141095|ref|NC_003888.3|	RNAz	ncRNA_region	1275028	1275107	.	-	.	ID "locus171"; Class_String "GXXX"
gi|32141095|ref|NC_003888.3|	RNAz	ncRNA_region	1275988	1276087	.	-	.	ID "locus172"; Class_String "GXAX"
gi|32141095|ref|NC_003888.3|	RNAz	ncRNA_region	1276228	1276387	.	-	.	ID "locus173"; Class_String "GXXX"
gi|32141095|ref|NC_003888.3|	RNAz	ncRNA_region	1276488	1276647	.	-	.	ID "locus174"; Class_String "GTXX"
gi|32141095|ref|NC_003888.3|	RNAz	ncRNA_region	1276930	1276989	.	-	.	ID "locus175"; Class_String "GXXX"
gi|32141095|ref|NC_003888.3|	RNAz	ncRNA_region	1280730	1280809	.	+	.	ID "locus176"; Class_String "GXXX"
gi|32141095|ref|NC_003888.3|	RNAz	ncRNA_region	1281267	1281486	.	+	.	ID "locus177"; Class_String "GXAX"
gi|32141095|ref|NC_003888.3|	RNAz	ncRNA_region	1281725	1281778	.	.	.	ID "locus178"; Class_String "XXSX"
gi|32141095|ref|NC_003888.3|	RNAz	ncRNA_region	1282048	1282107	.	-	.	ID "locus179"; Class_String "GASX"
gi|32141095|ref|NC_003888.3|	RNAz	ncRNA_region	1283297	1283376	.	-	.	ID "locus180"; Class_String "GAAX"
gi|32141095|ref|NC_003888.3|	RNAz	ncRNA_region	1283637	1283695	.	-	.	ID "locus181"; Class_String "GXAX"
gi|32141095|ref|NC_003888.3|	RNAz	ncRNA_region	1284336	1284495	.	-	.	ID "locus182"; Class_String "GXAX"
gi|32141095|ref|NC_003888.3|	RNAz	ncRNA_region	1285245	1285519	.	-	.	ID "locus183"; Class_String "GTAX"
gi|32141095|ref|NC_003888.3|	RNAz	ncRNA_region	1285540	1285599	.	-	.	ID "locus184"; Class_String "GXAX"
gi|32141095|ref|NC_003888.3|	RNAz	ncRNA_region	1285780	1285919	.	-	.	ID "locus185"; Class_String "GAAX"
gi|32141095|ref|NC_003888.3|	RNAz	ncRNA_region	1286556	1286732	.	-	.	ID "locus186"; Class_String "GTAX"
gi|32141095|ref|NC_003888.3|	RNAz	ncRNA_region	1286793	1287012	.	-	.	ID "locus187"; Class_String "GXAX"
gi|32141095|ref|NC_003888.3|	RNAz	ncRNA_region	1288272	1288431	.	+	.	ID "locus188"; Class_String "GXAX"
gi|32141095|ref|NC_003888.3|	RNAz	ncRNA_region	1288472	1288551	.	+	.	ID "locus189"; Class_String "GAAX"
gi|32141095|ref|NC_003888.3|	RNAz	ncRNA_region	1288732	1288791	.	+	.	ID "locus190"; Class_String "GXAX"
gi|32141095|ref|NC_003888.3|	RNAz	ncRNA_region	1291790	1291953	.	+	.	ID "locus191"; Class_String "GAAX"
gi|32141095|ref|NC_003888.3|	RNAz	ncRNA_region	1294045	1294224	.	-	.	ID "locus192"; Class_String "GXAX"
gi|32141095|ref|NC_003888.3|	RNAz	ncRNA_region	1294225	1294304	.	-	.	ID "locus193"; Class_String "GXAX"
gi|32141095|ref|NC_003888.3|	RNAz	ncRNA_region	1294444	1294503	.	-	.	ID "locus194"; Class_String "GXXX"
gi|32141095|ref|NC_003888.3|	RNAz	ncRNA_region	1295740	1295979	.	-	.	ID "locus195"; Class_String "GTAX"
gi|32141095|ref|NC_003888.3|	RNAz	ncRNA_region	1296377	1296616	.	-	.	ID "locus196"; Class_String "GAAX"
gi|32141095|ref|NC_003888.3|	RNAz	ncRNA_region	1304345	1304404	.	+	.	ID "locus197"; Class_String "GXXX"
gi|32141095|ref|NC_003888.3|	RNAz	ncRNA_region	1304465	1304584	.	+	.	ID "locus198"; Class_String "GXXX"
gi|32141095|ref|NC_003888.3|	RNAz	ncRNA_region	1304925	1305144	.	+	.	ID "locus199"; Class_String "GAAX"
gi|32141095|ref|NC_003888.3|	RNAz	ncRNA_region	1305225	1305384	.	+	.	ID "locus200"; Class_String "GTXX"
gi|32141095|ref|NC_003888.3|	RNAz	ncRNA_region	1305485	1305604	.	+	.	ID "locus201"; Class_String "GXXX"
gi|32141095|ref|NC_003888.3|	RNAz	ncRNA_region	1305866	1305969	.	+	.	ID "locus202"; Class_String "GTaX"
gi|32141095|ref|NC_003888.3|	RNAz	ncRNA_region	1306896	1306995	.	+	.	ID "locus203"; Class_String "GXAX"
gi|32141095|ref|NC_003888.3|	RNAz	ncRNA_region	1308145	1308300	.	+	.	ID "locus204"; Class_String "GTXX"
gi|32141095|ref|NC_003888.3|	RNAz	ncRNA_region	1308301	1308360	.	+	.	ID "locus205"; Class_String "GTXX"
gi|32141095|ref|NC_003888.3|	RNAz	ncRNA_region	1308840	1309139	.	+	.	ID "locus206"; Class_String "GXAX"
gi|32141095|ref|NC_003888.3|	RNAz	ncRNA_region	1309460	1309559	.	+	.	ID "locus207"; Class_String "GXXX"
gi|32141095|ref|NC_003888.3|	RNAz	ncRNA_region	1309600	1309739	.	+	.	ID "locus208"; Class_String "GXAX"
gi|32141095|ref|NC_003888.3|	RNAz	ncRNA_region	1310140	1310199	.	+	.	ID "locus209"; Class_String "GXXX"
gi|32141095|ref|NC_003888.3|	RNAz	ncRNA_region	1312342	1312705	.	-	.	ID "locus210"; Class_String "GAXX"
gi|32141095|ref|NC_003888.3|	RNAz	ncRNA_region	1313025	1313151	.	-	.	ID "locus211"; Class_String "GAXX"
gi|32141095|ref|NC_003888.3|	RNAz	ncRNA_region	1313310	1313389	.	+	.	ID "locus212"; Class_String "GXXX"
gi|32141095|ref|NC_003888.3|	RNAz	ncRNA_region	1313530	1313649	.	+	.	ID "locus213"; Class_String "GAXX"
gi|32141095|ref|NC_003888.3|	RNAz	ncRNA_region	1314107	1314186	.	-	.	ID "locus214"; Class_String "GXXX"
gi|32141095|ref|NC_003888.3|	RNAz	ncRNA_region	1315724	1315863	.	+	.	ID "locus215"; Class_String "GTXX"
gi|32141095|ref|NC_003888.3|	RNAz	ncRNA_region	1317727	1317926	.	-	.	ID "locus216"; Class_String "GXXX"
gi|32141095|ref|NC_003888.3|	RNAz	ncRNA_region	1318007	1318134	.	-	.	ID "locus217"; Class_String "GXXX"
gi|32141095|ref|NC_003888.3|	RNAz	ncRNA_region	1318706	1318785	.	-	.	ID "locus218"; Class_String "GXXX"
gi|32141095|ref|NC_003888.3|	RNAz	ncRNA_region	1322452	1322511	.	-	.	ID "locus219"; Class_String "GTAX"
gi|32141095|ref|NC_003888.3|	RNAz	ncRNA_region	1325364	1325443	.	-	.	ID "locus220"; Class_String "GXAX"
gi|32141095|ref|NC_003888.3|	RNAz	ncRNA_region	1325744	1325923	.	-	.	ID "locus221"; Class_String "GAAX"
gi|32141095|ref|NC_003888.3|	RNAz	ncRNA_region	1326144	1326223	.	-	.	ID "locus222"; Class_String "GXAX"
gi|32141095|ref|NC_003888.3|	RNAz	ncRNA_region	1326664	1326909	.	-	.	ID "locus223"; Class_String "GTAX"
gi|32141095|ref|NC_003888.3|	RNAz	ncRNA_region	1329604	1329755	.	+	.	ID "locus224"; Class_String "GAXX"
gi|32141095|ref|NC_003888.3|	RNAz	ncRNA_region	1332242	1332301	.	-	.	ID "locus225"; Class_String "GAXX"
gi|32141095|ref|NC_003888.3|	RNAz	ncRNA_region	1333654	1333746	.	.	.	ID "locus226"; Class_String "XTsX"
gi|32141095|ref|NC_003888.3|	RNAz	ncRNA_region	1362269	1362328	.	-	.	ID "locus227"; Class_String "GASX"
gi|32141095|ref|NC_003888.3|	RNAz	ncRNA_region	1367495	1367569	.	-	.	ID "locus228"; Class_String "GXAX"
gi|32141095|ref|NC_003888.3|	RNAz	ncRNA_region	1367610	1367689	.	-	.	ID "locus229"; Class_String "GXXX"
gi|32141095|ref|NC_003888.3|	RNAz	ncRNA_region	1368706	1368874	.	-	.	ID "locus230"; Class_String "GXAX"
gi|32141095|ref|NC_003888.3|	RNAz	ncRNA_region	1370737	1370918	.	-	.	ID "locus231"; Class_String "GAAX"
gi|32141095|ref|NC_003888.3|	RNAz	ncRNA_region	1374638	1374717	.	+	.	ID "locus232"; Class_String "GXXX"
gi|32141095|ref|NC_003888.3|	RNAz	ncRNA_region	1376980	1377179	.	+	.	ID "locus233"; Class_String "GAXX"
gi|32141095|ref|NC_003888.3|	RNAz	ncRNA_region	1377476	1377555	.	+	.	ID "locus234"; Class_String "GXXX"
gi|32141095|ref|NC_003888.3|	RNAz	ncRNA_region	1378596	1378755	.	+	.	ID "locus235"; Class_String "GTAX"
gi|32141095|ref|NC_003888.3|	RNAz	ncRNA_region	1389158	1389353	.	+	.	ID "locus236"; Class_String "GXXX"
gi|32141095|ref|NC_003888.3|	RNAz	ncRNA_region	1394461	1394554	.	-	.	ID "locus237"; Class_String "GAXX"
gi|32141095|ref|NC_003888.3|	RNAz	ncRNA_region	1395518	1395615	.	+	.	ID "locus238"; Class_String "GTXX"
gi|32141095|ref|NC_003888.3|	RNAz	ncRNA_region	1396786	1397045	.	+	.	ID "locus239"; Class_String "GXXX"
gi|32141095|ref|NC_003888.3|	RNAz	ncRNA_region	1397346	1397433	.	+	.	ID "locus240"; Class_String "GXXX"
gi|32141095|ref|NC_003888.3|	RNAz	ncRNA_region	1397550	1397660	.	+	.	ID "locus241"; Class_String "GAAX"
gi|32141095|ref|NC_003888.3|	RNAz	ncRNA_region	1401757	1401816	.	-	.	ID "locus242"; Class_String "GTXX"
gi|32141095|ref|NC_003888.3|	RNAz	ncRNA_region	1401957	1402033	.	-	.	ID "locus243"; Class_String "GXAX"
gi|32141095|ref|NC_003888.3|	RNAz	ncRNA_region	1415012	1415111	.	+	.	ID "locus244"; Class_String "GAXX"
gi|32141095|ref|NC_003888.3|	RNAz	ncRNA_region	1418778	1418874	.	+	.	ID "locus245"; Class_String "GXXX"
gi|32141095|ref|NC_003888.3|	RNAz	ncRNA_region	1420231	1420390	.	+	.	ID "locus246"; Class_String "GXAX"
gi|32141095|ref|NC_003888.3|	RNAz	ncRNA_region	1421284	1421442	.	+	.	ID "locus247"; Class_String "GAAX"
gi|32141095|ref|NC_003888.3|	RNAz	ncRNA_region	1421919	1422078	.	+	.	ID "locus248"; Class_String "GAXX"
gi|32141095|ref|NC_003888.3|	RNAz	ncRNA_region	1422392	1422451	.	+	.	ID "locus249"; Class_String "GTAX"
gi|32141095|ref|NC_003888.3|	RNAz	ncRNA_region	1422512	1422591	.	+	.	ID "locus250"; Class_String "GXXX"
gi|32141095|ref|NC_003888.3|	RNAz	ncRNA_region	1422712	1422811	.	+	.	ID "locus251"; Class_String "GAAX"
gi|32141095|ref|NC_003888.3|	RNAz	ncRNA_region	1424535	1424594	.	+	.	ID "locus252"; Class_String "GXXX"
gi|32141095|ref|NC_003888.3|	RNAz	ncRNA_region	1425065	1425124	.	+	.	ID "locus253"; Class_String "GTXX"
gi|32141095|ref|NC_003888.3|	RNAz	ncRNA_region	1443504	1443583	.	+	.	ID "locus254"; Class_String "GXXX"
gi|32141095|ref|NC_003888.3|	RNAz	ncRNA_region	1450617	1450676	.	+	.	ID "locus255"; Class_String "GXXX"
gi|32141095|ref|NC_003888.3|	RNAz	ncRNA_region	1450817	1451056	.	+	.	ID "locus256"; Class_String "GAAX"
gi|32141095|ref|NC_003888.3|	RNAz	ncRNA_region	1451037	1451195	.	+	.	ID "locus257"; Class_String "GAAX"
gi|32141095|ref|NC_003888.3|	RNAz	ncRNA_region	1452394	1452516	.	.	.	ID "locus258"; Class_String "XXSX"
gi|32141095|ref|NC_003888.3|	RNAz	ncRNA_region	1452517	1452568	.	.	.	ID "locus259"; Class_String "XXSX"
gi|32141095|ref|NC_003888.3|	RNAz	ncRNA_region	1452695	1452890	.	-	.	ID "locus260"; Class_String "GXXX"
gi|32141095|ref|NC_003888.3|	RNAz	ncRNA_region	1455044	1455103	.	+	.	ID "locus261"; Class_String "GXXX"
gi|32141095|ref|NC_003888.3|	RNAz	ncRNA_region	1456604	1456783	.	+	.	ID "locus262"; Class_String "GXXX"
gi|32141095|ref|NC_003888.3|	RNAz	ncRNA_region	1457244	1457403	.	+	.	ID "locus263"; Class_String "GAXX"
gi|32141095|ref|NC_003888.3|	RNAz	ncRNA_region	1457664	1457941	.	+	.	ID "locus264"; Class_String "GAAX"
gi|32141095|ref|NC_003888.3|	RNAz	ncRNA_region	1458218	1458377	.	-	.	ID "locus265"; Class_String "GAXX"
gi|32141095|ref|NC_003888.3|	RNAz	ncRNA_region	1459265	1459424	.	+	.	ID "locus266"; Class_String "GXXX"
gi|32141095|ref|NC_003888.3|	RNAz	ncRNA_region	1459745	1459868	.	+	.	ID "locus267"; Class_String "GAAX"
gi|32141095|ref|NC_003888.3|	RNAz	ncRNA_region	1459987	1460146	.	+	.	ID "locus268"; Class_String "GTSX"
gi|32141095|ref|NC_003888.3|	RNAz	ncRNA_region	1460505	1460718	.	+	.	ID "locus269"; Class_String "GXAX"
gi|32141095|ref|NC_003888.3|	RNAz	ncRNA_region	1460998	1461157	.	+	.	ID "locus270"; Class_String "GXXX"
gi|32141095|ref|NC_003888.3|	RNAz	ncRNA_region	1461278	1461352	.	+	.	ID "locus271"; Class_String "GAXX"
gi|32141095|ref|NC_003888.3|	RNAz	ncRNA_region	1461811	1462189	.	+	.	ID "locus272"; Class_String "GAAX"
gi|32141095|ref|NC_003888.3|	RNAz	ncRNA_region	1462863	1463061	.	+	.	ID "locus273"; Class_String "GTAX"
gi|32141095|ref|NC_003888.3|	RNAz	ncRNA_region	1463522	1463621	.	+	.	ID "locus274"; Class_String "GXAX"
gi|32141095|ref|NC_003888.3|	RNAz	ncRNA_region	1464092	1464251	.	+	.	ID "locus275"; Class_String "GTXX"
gi|32141095|ref|NC_003888.3|	RNAz	ncRNA_region	1464284	1464347	.	+	.	ID "locus276"; Class_String "GXXX"
gi|32141095|ref|NC_003888.3|	RNAz	ncRNA_region	1465031	1465308	.	+	.	ID "locus277"; Class_String "GAXX"
gi|32141095|ref|NC_003888.3|	RNAz	ncRNA_region	1466089	1466148	.	+	.	ID "locus278"; Class_String "GXXX"
gi|32141095|ref|NC_003888.3|	RNAz	ncRNA_region	1467089	1468002	.	+	.	ID "locus279"; Class_String "GAAX"
gi|32141095|ref|NC_003888.3|	RNAz	ncRNA_region	1468423	1468482	.	+	.	ID "locus280"; Class_String "GTSX"
gi|32141095|ref|NC_003888.3|	RNAz	ncRNA_region	1468534	1468712	.	.	.	ID "locus281"; Class_String "XTSX"
gi|32141095|ref|NC_003888.3|	RNAz	ncRNA_region	1468766	1469585	.	.	.	ID "locus282"; Class_String "XTSX"
gi|32141095|ref|NC_003888.3|	RNAz	ncRNA_region	1469706	1470085	.	.	.	ID "locus283"; Class_String "XTSX"
gi|32141095|ref|NC_003888.3|	RNAz	ncRNA_region	1470224	1470383	.	.	.	ID "locus284"; Class_String "XTSX"
gi|32141095|ref|NC_003888.3|	RNAz	ncRNA_region	1470384	1471918	.	.	.	ID "locus285"; Class_String "XTSX"
gi|32141095|ref|NC_003888.3|	RNAz	ncRNA_region	1471899	1472147	.	.	.	ID "locus286"; Class_String "XXSX"
gi|32141095|ref|NC_003888.3|	RNAz	ncRNA_region	1472112	1472356	.	.	.	ID "locus287"; Class_String "XTSX"
gi|32141095|ref|NC_003888.3|	RNAz	ncRNA_region	1472337	1472556	.	.	.	ID "locus288"; Class_String "XXSX"
gi|32141095|ref|NC_003888.3|	RNAz	ncRNA_region	1472537	1473944	.	.	.	ID "locus289"; Class_String "XTSX"
gi|32141095|ref|NC_003888.3|	RNAz	ncRNA_region	1474406	1474545	.	-	.	ID "locus290"; Class_String "GTXX"
gi|32141095|ref|NC_003888.3|	RNAz	ncRNA_region	1474746	1474880	.	-	.	ID "locus291"; Class_String "GAXX"
gi|32141095|ref|NC_003888.3|	RNAz	ncRNA_region	1475461	1475580	.	-	.	ID "locus292"; Class_String "GAXX"
gi|32141095|ref|NC_003888.3|	RNAz	ncRNA_region	1475601	1475660	.	-	.	ID "locus293"; Class_String "GTXX"
gi|32141095|ref|NC_003888.3|	RNAz	ncRNA_region	1476617	1476676	.	+	.	ID "locus294"; Class_String "GXXX"
gi|32141095|ref|NC_003888.3|	RNAz	ncRNA_region	1477273	1477447	.	+	.	ID "locus295"; Class_String "GXSX"
gi|32141095|ref|NC_003888.3|	RNAz	ncRNA_region	1478091	1478230	.	+	.	ID "locus296"; Class_String "GXXX"
gi|32141095|ref|NC_003888.3|	RNAz	ncRNA_region	1478451	1478810	.	+	.	ID "locus297"; Class_String "GTAX"
gi|32141095|ref|NC_003888.3|	RNAz	ncRNA_region	1479675	1479812	.	-	.	ID "locus298"; Class_String "GXAX"
gi|32141095|ref|NC_003888.3|	RNAz	ncRNA_region	1480373	1480492	.	-	.	ID "locus299"; Class_String "GXXX"
gi|32141095|ref|NC_003888.3|	RNAz	ncRNA_region	1486802	1486981	.	+	.	ID "locus300"; Class_String "GXAX"
gi|32141095|ref|NC_003888.3|	RNAz	ncRNA_region	1487042	1487121	.	+	.	ID "locus301"; Class_String "GXAX"
gi|32141095|ref|NC_003888.3|	RNAz	ncRNA_region	1488645	1488841	.	+	.	ID "locus302"; Class_String "GAAX"
gi|32141095|ref|NC_003888.3|	RNAz	ncRNA_region	1490039	1490116	.	.	.	ID "locus303"; Class_String "XXSX"
gi|32141095|ref|NC_003888.3|	RNAz	ncRNA_region	1490634	1490713	.	-	.	ID "locus304"; Class_String "GXAX"
gi|32141095|ref|NC_003888.3|	RNAz	ncRNA_region	1497289	1497568	.	+	.	ID "locus305"; Class_String "GTAX"
gi|32141095|ref|NC_003888.3|	RNAz	ncRNA_region	1497629	1497768	.	+	.	ID "locus306"; Class_String "GXAX"
gi|32141095|ref|NC_003888.3|	RNAz	ncRNA_region	1499292	1499359	.	+	.	ID "locus307"; Class_String "GXXX"
gi|32141095|ref|NC_003888.3|	RNAz	ncRNA_region	1500848	1501027	.	+	.	ID "locus308"; Class_String "GAXX"
gi|32141095|ref|NC_003888.3|	RNAz	ncRNA_region	1501962	1502121	.	+	.	ID "locus309"; Class_String "GTXX"
gi|32141095|ref|NC_003888.3|	RNAz	ncRNA_region	1503753	1503852	.	+	.	ID "locus310"; Class_String "GAXX"
gi|32141095|ref|NC_003888.3|	RNAz	ncRNA_region	1509825	1509884	.	+	.	ID "locus311"; Class_String "GXXX"
gi|32141095|ref|NC_003888.3|	RNAz	ncRNA_region	1510061	1510136	.	.	.	ID "locus312"; Class_String "XXSX"
gi|32141095|ref|NC_003888.3|	RNAz	ncRNA_region	1510139	1510303	.	-	.	ID "locus313"; Class_String "GXAX"
gi|32141095|ref|NC_003888.3|	RNAz	ncRNA_region	1510761	1510820	.	-	.	ID "locus314"; Class_String "GXXX"
gi|32141095|ref|NC_003888.3|	RNAz	ncRNA_region	1513570	1513629	.	+	.	ID "locus315"; Class_String "GTXX"
gi|32141095|ref|NC_003888.3|	RNAz	ncRNA_region	1513670	1513729	.	+	.	ID "locus316"; Class_String "GXXX"
gi|32141095|ref|NC_003888.3|	RNAz	ncRNA_region	1517048	1517165	.	-	.	ID "locus317"; Class_String "GXAX"
gi|32141095|ref|NC_003888.3|	RNAz	ncRNA_region	1517384	1517643	.	-	.	ID "locus318"; Class_String "GAXX"
gi|32141095|ref|NC_003888.3|	RNAz	ncRNA_region	1517684	1517838	.	-	.	ID "locus319"; Class_String "GAAX"
gi|32141095|ref|NC_003888.3|	RNAz	ncRNA_region	1521332	1521411	.	+	.	ID "locus320"; Class_String "GXXX"
gi|32141095|ref|NC_003888.3|	RNAz	ncRNA_region	1521862	1522081	.	+	.	ID "locus321"; Class_String "GTSX"
gi|32141095|ref|NC_003888.3|	RNAz	ncRNA_region	1522397	1522456	.	-	.	ID "locus322"; Class_String "GXAX"
gi|32141095|ref|NC_003888.3|	RNAz	ncRNA_region	1524141	1524340	.	+	.	ID "locus323"; Class_String "GTAX"
gi|32141095|ref|NC_003888.3|	RNAz	ncRNA_region	1524654	1524783	.	.	.	ID "locus324"; Class_String "XTSX"
gi|32141095|ref|NC_003888.3|	RNAz	ncRNA_region	1525121	1525320	.	-	.	ID "locus325"; Class_String "GXAX"
gi|32141095|ref|NC_003888.3|	RNAz	ncRNA_region	1527281	1527440	.	+	.	ID "locus326"; Class_String "GAAX"
gi|32141095|ref|NC_003888.3|	RNAz	ncRNA_region	1529313	1529587	.	.	.	ID "locus327"; Class_String "XTSX"
gi|32141095|ref|NC_003888.3|	RNAz	ncRNA_region	1530001	1530060	.	-	.	ID "locus328"; Class_String "GXXX"
gi|32141095|ref|NC_003888.3|	RNAz	ncRNA_region	1530301	1530400	.	-	.	ID "locus329"; Class_String "GTXX"
gi|32141095|ref|NC_003888.3|	RNAz	ncRNA_region	1530792	1530931	.	-	.	ID "locus330"; Class_String "GAXX"
gi|32141095|ref|NC_003888.3|	RNAz	ncRNA_region	1531472	1531551	.	-	.	ID "locus331"; Class_String "GXAX"
gi|32141095|ref|NC_003888.3|	RNAz	ncRNA_region	1532736	1532815	.	+	.	ID "locus332"; Class_String "GXSX"
gi|32141095|ref|NC_003888.3|	RNAz	ncRNA_region	1533134	1533193	.	+	.	ID "locus333"; Class_String "GAAX"
gi|32141095|ref|NC_003888.3|	RNAz	ncRNA_region	1533434	1533533	.	+	.	ID "locus334"; Class_String "GXAX"
gi|32141095|ref|NC_003888.3|	RNAz	ncRNA_region	1533994	1534285	.	+	.	ID "locus335"; Class_String "GAAX"
gi|32141095|ref|NC_003888.3|	RNAz	ncRNA_region	1534436	1534569	.	+	.	ID "locus336"; Class_String "GXXX"
gi|32141095|ref|NC_003888.3|	RNAz	ncRNA_region	1534890	1534949	.	+	.	ID "locus337"; Class_String "GXAX"
gi|32141095|ref|NC_003888.3|	RNAz	ncRNA_region	1535250	1535349	.	+	.	ID "locus338"; Class_String "GXXX"
gi|32141095|ref|NC_003888.3|	RNAz	ncRNA_region	1535490	1535569	.	+	.	ID "locus339"; Class_String "GXXX"
gi|32141095|ref|NC_003888.3|	RNAz	ncRNA_region	1535590	1535781	.	+	.	ID "locus340"; Class_String "GTXX"
gi|32141095|ref|NC_003888.3|	RNAz	ncRNA_region	1535867	1535966	.	+	.	ID "locus341"; Class_String "GAXX"
gi|32141095|ref|NC_003888.3|	RNAz	ncRNA_region	1536584	1536693	.	+	.	ID "locus342"; Class_String "GXXX"
gi|32141095|ref|NC_003888.3|	RNAz	ncRNA_region	1537674	1537864	.	+	.	ID "locus343"; Class_String "GAXX"
gi|32141095|ref|NC_003888.3|	RNAz	ncRNA_region	1538505	1538669	.	+	.	ID "locus344"; Class_String "GAXX"
gi|32141095|ref|NC_003888.3|	RNAz	ncRNA_region	1538910	1538969	.	+	.	ID "locus345"; Class_String "GXXX"
gi|32141095|ref|NC_003888.3|	RNAz	ncRNA_region	1539050	1539126	.	+	.	ID "locus346"; Class_String "GXXX"
gi|32141095|ref|NC_003888.3|	RNAz	ncRNA_region	1539133	1539376	.	.	.	ID "locus347"; Class_String "XTXX"
gi|32141095|ref|NC_003888.3|	RNAz	ncRNA_region	1543974	1544033	.	+	.	ID "locus348"; Class_String "GXXX"
gi|32141095|ref|NC_003888.3|	RNAz	ncRNA_region	1545108	1545187	.	-	.	ID "locus349"; Class_String "GAXX"
gi|32141095|ref|NC_003888.3|	RNAz	ncRNA_region	1545728	1545947	.	-	.	ID "locus350"; Class_String "GAXX"
gi|32141095|ref|NC_003888.3|	RNAz	ncRNA_region	1546944	1547083	.	-	.	ID "locus351"; Class_String "GXXX"
gi|32141095|ref|NC_003888.3|	RNAz	ncRNA_region	1547184	1547343	.	-	.	ID "locus352"; Class_String "GXXX"
gi|32141095|ref|NC_003888.3|	RNAz	ncRNA_region	1551169	1551228	.	+	.	ID "locus353"; Class_String "GXAX"
gi|32141095|ref|NC_003888.3|	RNAz	ncRNA_region	1551329	1551428	.	+	.	ID "locus354"; Class_String "GAAX"
gi|32141095|ref|NC_003888.3|	RNAz	ncRNA_region	1552149	1552208	.	+	.	ID "locus355"; Class_String "GAAX"
gi|32141095|ref|NC_003888.3|	RNAz	ncRNA_region	1552509	1552688	.	+	.	ID "locus356"; Class_String "GAAX"
gi|32141095|ref|NC_003888.3|	RNAz	ncRNA_region	1556019	1556106	.	+	.	ID "locus357"; Class_String "GXAX"
gi|32141095|ref|NC_003888.3|	RNAz	ncRNA_region	1558502	1558581	.	+	.	ID "locus358"; Class_String "GXAX"
gi|32141095|ref|NC_003888.3|	RNAz	ncRNA_region	1560573	1560752	.	+	.	ID "locus359"; Class_String "GXAX"
gi|32141095|ref|NC_003888.3|	RNAz	ncRNA_region	1561170	1561369	.	+	.	ID "locus360"; Class_String "GTAX"
gi|32141095|ref|NC_003888.3|	RNAz	ncRNA_region	1561608	1561707	.	+	.	ID "locus361"; Class_String "GAAX"
gi|32141095|ref|NC_003888.3|	RNAz	ncRNA_region	1572904	1572983	.	+	.	ID "locus362"; Class_String "GXAX"
gi|32141095|ref|NC_003888.3|	RNAz	ncRNA_region	1574738	1574897	.	-	.	ID "locus363"; Class_String "GXAX"
gi|32141095|ref|NC_003888.3|	RNAz	ncRNA_region	1577887	1577966	.	+	.	ID "locus364"; Class_String "GAAX"
gi|32141095|ref|NC_003888.3|	RNAz	ncRNA_region	1578087	1578246	.	+	.	ID "locus365"; Class_String "GTXX"
gi|32141095|ref|NC_003888.3|	RNAz	ncRNA_region	1578307	1578483	.	+	.	ID "locus366"; Class_String "GAXX"
gi|32141095|ref|NC_003888.3|	RNAz	ncRNA_region	1578704	1578923	.	+	.	ID "locus367"; Class_String "GAXX"
gi|32141095|ref|NC_003888.3|	RNAz	ncRNA_region	1580296	1580627	.	+	.	ID "locus368"; Class_String "GTXX"
gi|32141095|ref|NC_003888.3|	RNAz	ncRNA_region	1580628	1580957	.	+	.	ID "locus369"; Class_String "GXXX"
gi|32141095|ref|NC_003888.3|	RNAz	ncRNA_region	1581098	1581257	.	+	.	ID "locus370"; Class_String "GAXX"
gi|32141095|ref|NC_003888.3|	RNAz	ncRNA_region	1581238	1581575	.	+	.	ID "locus371"; Class_String "GAXX"
gi|32141095|ref|NC_003888.3|	RNAz	ncRNA_region	1581616	1581715	.	+	.	ID "locus372"; Class_String "GXXX"
gi|32141095|ref|NC_003888.3|	RNAz	ncRNA_region	1581736	1581795	.	+	.	ID "locus373"; Class_String "GAXX"
gi|32141095|ref|NC_003888.3|	RNAz	ncRNA_region	1581836	1582069	.	+	.	ID "locus374"; Class_String "GTAX"
gi|32141095|ref|NC_003888.3|	RNAz	ncRNA_region	1583952	1584228	.	+	.	ID "locus375"; Class_String "GAXX"
gi|32141095|ref|NC_003888.3|	RNAz	ncRNA_region	1584249	1584368	.	+	.	ID "locus376"; Class_String "GXXX"
gi|32141095|ref|NC_003888.3|	RNAz	ncRNA_region	1584629	1584748	.	+	.	ID "locus377"; Class_String "GXXX"
gi|32141095|ref|NC_003888.3|	RNAz	ncRNA_region	1584829	1584948	.	+	.	ID "locus378"; Class_String "GXXX"
gi|32141095|ref|NC_003888.3|	RNAz	ncRNA_region	1585009	1585228	.	+	.	ID "locus379"; Class_String "GTXX"
gi|32141095|ref|NC_003888.3|	RNAz	ncRNA_region	1585809	1585868	.	+	.	ID "locus380"; Class_String "GTXX"
gi|32141095|ref|NC_003888.3|	RNAz	ncRNA_region	1585909	1585968	.	+	.	ID "locus381"; Class_String "GXXX"
gi|32141095|ref|NC_003888.3|	RNAz	ncRNA_region	1586003	1586062	.	+	.	ID "locus382"; Class_String "GXXX"
gi|32141095|ref|NC_003888.3|	RNAz	ncRNA_region	1586203	1586362	.	+	.	ID "locus383"; Class_String "GAXX"
gi|32141095|ref|NC_003888.3|	RNAz	ncRNA_region	1586483	1586982	.	+	.	ID "locus384"; Class_String "GAXX"
gi|32141095|ref|NC_003888.3|	RNAz	ncRNA_region	1587043	1587122	.	+	.	ID "locus385"; Class_String "GXXX"
gi|32141095|ref|NC_003888.3|	RNAz	ncRNA_region	1587143	1587442	.	+	.	ID "locus386"; Class_String "GXXX"
gi|32141095|ref|NC_003888.3|	RNAz	ncRNA_region	1587503	1587582	.	+	.	ID "locus387"; Class_String "GXXX"
gi|32141095|ref|NC_003888.3|	RNAz	ncRNA_region	1587643	1587782	.	+	.	ID "locus388"; Class_String "GTXX"
gi|32141095|ref|NC_003888.3|	RNAz	ncRNA_region	1587903	1587982	.	+	.	ID "locus389"; Class_String "GTSX"
gi|32141095|ref|NC_003888.3|	RNAz	ncRNA_region	1588403	1588502	.	+	.	ID "locus390"; Class_String "GTSX"
gi|32141095|ref|NC_003888.3|	RNAz	ncRNA_region	1590319	1590375	.	+	.	ID "locus391"; Class_String "GXAX"
gi|32141095|ref|NC_003888.3|	RNAz	ncRNA_region	1590452	1590551	.	+	.	ID "locus392"; Class_String "GXAX"
gi|32141095|ref|NC_003888.3|	RNAz	ncRNA_region	1590772	1590851	.	+	.	ID "locus393"; Class_String "GXXX"
gi|32141095|ref|NC_003888.3|	RNAz	ncRNA_region	1591052	1591211	.	+	.	ID "locus394"; Class_String "GAAX"
gi|32141095|ref|NC_003888.3|	RNAz	ncRNA_region	1591232	1591371	.	+	.	ID "locus395"; Class_String "GAAX"
gi|32141095|ref|NC_003888.3|	RNAz	ncRNA_region	1591597	1591776	.	+	.	ID "locus396"; Class_String "GTXX"
gi|32141095|ref|NC_003888.3|	RNAz	ncRNA_region	1591837	1592016	.	+	.	ID "locus397"; Class_String "GAAX"
gi|32141095|ref|NC_003888.3|	RNAz	ncRNA_region	1592074	1592132	.	+	.	ID "locus398"; Class_String "GXAX"
gi|32141095|ref|NC_003888.3|	RNAz	ncRNA_region	1592387	1592566	.	-	.	ID "locus399"; Class_String "GAAX"
gi|32141095|ref|NC_003888.3|	RNAz	ncRNA_region	1592707	1592866	.	-	.	ID "locus400"; Class_String "GXAX"
gi|32141095|ref|NC_003888.3|	RNAz	ncRNA_region	1593114	1593193	.	+	.	ID "locus401"; Class_String "GXAX"
gi|32141095|ref|NC_003888.3|	RNAz	ncRNA_region	1593234	1593393	.	+	.	ID "locus402"; Class_String "GXAX"
gi|32141095|ref|NC_003888.3|	RNAz	ncRNA_region	1593474	1593653	.	+	.	ID "locus403"; Class_String "GAAX"
gi|32141095|ref|NC_003888.3|	RNAz	ncRNA_region	1593714	1593873	.	+	.	ID "locus404"; Class_String "GTAX"
gi|32141095|ref|NC_003888.3|	RNAz	ncRNA_region	1593894	1594187	.	+	.	ID "locus405"; Class_String "GAAX"
gi|32141095|ref|NC_003888.3|	RNAz	ncRNA_region	1595752	1595811	.	+	.	ID "locus406"; Class_String "GTAX"
gi|32141095|ref|NC_003888.3|	RNAz	ncRNA_region	1595852	1595911	.	+	.	ID "locus407"; Class_String "GXXX"
gi|32141095|ref|NC_003888.3|	RNAz	ncRNA_region	1596294	1596468	.	+	.	ID "locus408"; Class_String "GTXX"
gi|32141095|ref|NC_003888.3|	RNAz	ncRNA_region	1596859	1596918	.	+	.	ID "locus409"; Class_String "GXAX"
gi|32141095|ref|NC_003888.3|	RNAz	ncRNA_region	1596939	1597058	.	+	.	ID "locus410"; Class_String "GXAX"
gi|32141095|ref|NC_003888.3|	RNAz	ncRNA_region	1597119	1597198	.	+	.	ID "locus411"; Class_String "GXXX"
gi|32141095|ref|NC_003888.3|	RNAz	ncRNA_region	1598596	1598735	.	+	.	ID "locus412"; Class_String "GXXX"
gi|32141095|ref|NC_003888.3|	RNAz	ncRNA_region	1598996	1599055	.	+	.	ID "locus413"; Class_String "GXAX"
gi|32141095|ref|NC_003888.3|	RNAz	ncRNA_region	1600348	1600547	.	+	.	ID "locus414"; Class_String "GAXX"
gi|32141095|ref|NC_003888.3|	RNAz	ncRNA_region	1601038	1601097	.	+	.	ID "locus415"; Class_String "GXAX"
gi|32141095|ref|NC_003888.3|	RNAz	ncRNA_region	1601158	1601257	.	+	.	ID "locus416"; Class_String "GAAX"
gi|32141095|ref|NC_003888.3|	RNAz	ncRNA_region	1602341	1602638	.	+	.	ID "locus417"; Class_String "GXAX"
gi|32141095|ref|NC_003888.3|	RNAz	ncRNA_region	1602619	1602818	.	+	.	ID "locus418"; Class_String "GAAX"
gi|32141095|ref|NC_003888.3|	RNAz	ncRNA_region	1603178	1603317	.	+	.	ID "locus419"; Class_String "GAAX"
gi|32141095|ref|NC_003888.3|	RNAz	ncRNA_region	1603698	1603997	.	+	.	ID "locus420"; Class_String "GAAX"
gi|32141095|ref|NC_003888.3|	RNAz	ncRNA_region	1604298	1604497	.	+	.	ID "locus421"; Class_String "GAXX"
gi|32141095|ref|NC_003888.3|	RNAz	ncRNA_region	1604578	1604737	.	+	.	ID "locus422"; Class_String "GAAX"
gi|32141095|ref|NC_003888.3|	RNAz	ncRNA_region	1604938	1605117	.	+	.	ID "locus423"; Class_String "GAAX"
gi|32141095|ref|NC_003888.3|	RNAz	ncRNA_region	1605498	1605595	.	+	.	ID "locus424"; Class_String "GAAX"
gi|32141095|ref|NC_003888.3|	RNAz	ncRNA_region	1606450	1606595	.	+	.	ID "locus425"; Class_String "GXAX"
gi|32141095|ref|NC_003888.3|	RNAz	ncRNA_region	1608944	1609103	.	+	.	ID "locus426"; Class_String "GXAX"
gi|32141095|ref|NC_003888.3|	RNAz	ncRNA_region	1609244	1609323	.	+	.	ID "locus427"; Class_String "GAAX"
gi|32141095|ref|NC_003888.3|	RNAz	ncRNA_region	1609424	1609563	.	+	.	ID "locus428"; Class_String "GAAX"
gi|32141095|ref|NC_003888.3|	RNAz	ncRNA_region	1610795	1610894	.	+	.	ID "locus429"; Class_String "GAAX"
gi|32141095|ref|NC_003888.3|	RNAz	ncRNA_region	1611115	1611174	.	+	.	ID "locus430"; Class_String "GASX"
gi|32141095|ref|NC_003888.3|	RNAz	ncRNA_region	1611195	1611416	.	+	.	ID "locus431"; Class_String "GtAX"
gi|32141095|ref|NC_003888.3|	RNAz	ncRNA_region	1611737	1611876	.	+	.	ID "locus432"; Class_String "GXAX"
gi|32141095|ref|NC_003888.3|	RNAz	ncRNA_region	1612171	1612267	.	+	.	ID "locus433"; Class_String "GtAX"
gi|32141095|ref|NC_003888.3|	RNAz	ncRNA_region	1612888	1613047	.	+	.	ID "locus434"; Class_String "GTAX"
gi|32141095|ref|NC_003888.3|	RNAz	ncRNA_region	1613599	1613758	.	+	.	ID "locus435"; Class_String "GXAX"
gi|32141095|ref|NC_003888.3|	RNAz	ncRNA_region	1614059	1614158	.	+	.	ID "locus436"; Class_String "GXAX"
gi|32141095|ref|NC_003888.3|	RNAz	ncRNA_region	1614909	1615035	.	-	.	ID "locus437"; Class_String "GTAX"
gi|32141095|ref|NC_003888.3|	RNAz	ncRNA_region	1615179	1615334	.	-	.	ID "locus438"; Class_String "GTAX"
gi|32141095|ref|NC_003888.3|	RNAz	ncRNA_region	1615355	1615574	.	-	.	ID "locus439"; Class_String "GXAX"
gi|32141095|ref|NC_003888.3|	RNAz	ncRNA_region	1615813	1615912	.	-	.	ID "locus440"; Class_String "GTXX"
gi|32141095|ref|NC_003888.3|	RNAz	ncRNA_region	1616013	1616092	.	-	.	ID "locus441"; Class_String "GTAX"
gi|32141095|ref|NC_003888.3|	RNAz	ncRNA_region	1616392	1616598	.	-	.	ID "locus442"; Class_String "GAXX"
gi|32141095|ref|NC_003888.3|	RNAz	ncRNA_region	1616727	1616886	.	+	.	ID "locus443"; Class_String "GXAX"
gi|32141095|ref|NC_003888.3|	RNAz	ncRNA_region	1617127	1617206	.	+	.	ID "locus444"; Class_String "GXXX"
gi|32141095|ref|NC_003888.3|	RNAz	ncRNA_region	1617227	1617326	.	+	.	ID "locus445"; Class_String "GXXX"
gi|32141095|ref|NC_003888.3|	RNAz	ncRNA_region	1618107	1618346	.	+	.	ID "locus446"; Class_String "GAAX"
gi|32141095|ref|NC_003888.3|	RNAz	ncRNA_region	1618367	1618606	.	+	.	ID "locus447"; Class_String "GAXX"
gi|32141095|ref|NC_003888.3|	RNAz	ncRNA_region	1618807	1618866	.	+	.	ID "locus448"; Class_String "GXXX"
gi|32141095|ref|NC_003888.3|	RNAz	ncRNA_region	1619705	1619898	.	+	.	ID "locus449"; Class_String "GAXX"
gi|32141095|ref|NC_003888.3|	RNAz	ncRNA_region	1620161	1620438	.	+	.	ID "locus450"; Class_String "GTXX"
gi|32141095|ref|NC_003888.3|	RNAz	ncRNA_region	1620499	1620632	.	+	.	ID "locus451"; Class_String "GAAX"
gi|32141095|ref|NC_003888.3|	RNAz	ncRNA_region	1620841	1621000	.	+	.	ID "locus452"; Class_String "GXAX"
gi|32141095|ref|NC_003888.3|	RNAz	ncRNA_region	1621568	1621807	.	+	.	ID "locus453"; Class_String "GAXX"
gi|32141095|ref|NC_003888.3|	RNAz	ncRNA_region	1622548	1622823	.	+	.	ID "locus454"; Class_String "GAAX"
gi|32141095|ref|NC_003888.3|	RNAz	ncRNA_region	1622844	1623001	.	+	.	ID "locus455"; Class_String "GAAX"
gi|32141095|ref|NC_003888.3|	RNAz	ncRNA_region	1623022	1623208	.	+	.	ID "locus456"; Class_String "GAXX"
gi|32141095|ref|NC_003888.3|	RNAz	ncRNA_region	1623469	1623582	.	.	.	ID "locus457"; Class_String "XXXX"
gi|32141095|ref|NC_003888.3|	RNAz	ncRNA_region	1624223	1624442	.	+	.	ID "locus458"; Class_String "GTXX"
gi|32141095|ref|NC_003888.3|	RNAz	ncRNA_region	1625945	1626389	.	+	.	ID "locus459"; Class_String "GAAX"
gi|32141095|ref|NC_003888.3|	RNAz	ncRNA_region	1626810	1626938	.	+	.	ID "locus460"; Class_String "GXAX"
gi|32141095|ref|NC_003888.3|	RNAz	ncRNA_region	1627119	1627198	.	+	.	ID "locus461"; Class_String "GXAX"
gi|32141095|ref|NC_003888.3|	RNAz	ncRNA_region	1627239	1627717	.	+	.	ID "locus462"; Class_String "GAAX"
gi|32141095|ref|NC_003888.3|	RNAz	ncRNA_region	1627798	1627897	.	+	.	ID "locus463"; Class_String "GAAX"
gi|32141095|ref|NC_003888.3|	RNAz	ncRNA_region	1627918	1628197	.	+	.	ID "locus464"; Class_String "GAAX"
gi|32141095|ref|NC_003888.3|	RNAz	ncRNA_region	1628238	1628332	.	+	.	ID "locus465"; Class_String "GXAX"
gi|32141095|ref|NC_003888.3|	RNAz	ncRNA_region	1629473	1629632	.	+	.	ID "locus466"; Class_String "GXAX"
gi|32141095|ref|NC_003888.3|	RNAz	ncRNA_region	1629793	1629892	.	+	.	ID "locus467"; Class_String "GXAX"
gi|32141095|ref|NC_003888.3|	RNAz	ncRNA_region	1631302	1631521	.	+	.	ID "locus468"; Class_String "GTAX"
gi|32141095|ref|NC_003888.3|	RNAz	ncRNA_region	1631782	1631900	.	+	.	ID "locus469"; Class_String "GTAX"
gi|32141095|ref|NC_003888.3|	RNAz	ncRNA_region	1632292	1632391	.	-	.	ID "locus470"; Class_String "GXAX"
gi|32141095|ref|NC_003888.3|	RNAz	ncRNA_region	1633522	1633661	.	-	.	ID "locus471"; Class_String "GAAX"
gi|32141095|ref|NC_003888.3|	RNAz	ncRNA_region	1635434	1635493	.	-	.	ID "locus472"; Class_String "GXAX"
gi|32141095|ref|NC_003888.3|	RNAz	ncRNA_region	1635514	1635593	.	-	.	ID "locus473"; Class_String "GXAX"
gi|32141095|ref|NC_003888.3|	RNAz	ncRNA_region	1635914	1636053	.	-	.	ID "locus474"; Class_String "GXAX"
gi|32141095|ref|NC_003888.3|	RNAz	ncRNA_region	1636345	1636464	.	+	.	ID "locus475"; Class_String "GAAX"
gi|32141095|ref|NC_003888.3|	RNAz	ncRNA_region	1637031	1637170	.	+	.	ID "locus476"; Class_String "GAAX"
gi|32141095|ref|NC_003888.3|	RNAz	ncRNA_region	1638051	1638190	.	+	.	ID "locus477"; Class_String "GTAX"
gi|32141095|ref|NC_003888.3|	RNAz	ncRNA_region	1638231	1638330	.	+	.	ID "locus478"; Class_String "GXAX"
gi|32141095|ref|NC_003888.3|	RNAz	ncRNA_region	1638491	1638810	.	+	.	ID "locus479"; Class_String "GAAX"
gi|32141095|ref|NC_003888.3|	RNAz	ncRNA_region	1641576	1641655	.	-	.	ID "locus480"; Class_String "GTXX"
gi|32141095|ref|NC_003888.3|	RNAz	ncRNA_region	1649536	1649636	.	.	.	ID "locus481"; Class_String "XTSX"
gi|32141095|ref|NC_003888.3|	RNAz	ncRNA_region	1650692	1650918	.	-	.	ID "locus482"; Class_String "GAXX"
gi|32141095|ref|NC_003888.3|	RNAz	ncRNA_region	1651166	1651225	.	-	.	ID "locus483"; Class_String "GAXX"
gi|32141095|ref|NC_003888.3|	RNAz	ncRNA_region	1654522	1654601	.	+	.	ID "locus484"; Class_String "GXXX"
gi|32141095|ref|NC_003888.3|	RNAz	ncRNA_region	1656312	1656864	.	.	.	ID "locus485"; Class_String "XTSX"
gi|32141095|ref|NC_003888.3|	RNAz	ncRNA_region	1658256	1658741	.	+	.	ID "locus486"; Class_String "GAAX"
gi|32141095|ref|NC_003888.3|	RNAz	ncRNA_region	1661149	1661208	.	+	.	ID "locus487"; Class_String "GXXX"
gi|32141095|ref|NC_003888.3|	RNAz	ncRNA_region	1661666	1661725	.	+	.	ID "locus488"; Class_String "GXAX"
gi|32141095|ref|NC_003888.3|	RNAz	ncRNA_region	1663450	1663509	.	+	.	ID "locus489"; Class_String "GXAX"
gi|32141095|ref|NC_003888.3|	RNAz	ncRNA_region	1663670	1663749	.	+	.	ID "locus490"; Class_String "GXAX"
gi|32141095|ref|NC_003888.3|	RNAz	ncRNA_region	1664270	1664409	.	+	.	ID "locus491"; Class_String "GAAX"
gi|32141095|ref|NC_003888.3|	RNAz	ncRNA_region	1666597	1666901	.	.	.	ID "locus492"; Class_String "XTSX"
gi|32141095|ref|NC_003888.3|	RNAz	ncRNA_region	1668580	1668679	.	+	.	ID "locus493"; Class_String "GXAX"
gi|32141095|ref|NC_003888.3|	RNAz	ncRNA_region	1669107	1669300	.	+	.	ID "locus494"; Class_String "GAAX"
gi|32141095|ref|NC_003888.3|	RNAz	ncRNA_region	1669659	1669773	.	+	.	ID "locus495"; Class_String "GXAX"
gi|32141095|ref|NC_003888.3|	RNAz	ncRNA_region	1670100	1670198	.	+	.	ID "locus496"; Class_String "GXAX"
gi|32141095|ref|NC_003888.3|	RNAz	ncRNA_region	1670797	1670896	.	+	.	ID "locus497"; Class_String "GAAX"
gi|32141095|ref|NC_003888.3|	RNAz	ncRNA_region	1671297	1671416	.	+	.	ID "locus498"; Class_String "GAAX"
gi|32141095|ref|NC_003888.3|	RNAz	ncRNA_region	1671717	1671796	.	+	.	ID "locus499"; Class_String "GAAX"
gi|32141095|ref|NC_003888.3|	RNAz	ncRNA_region	1671998	1672228	.	+	.	ID "locus500"; Class_String "GTAX"
gi|32141095|ref|NC_003888.3|	RNAz	ncRNA_region	1674092	1674191	.	+	.	ID "locus501"; Class_String "GXAX"
gi|32141095|ref|NC_003888.3|	RNAz	ncRNA_region	1675377	1675496	.	+	.	ID "locus502"; Class_String "GXXX"
gi|32141095|ref|NC_003888.3|	RNAz	ncRNA_region	1676298	1676373	.	.	.	ID "locus503"; Class_String "XTXX"
gi|32141095|ref|NC_003888.3|	RNAz	ncRNA_region	1676531	1676770	.	-	.	ID "locus504"; Class_String "GTXX"
gi|32141095|ref|NC_003888.3|	RNAz	ncRNA_region	1677844	1677923	.	+	.	ID "locus505"; Class_String "GXXX"
gi|32141095|ref|NC_003888.3|	RNAz	ncRNA_region	1678332	1678531	.	+	.	ID "locus506"; Class_String "GAXX"
gi|32141095|ref|NC_003888.3|	RNAz	ncRNA_region	1679112	1679299	.	+	.	ID "locus507"; Class_String "GTAX"
gi|32141095|ref|NC_003888.3|	RNAz	ncRNA_region	1680225	1680423	.	+	.	ID "locus508"; Class_String "GAXX"
gi|32141095|ref|NC_003888.3|	RNAz	ncRNA_region	1680758	1680897	.	+	.	ID "locus509"; Class_String "GAXX"
gi|32141095|ref|NC_003888.3|	RNAz	ncRNA_region	1680938	1681177	.	+	.	ID "locus510"; Class_String "GAAX"
gi|32141095|ref|NC_003888.3|	RNAz	ncRNA_region	1681338	1681397	.	+	.	ID "locus511"; Class_String "GXXX"
gi|32141095|ref|NC_003888.3|	RNAz	ncRNA_region	1686783	1686962	.	+	.	ID "locus512"; Class_String "GTXX"
gi|32141095|ref|NC_003888.3|	RNAz	ncRNA_region	1686983	1687102	.	+	.	ID "locus513"; Class_String "GXXX"
gi|32141095|ref|NC_003888.3|	RNAz	ncRNA_region	1687225	1687384	.	+	.	ID "locus514"; Class_String "GXXX"
gi|32141095|ref|NC_003888.3|	RNAz	ncRNA_region	1688065	1688144	.	+	.	ID "locus515"; Class_String "GXXX"
gi|32141095|ref|NC_003888.3|	RNAz	ncRNA_region	1688386	1688493	.	+	.	ID "locus516"; Class_String "GXAX"
gi|32141095|ref|NC_003888.3|	RNAz	ncRNA_region	1688694	1688973	.	+	.	ID "locus517"; Class_String "GAAX"
gi|32141095|ref|NC_003888.3|	RNAz	ncRNA_region	1689074	1689393	.	+	.	ID "locus518"; Class_String "GXXX"
gi|32141095|ref|NC_003888.3|	RNAz	ncRNA_region	1689674	1689773	.	+	.	ID "locus519"; Class_String "GXXX"
gi|32141095|ref|NC_003888.3|	RNAz	ncRNA_region	1690569	1690628	.	+	.	ID "locus520"; Class_String "GXXX"
gi|32141095|ref|NC_003888.3|	RNAz	ncRNA_region	1690729	1690788	.	+	.	ID "locus521"; Class_String "GXXX"
gi|32141095|ref|NC_003888.3|	RNAz	ncRNA_region	1698269	1698348	.	+	.	ID "locus522"; Class_String "GXXX"
gi|32141095|ref|NC_003888.3|	RNAz	ncRNA_region	1699151	1699270	.	-	.	ID "locus523"; Class_String "GXXX"
gi|32141095|ref|NC_003888.3|	RNAz	ncRNA_region	1701272	1701431	.	-	.	ID "locus524"; Class_String "GXXX"
gi|32141095|ref|NC_003888.3|	RNAz	ncRNA_region	1703955	1704053	.	.	.	ID "locus525"; Class_String "XTXX"
gi|32141095|ref|NC_003888.3|	RNAz	ncRNA_region	1704381	1704500	.	+	.	ID "locus526"; Class_String "GXXX"
gi|32141095|ref|NC_003888.3|	RNAz	ncRNA_region	1704561	1704760	.	+	.	ID "locus527"; Class_String "GXXX"
gi|32141095|ref|NC_003888.3|	RNAz	ncRNA_region	1705081	1705240	.	+	.	ID "locus528"; Class_String "GXXX"
gi|32141095|ref|NC_003888.3|	RNAz	ncRNA_region	1705301	1705500	.	+	.	ID "locus529"; Class_String "GTXX"
gi|32141095|ref|NC_003888.3|	RNAz	ncRNA_region	1705721	1705957	.	+	.	ID "locus530"; Class_String "GXXX"
gi|32141095|ref|NC_003888.3|	RNAz	ncRNA_region	1706578	1706777	.	+	.	ID "locus531"; Class_String "GXXX"
gi|32141095|ref|NC_003888.3|	RNAz	ncRNA_region	1706878	1706937	.	+	.	ID "locus532"; Class_String "GXXX"
gi|32141095|ref|NC_003888.3|	RNAz	ncRNA_region	1707038	1707277	.	+	.	ID "locus533"; Class_String "GTXX"
gi|32141095|ref|NC_003888.3|	RNAz	ncRNA_region	1707388	1707499	.	+	.	ID "locus534"; Class_String "GAXX"
gi|32141095|ref|NC_003888.3|	RNAz	ncRNA_region	1708292	1708433	.	+	.	ID "locus535"; Class_String "GAAX"
gi|32141095|ref|NC_003888.3|	RNAz	ncRNA_region	1710226	1710416	.	+	.	ID "locus536"; Class_String "GAXX"
gi|32141095|ref|NC_003888.3|	RNAz	ncRNA_region	1710537	1710616	.	+	.	ID "locus537"; Class_String "GAAX"
gi|32141095|ref|NC_003888.3|	RNAz	ncRNA_region	1710697	1710906	.	+	.	ID "locus538"; Class_String "GAAX"
gi|32141095|ref|NC_003888.3|	RNAz	ncRNA_region	1710967	1711101	.	+	.	ID "locus539"; Class_String "GAAX"
gi|32141095|ref|NC_003888.3|	RNAz	ncRNA_region	1711213	1711732	.	+	.	ID "locus540"; Class_String "GAAX"
gi|32141095|ref|NC_003888.3|	RNAz	ncRNA_region	1711773	1712095	.	+	.	ID "locus541"; Class_String "GAAX"
gi|32141095|ref|NC_003888.3|	RNAz	ncRNA_region	1712993	1713072	.	+	.	ID "locus542"; Class_String "GAXX"
gi|32141095|ref|NC_003888.3|	RNAz	ncRNA_region	1717457	1717516	.	+	.	ID "locus543"; Class_String "GAXX"
gi|32141095|ref|NC_003888.3|	RNAz	ncRNA_region	1718241	1718318	.	+	.	ID "locus544"; Class_String "GXXX"
gi|32141095|ref|NC_003888.3|	RNAz	ncRNA_region	1720231	1720309	.	-	.	ID "locus545"; Class_String "GXAX"
gi|32141095|ref|NC_003888.3|	RNAz	ncRNA_region	1720590	1720649	.	-	.	ID "locus546"; Class_String "GXAX"
gi|32141095|ref|NC_003888.3|	RNAz	ncRNA_region	1721003	1721102	.	-	.	ID "locus547"; Class_String "GTAX"
gi|32141095|ref|NC_003888.3|	RNAz	ncRNA_region	1726066	1726162	.	+	.	ID "locus548"; Class_String "GAAX"
gi|32141095|ref|NC_003888.3|	RNAz	ncRNA_region	1727364	1727523	.	-	.	ID "locus549"; Class_String "GXXX"
gi|32141095|ref|NC_003888.3|	RNAz	ncRNA_region	1729392	1729483	.	+	.	ID "locus550"; Class_String "GAaX"
gi|32141095|ref|NC_003888.3|	RNAz	ncRNA_region	1731462	1731541	.	+	.	ID "locus551"; Class_String "GXAX"
gi|32141095|ref|NC_003888.3|	RNAz	ncRNA_region	1732723	1732902	.	+	.	ID "locus552"; Class_String "GAAX"
gi|32141095|ref|NC_003888.3|	RNAz	ncRNA_region	1734032	1734331	.	+	.	ID "locus553"; Class_String "GXXX"
gi|32141095|ref|NC_003888.3|	RNAz	ncRNA_region	1735116	1735406	.	+	.	ID "locus554"; Class_String "GTAX"
gi|32141095|ref|NC_003888.3|	RNAz	ncRNA_region	1735507	1735646	.	+	.	ID "locus555"; Class_String "GXAX"
gi|32141095|ref|NC_003888.3|	RNAz	ncRNA_region	1735867	1735974	.	+	.	ID "locus556"; Class_String "GXAX"
gi|32141095|ref|NC_003888.3|	RNAz	ncRNA_region	1736269	1736348	.	-	.	ID "locus557"; Class_String "GXXX"
gi|32141095|ref|NC_003888.3|	RNAz	ncRNA_region	1740591	1740670	.	+	.	ID "locus558"; Class_String "GXXX"
gi|32141095|ref|NC_003888.3|	RNAz	ncRNA_region	1742088	1742147	.	+	.	ID "locus559"; Class_String "GXXX"
gi|32141095|ref|NC_003888.3|	RNAz	ncRNA_region	1746332	1746491	.	+	.	ID "locus560"; Class_String "GAAX"
gi|32141095|ref|NC_003888.3|	RNAz	ncRNA_region	1746812	1746931	.	+	.	ID "locus561"; Class_String "GXXX"
gi|32141095|ref|NC_003888.3|	RNAz	ncRNA_region	1747092	1747287	.	+	.	ID "locus562"; Class_String "GAAX"
gi|32141095|ref|NC_003888.3|	RNAz	ncRNA_region	1747368	1747707	.	+	.	ID "locus563"; Class_String "GAAX"
gi|32141095|ref|NC_003888.3|	RNAz	ncRNA_region	1747748	1747807	.	+	.	ID "locus564"; Class_String "GXAX"
gi|32141095|ref|NC_003888.3|	RNAz	ncRNA_region	1748810	1748968	.	+	.	ID "locus565"; Class_String "GAAX"
gi|32141095|ref|NC_003888.3|	RNAz	ncRNA_region	1749296	1749467	.	.	.	ID "locus566"; Class_String "XTSX"
gi|32141095|ref|NC_003888.3|	RNAz	ncRNA_region	1752254	1752397	.	+	.	ID "locus567"; Class_String "GAAX"
gi|32141095|ref|NC_003888.3|	RNAz	ncRNA_region	1753043	1753102	.	+	.	ID "locus568"; Class_String "GAXX"
gi|32141095|ref|NC_003888.3|	RNAz	ncRNA_region	1753399	1753562	.	+	.	ID "locus569"; Class_String "GAXX"
gi|32141095|ref|NC_003888.3|	RNAz	ncRNA_region	1754409	1754688	.	+	.	ID "locus570"; Class_String "GAXX"
gi|32141095|ref|NC_003888.3|	RNAz	ncRNA_region	1754849	1754908	.	+	.	ID "locus571"; Class_String "GTAX"
gi|32141095|ref|NC_003888.3|	RNAz	ncRNA_region	1754949	1755128	.	+	.	ID "locus572"; Class_String "GXAX"
gi|32141095|ref|NC_003888.3|	RNAz	ncRNA_region	1755129	1755308	.	+	.	ID "locus573"; Class_String "GTAX"
gi|32141095|ref|NC_003888.3|	RNAz	ncRNA_region	1756553	1756604	.	-	.	ID "locus574"; Class_String "GXaX"
gi|32141095|ref|NC_003888.3|	RNAz	ncRNA_region	1757791	1758110	.	+	.	ID "locus575"; Class_String "GAXX"
gi|32141095|ref|NC_003888.3|	RNAz	ncRNA_region	1758151	1758250	.	+	.	ID "locus576"; Class_String "GXAX"
gi|32141095|ref|NC_003888.3|	RNAz	ncRNA_region	1758271	1758430	.	+	.	ID "locus577"; Class_String "GTAX"
gi|32141095|ref|NC_003888.3|	RNAz	ncRNA_region	1758439	1758598	.	+	.	ID "locus578"; Class_String "GTAX"
gi|32141095|ref|NC_003888.3|	RNAz	ncRNA_region	1758879	1759098	.	+	.	ID "locus579"; Class_String "GXAX"
gi|32141095|ref|NC_003888.3|	RNAz	ncRNA_region	1759818	1760036	.	+	.	ID "locus580"; Class_String "GTAX"
gi|32141095|ref|NC_003888.3|	RNAz	ncRNA_region	1760137	1760255	.	.	.	ID "locus581"; Class_String "XTsX"
gi|32141095|ref|NC_003888.3|	RNAz	ncRNA_region	1760856	1761055	.	+	.	ID "locus582"; Class_String "GAAX"
gi|32141095|ref|NC_003888.3|	RNAz	ncRNA_region	1761516	1761852	.	+	.	ID "locus583"; Class_String "GAAX"
gi|32141095|ref|NC_003888.3|	RNAz	ncRNA_region	1761872	1762188	.	+	.	ID "locus584"; Class_String "GAAX"
gi|32141095|ref|NC_003888.3|	RNAz	ncRNA_region	1762209	1762428	.	+	.	ID "locus585"; Class_String "GAAX"
gi|32141095|ref|NC_003888.3|	RNAz	ncRNA_region	1762629	1762948	.	+	.	ID "locus586"; Class_String "GAAX"
gi|32141095|ref|NC_003888.3|	RNAz	ncRNA_region	1763009	1763608	.	+	.	ID "locus587"; Class_String "GAAX"
gi|32141095|ref|NC_003888.3|	RNAz	ncRNA_region	1763609	1763888	.	+	.	ID "locus588"; Class_String "GAAX"
gi|32141095|ref|NC_003888.3|	RNAz	ncRNA_region	1763909	1763968	.	.	.	ID "locus589"; Class_String "XTSX"
gi|32141095|ref|NC_003888.3|	RNAz	ncRNA_region	1764311	1764370	.	-	.	ID "locus590"; Class_String "GXAX"
gi|32141095|ref|NC_003888.3|	RNAz	ncRNA_region	1766077	1766236	.	+	.	ID "locus591"; Class_String "GAAX"
gi|32141095|ref|NC_003888.3|	RNAz	ncRNA_region	1769141	1769353	.	-	.	ID "locus592"; Class_String "GXXX"
gi|32141095|ref|NC_003888.3|	RNAz	ncRNA_region	1769514	1769573	.	-	.	ID "locus593"; Class_String "GXXX"
gi|32141095|ref|NC_003888.3|	RNAz	ncRNA_region	1770408	1770575	.	+	.	ID "locus594"; Class_String "GAAX"
gi|32141095|ref|NC_003888.3|	RNAz	ncRNA_region	1770676	1770935	.	+	.	ID "locus595"; Class_String "GAAX"
gi|32141095|ref|NC_003888.3|	RNAz	ncRNA_region	1770996	1771212	.	+	.	ID "locus596"; Class_String "GXXX"
gi|32141095|ref|NC_003888.3|	RNAz	ncRNA_region	1772604	1772776	.	+	.	ID "locus597"; Class_String "GAAX"
gi|32141095|ref|NC_003888.3|	RNAz	ncRNA_region	1773010	1773269	.	+	.	ID "locus598"; Class_String "GTXX"
gi|32141095|ref|NC_003888.3|	RNAz	ncRNA_region	1773330	1773449	.	+	.	ID "locus599"; Class_String "GTXX"
gi|32141095|ref|NC_003888.3|	RNAz	ncRNA_region	1774021	1774120	.	+	.	ID "locus600"; Class_String "GXAX"
gi|32141095|ref|NC_003888.3|	RNAz	ncRNA_region	1774201	1774260	.	+	.	ID "locus601"; Class_String "GTSX"
gi|32141095|ref|NC_003888.3|	RNAz	ncRNA_region	1774961	1775020	.	+	.	ID "locus602"; Class_String "GAAX"
gi|32141095|ref|NC_003888.3|	RNAz	ncRNA_region	1776058	1776117	.	+	.	ID "locus603"; Class_String "GXXX"
gi|32141095|ref|NC_003888.3|	RNAz	ncRNA_region	1776158	1776217	.	+	.	ID "locus604"; Class_String "GXAX"
gi|32141095|ref|NC_003888.3|	RNAz	ncRNA_region	1776620	1776695	.	.	.	ID "locus605"; Class_String "XXXX"
gi|32141095|ref|NC_003888.3|	RNAz	ncRNA_region	1777642	1777932	.	-	.	ID "locus606"; Class_String "GAAX"
gi|32141095|ref|NC_003888.3|	RNAz	ncRNA_region	1777953	1778052	.	-	.	ID "locus607"; Class_String "GXAX"
gi|32141095|ref|NC_003888.3|	RNAz	ncRNA_region	1778894	1778973	.	-	.	ID "locus608"; Class_String "GXAX"
gi|32141095|ref|NC_003888.3|	RNAz	ncRNA_region	1779454	1779693	.	-	.	ID "locus609"; Class_String "GTAX"
gi|32141095|ref|NC_003888.3|	RNAz	ncRNA_region	1779974	1780093	.	-	.	ID "locus610"; Class_String "GAAX"
gi|32141095|ref|NC_003888.3|	RNAz	ncRNA_region	1780174	1780351	.	-	.	ID "locus611"; Class_String "GAAX"
gi|32141095|ref|NC_003888.3|	RNAz	ncRNA_region	1780372	1780731	.	-	.	ID "locus612"; Class_String "GXAX"
gi|32141095|ref|NC_003888.3|	RNAz	ncRNA_region	1780692	1780771	.	-	.	ID "locus613"; Class_String "GXXX"
gi|32141095|ref|NC_003888.3|	RNAz	ncRNA_region	1780932	1780991	.	-	.	ID "locus614"; Class_String "GAXX"
gi|32141095|ref|NC_003888.3|	RNAz	ncRNA_region	1782026	1782216	.	-	.	ID "locus615"; Class_String "GTAX"
gi|32141095|ref|NC_003888.3|	RNAz	ncRNA_region	1782497	1782576	.	-	.	ID "locus616"; Class_String "GXAX"
gi|32141095|ref|NC_003888.3|	RNAz	ncRNA_region	1783753	1783872	.	+	.	ID "locus617"; Class_String "GXAX"
gi|32141095|ref|NC_003888.3|	RNAz	ncRNA_region	1783933	1784012	.	+	.	ID "locus618"; Class_String "GXAX"
gi|32141095|ref|NC_003888.3|	RNAz	ncRNA_region	1784073	1784312	.	+	.	ID "locus619"; Class_String "GXAX"
gi|32141095|ref|NC_003888.3|	RNAz	ncRNA_region	1784373	1784434	.	.	.	ID "locus620"; Class_String "XtSX"
gi|32141095|ref|NC_003888.3|	RNAz	ncRNA_region	1784734	1784813	.	+	.	ID "locus621"; Class_String "GAAX"
gi|32141095|ref|NC_003888.3|	RNAz	ncRNA_region	1784874	1784961	.	+	.	ID "locus622"; Class_String "GXAX"
gi|32141095|ref|NC_003888.3|	RNAz	ncRNA_region	1785161	1785280	.	+	.	ID "locus623"; Class_String "GAaX"
gi|32141095|ref|NC_003888.3|	RNAz	ncRNA_region	1785361	1785440	.	+	.	ID "locus624"; Class_String "GAAX"
gi|32141095|ref|NC_003888.3|	RNAz	ncRNA_region	1785501	1785580	.	+	.	ID "locus625"; Class_String "GXAX"
gi|32141095|ref|NC_003888.3|	RNAz	ncRNA_region	1787476	1787595	.	-	.	ID "locus626"; Class_String "GXAX"
gi|32141095|ref|NC_003888.3|	RNAz	ncRNA_region	1788558	1788701	.	+	.	ID "locus627"; Class_String "GAAX"
gi|32141095|ref|NC_003888.3|	RNAz	ncRNA_region	1788762	1788821	.	+	.	ID "locus628"; Class_String "GXXX"
gi|32141095|ref|NC_003888.3|	RNAz	ncRNA_region	1788962	1789081	.	+	.	ID "locus629"; Class_String "GAAX"
gi|32141095|ref|NC_003888.3|	RNAz	ncRNA_region	1790310	1790449	.	-	.	ID "locus630"; Class_String "GXXX"
gi|32141095|ref|NC_003888.3|	RNAz	ncRNA_region	1790550	1790609	.	-	.	ID "locus631"; Class_String "GAXX"
gi|32141095|ref|NC_003888.3|	RNAz	ncRNA_region	1790670	1790849	.	-	.	ID "locus632"; Class_String "GTAX"
gi|32141095|ref|NC_003888.3|	RNAz	ncRNA_region	1793858	1794137	.	+	.	ID "locus633"; Class_String "GAAX"
gi|32141095|ref|NC_003888.3|	RNAz	ncRNA_region	1794198	1794268	.	-	.	ID "locus634"; Class_String "GXXX"
gi|32141095|ref|NC_003888.3|	RNAz	ncRNA_region	1794876	1794953	.	+	.	ID "locus635"; Class_String "GXXX"
gi|32141095|ref|NC_003888.3|	RNAz	ncRNA_region	1795034	1795113	.	+	.	ID "locus636"; Class_String "GXXX"
gi|32141095|ref|NC_003888.3|	RNAz	ncRNA_region	1795208	1795365	.	+	.	ID "locus637"; Class_String "GTXX"
gi|32141095|ref|NC_003888.3|	RNAz	ncRNA_region	1795466	1795655	.	+	.	ID "locus638"; Class_String "GAXX"
gi|32141095|ref|NC_003888.3|	RNAz	ncRNA_region	1795729	1796248	.	+	.	ID "locus639"; Class_String "GAXX"
gi|32141095|ref|NC_003888.3|	RNAz	ncRNA_region	1797065	1797254	.	.	.	ID "locus640"; Class_String "XTXX"
gi|32141095|ref|NC_003888.3|	RNAz	ncRNA_region	1798564	1798754	.	-	.	ID "locus641"; Class_String "GXsX"
gi|32141095|ref|NC_003888.3|	RNAz	ncRNA_region	1799157	1799248	.	-	.	ID "locus642"; Class_String "GXXX"
gi|32141095|ref|NC_003888.3|	RNAz	ncRNA_region	1800200	1800279	.	-	.	ID "locus643"; Class_String "GXXX"
gi|32141095|ref|NC_003888.3|	RNAz	ncRNA_region	1800400	1800559	.	-	.	ID "locus644"; Class_String "GXXX"
gi|32141095|ref|NC_003888.3|	RNAz	ncRNA_region	1802916	1802975	.	+	.	ID "locus645"; Class_String "GXXX"
gi|32141095|ref|NC_003888.3|	RNAz	ncRNA_region	1803593	1803672	.	+	.	ID "locus646"; Class_String "GXXX"
gi|32141095|ref|NC_003888.3|	RNAz	ncRNA_region	1803873	1803952	.	+	.	ID "locus647"; Class_String "GTXX"
gi|32141095|ref|NC_003888.3|	RNAz	ncRNA_region	1808357	1808535	.	-	.	ID "locus648"; Class_String "GXAX"
gi|32141095|ref|NC_003888.3|	RNAz	ncRNA_region	1809675	1809905	.	-	.	ID "locus649"; Class_String "GAAX"
gi|32141095|ref|NC_003888.3|	RNAz	ncRNA_region	1810426	1810505	.	-	.	ID "locus650"; Class_String "GXAX"
gi|32141095|ref|NC_003888.3|	RNAz	ncRNA_region	1810705	1810864	.	+	.	ID "locus651"; Class_String "GAAX"
gi|32141095|ref|NC_003888.3|	RNAz	ncRNA_region	1811403	1811470	.	+	.	ID "locus652"; Class_String "GXSX"
gi|32141095|ref|NC_003888.3|	RNAz	ncRNA_region	1811591	1811670	.	+	.	ID "locus653"; Class_String "GXAX"
gi|32141095|ref|NC_003888.3|	RNAz	ncRNA_region	1813326	1813465	.	+	.	ID "locus654"; Class_String "GXAX"
gi|32141095|ref|NC_003888.3|	RNAz	ncRNA_region	1816670	1816889	.	-	.	ID "locus655"; Class_String "GTXX"
gi|32141095|ref|NC_003888.3|	RNAz	ncRNA_region	1818679	1818838	.	+	.	ID "locus656"; Class_String "GAXX"
gi|32141095|ref|NC_003888.3|	RNAz	ncRNA_region	1819031	1819230	.	-	.	ID "locus657"; Class_String "GXXX"
gi|32141095|ref|NC_003888.3|	RNAz	ncRNA_region	1819482	1819607	.	+	.	ID "locus658"; Class_String "GXXX"
gi|32141095|ref|NC_003888.3|	RNAz	ncRNA_region	1820393	1820529	.	+	.	ID "locus659"; Class_String "GAXX"
gi|32141095|ref|NC_003888.3|	RNAz	ncRNA_region	1820707	1820766	.	+	.	ID "locus660"; Class_String "GXXX"
gi|32141095|ref|NC_003888.3|	RNAz	ncRNA_region	1821207	1821286	.	+	.	ID "locus661"; Class_String "GXXX"
gi|32141095|ref|NC_003888.3|	RNAz	ncRNA_region	1821687	1821838	.	+	.	ID "locus662"; Class_String "GAAX"
gi|32141095|ref|NC_003888.3|	RNAz	ncRNA_region	1824643	1824762	.	+	.	ID "locus663"; Class_String "GXXX"
gi|32141095|ref|NC_003888.3|	RNAz	ncRNA_region	1826081	1826234	.	+	.	ID "locus664"; Class_String "GAXX"
gi|32141095|ref|NC_003888.3|	RNAz	ncRNA_region	1827050	1827100	.	.	.	ID "locus665"; Class_String "XTXX"
gi|32141095|ref|NC_003888.3|	RNAz	ncRNA_region	1830200	1830379	.	+	.	ID "locus666"; Class_String "GXAX"
gi|32141095|ref|NC_003888.3|	RNAz	ncRNA_region	1831354	1831493	.	+	.	ID "locus667"; Class_String "GXAX"
gi|32141095|ref|NC_003888.3|	RNAz	ncRNA_region	1831554	1832031	.	+	.	ID "locus668"; Class_String "GAAX"
gi|32141095|ref|NC_003888.3|	RNAz	ncRNA_region	1832232	1832291	.	+	.	ID "locus669"; Class_String "GXXX"
gi|32141095|ref|NC_003888.3|	RNAz	ncRNA_region	1834774	1834853	.	+	.	ID "locus670"; Class_String "GXXX"
gi|32141095|ref|NC_003888.3|	RNAz	ncRNA_region	1836588	1836667	.	-	.	ID "locus671"; Class_String "GXXX"
gi|32141095|ref|NC_003888.3|	RNAz	ncRNA_region	1837371	1837510	.	-	.	ID "locus672"; Class_String "GXXX"
gi|32141095|ref|NC_003888.3|	RNAz	ncRNA_region	1841985	1842164	.	+	.	ID "locus673"; Class_String "GAAX"
gi|32141095|ref|NC_003888.3|	RNAz	ncRNA_region	1846238	1846325	.	+	.	ID "locus674"; Class_String "GXAX"
gi|32141095|ref|NC_003888.3|	RNAz	ncRNA_region	1846466	1846525	.	-	.	ID "locus675"; Class_String "GXXX"
gi|32141095|ref|NC_003888.3|	RNAz	ncRNA_region	1849832	1850089	.	-	.	ID "locus676"; Class_String "GTXX"
gi|32141095|ref|NC_003888.3|	RNAz	ncRNA_region	1853313	1853572	.	+	.	ID "locus677"; Class_String "GAXX"
gi|32141095|ref|NC_003888.3|	RNAz	ncRNA_region	1857715	1857832	.	+	.	ID "locus678"; Class_String "GXXX"
gi|32141095|ref|NC_003888.3|	RNAz	ncRNA_region	1861378	1861597	.	+	.	ID "locus679"; Class_String "GAAX"
gi|32141095|ref|NC_003888.3|	RNAz	ncRNA_region	1861870	1862051	.	+	.	ID "locus680"; Class_String "GXAX"
gi|32141095|ref|NC_003888.3|	RNAz	ncRNA_region	1865821	1865880	.	+	.	ID "locus681"; Class_String "GTXX"
gi|32141095|ref|NC_003888.3|	RNAz	ncRNA_region	1865901	1866020	.	+	.	ID "locus682"; Class_String "GTXX"
gi|32141095|ref|NC_003888.3|	RNAz	ncRNA_region	1866647	1866883	.	+	.	ID "locus683"; Class_String "GAAX"
gi|32141095|ref|NC_003888.3|	RNAz	ncRNA_region	1867022	1867196	.	+	.	ID "locus684"; Class_String "GXXX"
gi|32141095|ref|NC_003888.3|	RNAz	ncRNA_region	1869172	1869279	.	-	.	ID "locus685"; Class_String "GAAX"
gi|32141095|ref|NC_003888.3|	RNAz	ncRNA_region	1869451	1869590	.	-	.	ID "locus686"; Class_String "GAXX"
gi|32141095|ref|NC_003888.3|	RNAz	ncRNA_region	1869651	1869847	.	-	.	ID "locus687"; Class_String "GAXX"
gi|32141095|ref|NC_003888.3|	RNAz	ncRNA_region	1871369	1871482	.	+	.	ID "locus688"; Class_String "GTXX"
gi|32141095|ref|NC_003888.3|	RNAz	ncRNA_region	1871958	1872017	.	+	.	ID "locus689"; Class_String "GXXX"
gi|32141095|ref|NC_003888.3|	RNAz	ncRNA_region	1874636	1874795	.	-	.	ID "locus690"; Class_String "GXSX"
gi|32141095|ref|NC_003888.3|	RNAz	ncRNA_region	1877759	1877818	.	-	.	ID "locus691"; Class_String "GXXX"
gi|32141095|ref|NC_003888.3|	RNAz	ncRNA_region	1877897	1878073	.	-	.	ID "locus692"; Class_String "GTXX"
gi|32141095|ref|NC_003888.3|	RNAz	ncRNA_region	1878520	1878579	.	-	.	ID "locus693"; Class_String "GXXX"
gi|32141095|ref|NC_003888.3|	RNAz	ncRNA_region	1878745	1878968	.	+	.	ID "locus694"; Class_String "GAXX"
gi|32141095|ref|NC_003888.3|	RNAz	ncRNA_region	1880209	1880464	.	+	.	ID "locus695"; Class_String "GAAX"
gi|32141095|ref|NC_003888.3|	RNAz	ncRNA_region	1880785	1880844	.	+	.	ID "locus696"; Class_String "GAAX"
gi|32141095|ref|NC_003888.3|	RNAz	ncRNA_region	1880925	1881004	.	+	.	ID "locus697"; Class_String "GAXX"
gi|32141095|ref|NC_003888.3|	RNAz	ncRNA_region	1881045	1881144	.	+	.	ID "locus698"; Class_String "GAXX"
gi|32141095|ref|NC_003888.3|	RNAz	ncRNA_region	1881325	1881424	.	+	.	ID "locus699"; Class_String "GXXX"
gi|32141095|ref|NC_003888.3|	RNAz	ncRNA_region	1881705	1881821	.	+	.	ID "locus700"; Class_String "GAXX"
gi|32141095|ref|NC_003888.3|	RNAz	ncRNA_region	1884278	1884417	.	-	.	ID "locus701"; Class_String "GXXX"
gi|32141095|ref|NC_003888.3|	RNAz	ncRNA_region	1884994	1885053	.	+	.	ID "locus702"; Class_String "GXXX"
gi|32141095|ref|NC_003888.3|	RNAz	ncRNA_region	1886113	1886169	.	+	.	ID "locus703"; Class_String "GXXX"
gi|32141095|ref|NC_003888.3|	RNAz	ncRNA_region	1887246	1887309	.	.	.	ID "locus704"; Class_String "XXSX"
gi|32141095|ref|NC_003888.3|	RNAz	ncRNA_region	1887618	1887777	.	+	.	ID "locus705"; Class_String "GAXX"
gi|32141095|ref|NC_003888.3|	RNAz	ncRNA_region	1887938	1888057	.	+	.	ID "locus706"; Class_String "GAXX"
gi|32141095|ref|NC_003888.3|	RNAz	ncRNA_region	1889415	1889474	.	+	.	ID "locus707"; Class_String "GXXX"
gi|32141095|ref|NC_003888.3|	RNAz	ncRNA_region	1889555	1889854	.	+	.	ID "locus708"; Class_String "GXXX"
gi|32141095|ref|NC_003888.3|	RNAz	ncRNA_region	1891112	1891171	.	+	.	ID "locus709"; Class_String "GXXX"
gi|32141095|ref|NC_003888.3|	RNAz	ncRNA_region	1891232	1891311	.	+	.	ID "locus710"; Class_String "GXXX"
gi|32141095|ref|NC_003888.3|	RNAz	ncRNA_region	1891672	1891731	.	+	.	ID "locus711"; Class_String "GAXX"
gi|32141095|ref|NC_003888.3|	RNAz	ncRNA_region	1891892	1892228	.	+	.	ID "locus712"; Class_String "GAAX"
gi|32141095|ref|NC_003888.3|	RNAz	ncRNA_region	1892289	1892480	.	.	.	ID "locus713"; Class_String "XTXX"
gi|32141095|ref|NC_003888.3|	RNAz	ncRNA_region	1892533	1892612	.	+	.	ID "locus714"; Class_String "GTXX"
gi|32141095|ref|NC_003888.3|	RNAz	ncRNA_region	1892693	1892772	.	+	.	ID "locus715"; Class_String "GXXX"
gi|32141095|ref|NC_003888.3|	RNAz	ncRNA_region	1892833	1893032	.	+	.	ID "locus716"; Class_String "GAXX"
gi|32141095|ref|NC_003888.3|	RNAz	ncRNA_region	1893613	1893728	.	.	.	ID "locus717"; Class_String "XTSX"
gi|32141095|ref|NC_003888.3|	RNAz	ncRNA_region	1896510	1896739	.	+	.	ID "locus718"; Class_String "GAXX"
gi|32141095|ref|NC_003888.3|	RNAz	ncRNA_region	1897040	1897179	.	+	.	ID "locus719"; Class_String "GXXX"
gi|32141095|ref|NC_003888.3|	RNAz	ncRNA_region	1897400	1897479	.	+	.	ID "locus720"; Class_String "GXXX"
gi|32141095|ref|NC_003888.3|	RNAz	ncRNA_region	1897920	1898159	.	+	.	ID "locus721"; Class_String "GXAX"
gi|32141095|ref|NC_003888.3|	RNAz	ncRNA_region	1898922	1899121	.	-	.	ID "locus722"; Class_String "GXAX"
gi|32141095|ref|NC_003888.3|	RNAz	ncRNA_region	1899862	1899961	.	-	.	ID "locus723"; Class_String "GXSX"
gi|32141095|ref|NC_003888.3|	RNAz	ncRNA_region	1900262	1900421	.	-	.	ID "locus724"; Class_String "GTAX"
gi|32141095|ref|NC_003888.3|	RNAz	ncRNA_region	1904591	1904650	.	+	.	ID "locus725"; Class_String "GXAX"
gi|32141095|ref|NC_003888.3|	RNAz	ncRNA_region	1905262	1905341	.	+	.	ID "locus726"; Class_String "GXXX"
gi|32141095|ref|NC_003888.3|	RNAz	ncRNA_region	1906042	1906221	.	+	.	ID "locus727"; Class_String "GTAX"
gi|32141095|ref|NC_003888.3|	RNAz	ncRNA_region	1906766	1907025	.	+	.	ID "locus728"; Class_String "GAAX"
gi|32141095|ref|NC_003888.3|	RNAz	ncRNA_region	1907594	1907673	.	+	.	ID "locus729"; Class_String "GAAX"
gi|32141095|ref|NC_003888.3|	RNAz	ncRNA_region	1907834	1907993	.	+	.	ID "locus730"; Class_String "GAAX"
gi|32141095|ref|NC_003888.3|	RNAz	ncRNA_region	1908123	1908202	.	+	.	ID "locus731"; Class_String "GXAX"
gi|32141095|ref|NC_003888.3|	RNAz	ncRNA_region	1908379	1908470	.	+	.	ID "locus732"; Class_String "GXAX"
gi|32141095|ref|NC_003888.3|	RNAz	ncRNA_region	1914290	1914440	.	-	.	ID "locus733"; Class_String "GXXX"
gi|32141095|ref|NC_003888.3|	RNAz	ncRNA_region	1915091	1915230	.	+	.	ID "locus734"; Class_String "GXXX"
gi|32141095|ref|NC_003888.3|	RNAz	ncRNA_region	1916291	1916584	.	+	.	ID "locus735"; Class_String "GAAX"
gi|32141095|ref|NC_003888.3|	RNAz	ncRNA_region	1916623	1917396	.	.	.	ID "locus736"; Class_String "XTSX"
gi|32141095|ref|NC_003888.3|	RNAz	ncRNA_region	1917397	1917456	.	.	.	ID "locus737"; Class_String "XXSX"
gi|32141095|ref|NC_003888.3|	RNAz	ncRNA_region	1917477	1917576	.	.	.	ID "locus738"; Class_String "XTSX"
gi|32141095|ref|NC_003888.3|	RNAz	ncRNA_region	1917597	1918174	.	.	.	ID "locus739"; Class_String "XTSX"
gi|32141095|ref|NC_003888.3|	RNAz	ncRNA_region	1918255	1919133	.	.	.	ID "locus740"; Class_String "XTSX"
gi|32141095|ref|NC_003888.3|	RNAz	ncRNA_region	1919134	1920235	.	.	.	ID "locus741"; Class_String "XTSX"
gi|32141095|ref|NC_003888.3|	RNAz	ncRNA_region	1920216	1920435	.	.	.	ID "locus742"; Class_String "XXSX"
gi|32141095|ref|NC_003888.3|	RNAz	ncRNA_region	1920416	1921680	.	.	.	ID "locus743"; Class_String "XTSX"
gi|32141095|ref|NC_003888.3|	RNAz	ncRNA_region	1921767	1921898	.	.	.	ID "locus744"; Class_String "XTSX"
gi|32141095|ref|NC_003888.3|	RNAz	ncRNA_region	1921926	1922071	.	.	.	ID "locus745"; Class_String "XTSX"
gi|32141095|ref|NC_003888.3|	RNAz	ncRNA_region	1922387	1922466	.	+	.	ID "locus746"; Class_String "GASX"
gi|32141095|ref|NC_003888.3|	RNAz	ncRNA_region	1924147	1924466	.	-	.	ID "locus747"; Class_String "GAAX"
gi|32141095|ref|NC_003888.3|	RNAz	ncRNA_region	1925149	1925308	.	+	.	ID "locus748"; Class_String "GAAX"
gi|32141095|ref|NC_003888.3|	RNAz	ncRNA_region	1925509	1925688	.	+	.	ID "locus749"; Class_String "GXXX"
gi|32141095|ref|NC_003888.3|	RNAz	ncRNA_region	1925749	1925888	.	+	.	ID "locus750"; Class_String "GXAX"
gi|32141095|ref|NC_003888.3|	RNAz	ncRNA_region	1925969	1926048	.	+	.	ID "locus751"; Class_String "GXAX"
gi|32141095|ref|NC_003888.3|	RNAz	ncRNA_region	1926361	1926439	.	+	.	ID "locus752"; Class_String "GXXX"
gi|32141095|ref|NC_003888.3|	RNAz	ncRNA_region	1927113	1927172	.	+	.	ID "locus753"; Class_String "GXXX"
gi|32141095|ref|NC_003888.3|	RNAz	ncRNA_region	1927433	1927551	.	+	.	ID "locus754"; Class_String "GAXX"
gi|32141095|ref|NC_003888.3|	RNAz	ncRNA_region	1928742	1928986	.	+	.	ID "locus755"; Class_String "GTAX"
gi|32141095|ref|NC_003888.3|	RNAz	ncRNA_region	1930291	1930370	.	+	.	ID "locus756"; Class_String "GXXX"
gi|32141095|ref|NC_003888.3|	RNAz	ncRNA_region	1930711	1930807	.	+	.	ID "locus757"; Class_String "GXXX"
gi|32141095|ref|NC_003888.3|	RNAz	ncRNA_region	1931232	1931291	.	-	.	ID "locus758"; Class_String "GXXX"
gi|32141095|ref|NC_003888.3|	RNAz	ncRNA_region	1932825	1933043	.	.	.	ID "locus759"; Class_String "XTSX"
gi|32141095|ref|NC_003888.3|	RNAz	ncRNA_region	1933833	1933990	.	-	.	ID "locus760"; Class_String "GAAX"
gi|32141095|ref|NC_003888.3|	RNAz	ncRNA_region	1934337	1934396	.	+	.	ID "locus761"; Class_String "GXAX"
gi|32141095|ref|NC_003888.3|	RNAz	ncRNA_region	1935033	1935092	.	+	.	ID "locus762"; Class_String "GXAX"
gi|32141095|ref|NC_003888.3|	RNAz	ncRNA_region	1935453	1935512	.	+	.	ID "locus763"; Class_String "GAAX"
gi|32141095|ref|NC_003888.3|	RNAz	ncRNA_region	1935653	1935872	.	+	.	ID "locus764"; Class_String "GXAX"
gi|32141095|ref|NC_003888.3|	RNAz	ncRNA_region	1936399	1936558	.	+	.	ID "locus765"; Class_String "GXAX"
gi|32141095|ref|NC_003888.3|	RNAz	ncRNA_region	1936639	1936798	.	+	.	ID "locus766"; Class_String "GAAX"
gi|32141095|ref|NC_003888.3|	RNAz	ncRNA_region	1939738	1939797	.	-	.	ID "locus767"; Class_String "GXXX"
gi|32141095|ref|NC_003888.3|	RNAz	ncRNA_region	1940058	1940137	.	-	.	ID "locus768"; Class_String "GXXX"
gi|32141095|ref|NC_003888.3|	RNAz	ncRNA_region	1941237	1941332	.	+	.	ID "locus769"; Class_String "GXXX"
gi|32141095|ref|NC_003888.3|	RNAz	ncRNA_region	1942030	1942109	.	+	.	ID "locus770"; Class_String "GTXX"
gi|32141095|ref|NC_003888.3|	RNAz	ncRNA_region	1944250	1944349	.	+	.	ID "locus771"; Class_String "GXXX"
gi|32141095|ref|NC_003888.3|	RNAz	ncRNA_region	1944430	1944509	.	+	.	ID "locus772"; Class_String "GXXX"
gi|32141095|ref|NC_003888.3|	RNAz	ncRNA_region	1944530	1944589	.	+	.	ID "locus773"; Class_String "GAXX"
gi|32141095|ref|NC_003888.3|	RNAz	ncRNA_region	1945797	1945896	.	-	.	ID "locus774"; Class_String "GAXX"
gi|32141095|ref|NC_003888.3|	RNAz	ncRNA_region	1946017	1946096	.	-	.	ID "locus775"; Class_String "GXXX"
gi|32141095|ref|NC_003888.3|	RNAz	ncRNA_region	1946317	1946396	.	-	.	ID "locus776"; Class_String "GXXX"
gi|32141095|ref|NC_003888.3|	RNAz	ncRNA_region	1948454	1948691	.	-	.	ID "locus777"; Class_String "GTAX"
gi|32141095|ref|NC_003888.3|	RNAz	ncRNA_region	1949152	1949211	.	-	.	ID "locus778"; Class_String "GAXX"
gi|32141095|ref|NC_003888.3|	RNAz	ncRNA_region	1949652	1949731	.	-	.	ID "locus779"; Class_String "GAXX"
gi|32141095|ref|NC_003888.3|	RNAz	ncRNA_region	1949974	1950073	.	+	.	ID "locus780"; Class_String "GXXX"
gi|32141095|ref|NC_003888.3|	RNAz	ncRNA_region	1950787	1950952	.	.	.	ID "locus781"; Class_String "XTSX"
gi|32141095|ref|NC_003888.3|	RNAz	ncRNA_region	1952214	1952436	.	+	.	ID "locus782"; Class_String "GtXX"
gi|32141095|ref|NC_003888.3|	RNAz	ncRNA_region	1952817	1952956	.	+	.	ID "locus783"; Class_String "GTXX"
gi|32141095|ref|NC_003888.3|	RNAz	ncRNA_region	1953034	1953093	.	+	.	ID "locus784"; Class_String "GXAX"
gi|32141095|ref|NC_003888.3|	RNAz	ncRNA_region	1953269	1953508	.	+	.	ID "locus785"; Class_String "GTAX"
gi|32141095|ref|NC_003888.3|	RNAz	ncRNA_region	1953729	1953808	.	+	.	ID "locus786"; Class_String "GAAX"
gi|32141095|ref|NC_003888.3|	RNAz	ncRNA_region	1955178	1955241	.	-	.	ID "locus787"; Class_String "GXXX"
gi|32141095|ref|NC_003888.3|	RNAz	ncRNA_region	1955619	1955698	.	-	.	ID "locus788"; Class_String "GAAX"
gi|32141095|ref|NC_003888.3|	RNAz	ncRNA_region	1955899	1956058	.	-	.	ID "locus789"; Class_String "GAAX"
gi|32141095|ref|NC_003888.3|	RNAz	ncRNA_region	1958139	1958278	.	-	.	ID "locus790"; Class_String "GXAX"
gi|32141095|ref|NC_003888.3|	RNAz	ncRNA_region	1958519	1958678	.	-	.	ID "locus791"; Class_String "GXXX"
gi|32141095|ref|NC_003888.3|	RNAz	ncRNA_region	1958759	1958914	.	-	.	ID "locus792"; Class_String "GXAX"
gi|32141095|ref|NC_003888.3|	RNAz	ncRNA_region	1959504	1959620	.	-	.	ID "locus793"; Class_String "GXAX"
gi|32141095|ref|NC_003888.3|	RNAz	ncRNA_region	1960140	1960219	.	-	.	ID "locus794"; Class_String "GXAX"
gi|32141095|ref|NC_003888.3|	RNAz	ncRNA_region	1964755	1964851	.	+	.	ID "locus795"; Class_String "GTXX"
gi|32141095|ref|NC_003888.3|	RNAz	ncRNA_region	1964922	1964981	.	+	.	ID "locus796"; Class_String "GXXX"
gi|32141095|ref|NC_003888.3|	RNAz	ncRNA_region	1965202	1965261	.	+	.	ID "locus797"; Class_String "GXXX"
gi|32141095|ref|NC_003888.3|	RNAz	ncRNA_region	1965371	1965474	.	+	.	ID "locus798"; Class_String "GXXX"
gi|32141095|ref|NC_003888.3|	RNAz	ncRNA_region	1966550	1966829	.	+	.	ID "locus799"; Class_String "GTXX"
gi|32141095|ref|NC_003888.3|	RNAz	ncRNA_region	1966950	1967097	.	+	.	ID "locus800"; Class_String "GXXX"
gi|32141095|ref|NC_003888.3|	RNAz	ncRNA_region	1967136	1967492	.	+	.	ID "locus801"; Class_String "GAXX"
gi|32141095|ref|NC_003888.3|	RNAz	ncRNA_region	1967553	1968025	.	+	.	ID "locus802"; Class_String "GAAX"
gi|32141095|ref|NC_003888.3|	RNAz	ncRNA_region	1968126	1968285	.	+	.	ID "locus803"; Class_String "GAXX"
gi|32141095|ref|NC_003888.3|	RNAz	ncRNA_region	1968626	1968845	.	+	.	ID "locus804"; Class_String "GXAX"
gi|32141095|ref|NC_003888.3|	RNAz	ncRNA_region	1973315	1973374	.	+	.	ID "locus805"; Class_String "GXXX"
gi|32141095|ref|NC_003888.3|	RNAz	ncRNA_region	1973865	1974257	.	-	.	ID "locus806"; Class_String "GAAX"
gi|32141095|ref|NC_003888.3|	RNAz	ncRNA_region	1980096	1980255	.	-	.	ID "locus807"; Class_String "GAAX"
gi|32141095|ref|NC_003888.3|	RNAz	ncRNA_region	1981176	1981269	.	-	.	ID "locus808"; Class_String "GAAX"
gi|32141095|ref|NC_003888.3|	RNAz	ncRNA_region	1981510	1981629	.	-	.	ID "locus809"; Class_String "GAAX"
gi|32141095|ref|NC_003888.3|	RNAz	ncRNA_region	1983402	1983601	.	-	.	ID "locus810"; Class_String "GTAX"
gi|32141095|ref|NC_003888.3|	RNAz	ncRNA_region	1984122	1984421	.	-	.	ID "locus811"; Class_String "GAAX"
gi|32141095|ref|NC_003888.3|	RNAz	ncRNA_region	1984622	1984721	.	-	.	ID "locus812"; Class_String "GXAX"
gi|32141095|ref|NC_003888.3|	RNAz	ncRNA_region	1986926	1986985	.	+	.	ID "locus813"; Class_String "GTAX"
gi|32141095|ref|NC_003888.3|	RNAz	ncRNA_region	1996208	1996329	.	+	.	ID "locus814"; Class_String "GXXX"
gi|32141095|ref|NC_003888.3|	RNAz	ncRNA_region	1998574	1998713	.	-	.	ID "locus815"; Class_String "GTXX"
gi|32141095|ref|NC_003888.3|	RNAz	ncRNA_region	1998833	1998912	.	-	.	ID "locus816"; Class_String "GXXX"
gi|32141095|ref|NC_003888.3|	RNAz	ncRNA_region	1999404	1999703	.	-	.	ID "locus817"; Class_String "GAXX"
gi|32141095|ref|NC_003888.3|	RNAz	ncRNA_region	2000571	2000730	.	-	.	ID "locus818"; Class_String "GAXX"
gi|32141095|ref|NC_003888.3|	RNAz	ncRNA_region	2000771	2000886	.	-	.	ID "locus819"; Class_String "GXXX"
gi|32141095|ref|NC_003888.3|	RNAz	ncRNA_region	2000925	2001104	.	-	.	ID "locus820"; Class_String "GTXX"
gi|32141095|ref|NC_003888.3|	RNAz	ncRNA_region	2001245	2001404	.	-	.	ID "locus821"; Class_String "GXXX"
gi|32141095|ref|NC_003888.3|	RNAz	ncRNA_region	2001685	2001843	.	-	.	ID "locus822"; Class_String "GAXX"
gi|32141095|ref|NC_003888.3|	RNAz	ncRNA_region	2003587	2003726	.	+	.	ID "locus823"; Class_String "GXXX"
gi|32141095|ref|NC_003888.3|	RNAz	ncRNA_region	2003982	2004190	.	+	.	ID "locus824"; Class_String "GXXX"
gi|32141095|ref|NC_003888.3|	RNAz	ncRNA_region	2005157	2005236	.	+	.	ID "locus825"; Class_String "GXXX"
gi|32141095|ref|NC_003888.3|	RNAz	ncRNA_region	2005777	2005935	.	+	.	ID "locus826"; Class_String "GXXX"
gi|32141095|ref|NC_003888.3|	RNAz	ncRNA_region	2007846	2008067	.	-	.	ID "locus827"; Class_String "GTXX"
gi|32141095|ref|NC_003888.3|	RNAz	ncRNA_region	2008148	2008207	.	-	.	ID "locus828"; Class_String "GXXX"
gi|32141095|ref|NC_003888.3|	RNAz	ncRNA_region	2013635	2013792	.	+	.	ID "locus829"; Class_String "GAAX"
gi|32141095|ref|NC_003888.3|	RNAz	ncRNA_region	2015436	2015515	.	+	.	ID "locus830"; Class_String "GXAX"
gi|32141095|ref|NC_003888.3|	RNAz	ncRNA_region	2016133	2016212	.	+	.	ID "locus831"; Class_String "GXAX"
gi|32141095|ref|NC_003888.3|	RNAz	ncRNA_region	2018680	2018759	.	+	.	ID "locus832"; Class_String "GXXX"
gi|32141095|ref|NC_003888.3|	RNAz	ncRNA_region	2018800	2018859	.	+	.	ID "locus833"; Class_String "GXXX"
gi|32141095|ref|NC_003888.3|	RNAz	ncRNA_region	2020161	2020211	.	+	.	ID "locus834"; Class_String "GXaX"
gi|32141095|ref|NC_003888.3|	RNAz	ncRNA_region	2020512	2020631	.	+	.	ID "locus835"; Class_String "GXAX"
gi|32141095|ref|NC_003888.3|	RNAz	ncRNA_region	2021353	2021432	.	+	.	ID "locus836"; Class_String "GXAX"
gi|32141095|ref|NC_003888.3|	RNAz	ncRNA_region	2021453	2021592	.	+	.	ID "locus837"; Class_String "GTAX"
gi|32141095|ref|NC_003888.3|	RNAz	ncRNA_region	2022433	2022552	.	+	.	ID "locus838"; Class_String "GXSX"
gi|32141095|ref|NC_003888.3|	RNAz	ncRNA_region	2023612	2023691	.	+	.	ID "locus839"; Class_String "GAAX"
gi|32141095|ref|NC_003888.3|	RNAz	ncRNA_region	2024096	2024175	.	+	.	ID "locus840"; Class_String "GXXX"
gi|32141095|ref|NC_003888.3|	RNAz	ncRNA_region	2025248	2025407	.	+	.	ID "locus841"; Class_String "GXsX"
gi|32141095|ref|NC_003888.3|	RNAz	ncRNA_region	2025463	2025522	.	.	.	ID "locus842"; Class_String "XTSX"
gi|32141095|ref|NC_003888.3|	RNAz	ncRNA_region	2028809	2028868	.	+	.	ID "locus843"; Class_String "GXXX"
gi|32141095|ref|NC_003888.3|	RNAz	ncRNA_region	2032404	2032592	.	-	.	ID "locus844"; Class_String "GAAX"
gi|32141095|ref|NC_003888.3|	RNAz	ncRNA_region	2032813	2032972	.	-	.	ID "locus845"; Class_String "GAXX"
gi|32141095|ref|NC_003888.3|	RNAz	ncRNA_region	2033373	2033452	.	-	.	ID "locus846"; Class_String "GXXX"
gi|32141095|ref|NC_003888.3|	RNAz	ncRNA_region	2035321	2035460	.	-	.	ID "locus847"; Class_String "GTAX"
gi|32141095|ref|NC_003888.3|	RNAz	ncRNA_region	2035941	2036020	.	-	.	ID "locus848"; Class_String "GXXX"
gi|32141095|ref|NC_003888.3|	RNAz	ncRNA_region	2037042	2037101	.	-	.	ID "locus849"; Class_String "GXSX"
gi|32141095|ref|NC_003888.3|	RNAz	ncRNA_region	2037801	2038000	.	-	.	ID "locus850"; Class_String "GAAX"
gi|32141095|ref|NC_003888.3|	RNAz	ncRNA_region	2039058	2039217	.	+	.	ID "locus851"; Class_String "GXXX"
gi|32141095|ref|NC_003888.3|	RNAz	ncRNA_region	2040545	2040795	.	.	.	ID "locus852"; Class_String "XTSX"
gi|32141095|ref|NC_003888.3|	RNAz	ncRNA_region	2043439	2043552	.	+	.	ID "locus853"; Class_String "GXXX"
gi|32141095|ref|NC_003888.3|	RNAz	ncRNA_region	2050647	2050706	.	+	.	ID "locus854"; Class_String "GXXX"
gi|32141095|ref|NC_003888.3|	RNAz	ncRNA_region	2051107	2051166	.	+	.	ID "locus855"; Class_String "GXXX"
gi|32141095|ref|NC_003888.3|	RNAz	ncRNA_region	2052112	2052253	.	+	.	ID "locus856"; Class_String "GTXX"
gi|32141095|ref|NC_003888.3|	RNAz	ncRNA_region	2052354	2052460	.	+	.	ID "locus857"; Class_String "GXXX"
gi|32141095|ref|NC_003888.3|	RNAz	ncRNA_region	2052627	2052880	.	+	.	ID "locus858"; Class_String "GXXX"
gi|32141095|ref|NC_003888.3|	RNAz	ncRNA_region	2052961	2053220	.	+	.	ID "locus859"; Class_String "GAXX"
gi|32141095|ref|NC_003888.3|	RNAz	ncRNA_region	2053281	2053360	.	+	.	ID "locus860"; Class_String "GAAX"
gi|32141095|ref|NC_003888.3|	RNAz	ncRNA_region	2053541	2053740	.	+	.	ID "locus861"; Class_String "GXXX"
gi|32141095|ref|NC_003888.3|	RNAz	ncRNA_region	2053901	2053960	.	+	.	ID "locus862"; Class_String "GTXX"
gi|32141095|ref|NC_003888.3|	RNAz	ncRNA_region	2054001	2054300	.	+	.	ID "locus863"; Class_String "GAAX"
gi|32141095|ref|NC_003888.3|	RNAz	ncRNA_region	2054301	2054460	.	+	.	ID "locus864"; Class_String "GAAX"
gi|32141095|ref|NC_003888.3|	RNAz	ncRNA_region	2054461	2054628	.	+	.	ID "locus865"; Class_String "GAXX"
gi|32141095|ref|NC_003888.3|	RNAz	ncRNA_region	2055251	2055410	.	+	.	ID "locus866"; Class_String "GAaX"
gi|32141095|ref|NC_003888.3|	RNAz	ncRNA_region	2056108	2056167	.	+	.	ID "locus867"; Class_String "GXXX"
gi|32141095|ref|NC_003888.3|	RNAz	ncRNA_region	2056248	2056627	.	+	.	ID "locus868"; Class_String "GAXX"
gi|32141095|ref|NC_003888.3|	RNAz	ncRNA_region	2057104	2057223	.	+	.	ID "locus869"; Class_String "GXAX"
gi|32141095|ref|NC_003888.3|	RNAz	ncRNA_region	2057464	2057583	.	+	.	ID "locus870"; Class_String "GAAX"
gi|32141095|ref|NC_003888.3|	RNAz	ncRNA_region	2057664	2057803	.	+	.	ID "locus871"; Class_String "GAAX"
gi|32141095|ref|NC_003888.3|	RNAz	ncRNA_region	2057924	2057983	.	+	.	ID "locus872"; Class_String "GAAX"
gi|32141095|ref|NC_003888.3|	RNAz	ncRNA_region	2058164	2058323	.	+	.	ID "locus873"; Class_String "GAAX"
gi|32141095|ref|NC_003888.3|	RNAz	ncRNA_region	2058421	2058680	.	+	.	ID "locus874"; Class_String "GAAX"
gi|32141095|ref|NC_003888.3|	RNAz	ncRNA_region	2059001	2059259	.	+	.	ID "locus875"; Class_String "GAAX"
gi|32141095|ref|NC_003888.3|	RNAz	ncRNA_region	2060179	2060354	.	-	.	ID "locus876"; Class_String "GXAX"
gi|32141095|ref|NC_003888.3|	RNAz	ncRNA_region	2061216	2061275	.	-	.	ID "locus877"; Class_String "GAAX"
gi|32141095|ref|NC_003888.3|	RNAz	ncRNA_region	2065233	2065481	.	+	.	ID "locus878"; Class_String "GtAX"
gi|32141095|ref|NC_003888.3|	RNAz	ncRNA_region	2065702	2065781	.	+	.	ID "locus879"; Class_String "GTAX"
gi|32141095|ref|NC_003888.3|	RNAz	ncRNA_region	2065982	2066041	.	+	.	ID "locus880"; Class_String "GXAX"
gi|32141095|ref|NC_003888.3|	RNAz	ncRNA_region	2066358	2066461	.	+	.	ID "locus881"; Class_String "GXAX"
gi|32141095|ref|NC_003888.3|	RNAz	ncRNA_region	2066659	2067111	.	-	.	ID "locus882"; Class_String "GAAX"
gi|32141095|ref|NC_003888.3|	RNAz	ncRNA_region	2067212	2067271	.	-	.	ID "locus883"; Class_String "GXAX"
gi|32141095|ref|NC_003888.3|	RNAz	ncRNA_region	2067532	2067671	.	-	.	ID "locus884"; Class_String "GAAX"
gi|32141095|ref|NC_003888.3|	RNAz	ncRNA_region	2067953	2068012	.	-	.	ID "locus885"; Class_String "GAAX"
gi|32141095|ref|NC_003888.3|	RNAz	ncRNA_region	2068393	2068515	.	-	.	ID "locus886"; Class_String "GXXX"
gi|32141095|ref|NC_003888.3|	RNAz	ncRNA_region	2068814	2069113	.	-	.	ID "locus887"; Class_String "GXAX"
gi|32141095|ref|NC_003888.3|	RNAz	ncRNA_region	2069134	2069493	.	-	.	ID "locus888"; Class_String "GAAX"
gi|32141095|ref|NC_003888.3|	RNAz	ncRNA_region	2069690	2069769	.	-	.	ID "locus889"; Class_String "GXAX"
gi|32141095|ref|NC_003888.3|	RNAz	ncRNA_region	2069890	2070136	.	-	.	ID "locus890"; Class_String "GAAX"
gi|32141095|ref|NC_003888.3|	RNAz	ncRNA_region	2077375	2077434	.	+	.	ID "locus891"; Class_String "GAXX"
gi|32141095|ref|NC_003888.3|	RNAz	ncRNA_region	2077826	2077968	.	+	.	ID "locus892"; Class_String "GTAX"
gi|32141095|ref|NC_003888.3|	RNAz	ncRNA_region	2078169	2078388	.	+	.	ID "locus893"; Class_String "GAAX"
gi|32141095|ref|NC_003888.3|	RNAz	ncRNA_region	2078689	2078768	.	+	.	ID "locus894"; Class_String "GXAX"
gi|32141095|ref|NC_003888.3|	RNAz	ncRNA_region	2078808	2079067	.	+	.	ID "locus895"; Class_String "GAAX"
gi|32141095|ref|NC_003888.3|	RNAz	ncRNA_region	2079408	2079487	.	+	.	ID "locus896"; Class_String "GAAX"
gi|32141095|ref|NC_003888.3|	RNAz	ncRNA_region	2079868	2079927	.	+	.	ID "locus897"; Class_String "GXXX"
gi|32141095|ref|NC_003888.3|	RNAz	ncRNA_region	2079968	2080381	.	+	.	ID "locus898"; Class_String "GAAX"
gi|32141095|ref|NC_003888.3|	RNAz	ncRNA_region	2080562	2080821	.	+	.	ID "locus899"; Class_String "GAAX"
gi|32141095|ref|NC_003888.3|	RNAz	ncRNA_region	2081022	2081141	.	+	.	ID "locus900"; Class_String "GAAX"
gi|32141095|ref|NC_003888.3|	RNAz	ncRNA_region	2081162	2081349	.	.	.	ID "locus901"; Class_String "XTSX"
gi|32141095|ref|NC_003888.3|	RNAz	ncRNA_region	2084735	2084814	.	+	.	ID "locus902"; Class_String "GXAX"
gi|32141095|ref|NC_003888.3|	RNAz	ncRNA_region	2085475	2085554	.	+	.	ID "locus903"; Class_String "GXAX"
gi|32141095|ref|NC_003888.3|	RNAz	ncRNA_region	2085755	2085834	.	+	.	ID "locus904"; Class_String "GAAX"
gi|32141095|ref|NC_003888.3|	RNAz	ncRNA_region	2086215	2086334	.	+	.	ID "locus905"; Class_String "GXAX"
gi|32141095|ref|NC_003888.3|	RNAz	ncRNA_region	2087172	2087451	.	+	.	ID "locus906"; Class_String "GTAX"
gi|32141095|ref|NC_003888.3|	RNAz	ncRNA_region	2087736	2087895	.	+	.	ID "locus907"; Class_String "GAAX"
gi|32141095|ref|NC_003888.3|	RNAz	ncRNA_region	2087996	2088135	.	+	.	ID "locus908"; Class_String "GXAX"
gi|32141095|ref|NC_003888.3|	RNAz	ncRNA_region	2088590	2088649	.	+	.	ID "locus909"; Class_String "GXAX"
gi|32141095|ref|NC_003888.3|	RNAz	ncRNA_region	2088770	2088829	.	+	.	ID "locus910"; Class_String "GXAX"
gi|32141095|ref|NC_003888.3|	RNAz	ncRNA_region	2089167	2089246	.	+	.	ID "locus911"; Class_String "GXAX"
gi|32141095|ref|NC_003888.3|	RNAz	ncRNA_region	2094598	2094657	.	+	.	ID "locus912"; Class_String "GAAX"
gi|32141095|ref|NC_003888.3|	RNAz	ncRNA_region	2095098	2095157	.	+	.	ID "locus913"; Class_String "GXAX"
gi|32141095|ref|NC_003888.3|	RNAz	ncRNA_region	2095398	2095457	.	+	.	ID "locus914"; Class_String "GXAX"
gi|32141095|ref|NC_003888.3|	RNAz	ncRNA_region	2095478	2095617	.	+	.	ID "locus915"; Class_String "GXAX"
gi|32141095|ref|NC_003888.3|	RNAz	ncRNA_region	2095658	2095717	.	+	.	ID "locus916"; Class_String "GXAX"
gi|32141095|ref|NC_003888.3|	RNAz	ncRNA_region	2095958	2096057	.	+	.	ID "locus917"; Class_String "GXAX"
gi|32141095|ref|NC_003888.3|	RNAz	ncRNA_region	2096158	2096214	.	+	.	ID "locus918"; Class_String "GXXX"
gi|32141095|ref|NC_003888.3|	RNAz	ncRNA_region	2096435	2096814	.	+	.	ID "locus919"; Class_String "GAAX"
gi|32141095|ref|NC_003888.3|	RNAz	ncRNA_region	2096895	2097154	.	+	.	ID "locus920"; Class_String "GXAX"
gi|32141095|ref|NC_003888.3|	RNAz	ncRNA_region	2097335	2097391	.	.	.	ID "locus921"; Class_String "XTsX"
gi|32141095|ref|NC_003888.3|	RNAz	ncRNA_region	2097451	2097809	.	-	.	ID "locus922"; Class_String "GAAX"
gi|32141095|ref|NC_003888.3|	RNAz	ncRNA_region	2098379	2098538	.	-	.	ID "locus923"; Class_String "GAXX"
gi|32141095|ref|NC_003888.3|	RNAz	ncRNA_region	2101560	2101679	.	+	.	ID "locus924"; Class_String "GXXX"
gi|32141095|ref|NC_003888.3|	RNAz	ncRNA_region	2101700	2102183	.	+	.	ID "locus925"; Class_String "GAAX"
gi|32141095|ref|NC_003888.3|	RNAz	ncRNA_region	2102844	2103003	.	+	.	ID "locus926"; Class_String "GXXX"
gi|32141095|ref|NC_003888.3|	RNAz	ncRNA_region	2104070	2104253	.	+	.	ID "locus927"; Class_String "GAXX"
gi|32141095|ref|NC_003888.3|	RNAz	ncRNA_region	2104480	2104679	.	+	.	ID "locus928"; Class_String "GAXX"
gi|32141095|ref|NC_003888.3|	RNAz	ncRNA_region	2105278	2105337	.	+	.	ID "locus929"; Class_String "GAXX"
gi|32141095|ref|NC_003888.3|	RNAz	ncRNA_region	2105857	2105976	.	+	.	ID "locus930"; Class_String "GXXX"
gi|32141095|ref|NC_003888.3|	RNAz	ncRNA_region	2106237	2106296	.	+	.	ID "locus931"; Class_String "GXXX"
gi|32141095|ref|NC_003888.3|	RNAz	ncRNA_region	2106777	2106856	.	+	.	ID "locus932"; Class_String "GAXX"
gi|32141095|ref|NC_003888.3|	RNAz	ncRNA_region	2107822	2107901	.	+	.	ID "locus933"; Class_String "GXSX"
gi|32141095|ref|NC_003888.3|	RNAz	ncRNA_region	2108678	2108777	.	-	.	ID "locus934"; Class_String "GXAX"
gi|32141095|ref|NC_003888.3|	RNAz	ncRNA_region	2108858	2108937	.	-	.	ID "locus935"; Class_String "GAAX"
gi|32141095|ref|NC_003888.3|	RNAz	ncRNA_region	2109283	2109438	.	-	.	ID "locus936"; Class_String "GXAX"
gi|32141095|ref|NC_003888.3|	RNAz	ncRNA_region	2109799	2109876	.	-	.	ID "locus937"; Class_String "GTAX"
gi|32141095|ref|NC_003888.3|	RNAz	ncRNA_region	2117873	2118100	.	+	.	ID "locus938"; Class_String "GAXX"
gi|32141095|ref|NC_003888.3|	RNAz	ncRNA_region	2118949	2119045	.	.	.	ID "locus939"; Class_String "XTsX"
gi|32141095|ref|NC_003888.3|	RNAz	ncRNA_region	2131436	2131515	.	+	.	ID "locus940"; Class_String "GXAX"
gi|32141095|ref|NC_003888.3|	RNAz	ncRNA_region	2131596	2131735	.	+	.	ID "locus941"; Class_String "GAAX"
gi|32141095|ref|NC_003888.3|	RNAz	ncRNA_region	2131936	2132026	.	+	.	ID "locus942"; Class_String "GXAX"
gi|32141095|ref|NC_003888.3|	RNAz	ncRNA_region	2133041	2133230	.	+	.	ID "locus943"; Class_String "GAAX"
gi|32141095|ref|NC_003888.3|	RNAz	ncRNA_region	2133307	2133706	.	+	.	ID "locus944"; Class_String "GTAX"
gi|32141095|ref|NC_003888.3|	RNAz	ncRNA_region	2133767	2133986	.	+	.	ID "locus945"; Class_String "GXAX"
gi|32141095|ref|NC_003888.3|	RNAz	ncRNA_region	2133927	2134586	.	+	.	ID "locus946"; Class_String "GAAX"
gi|32141095|ref|NC_003888.3|	RNAz	ncRNA_region	2134607	2134781	.	+	.	ID "locus947"; Class_String "GAAX"
gi|32141095|ref|NC_003888.3|	RNAz	ncRNA_region	2134842	2134922	.	.	.	ID "locus948"; Class_String "XTSX"
gi|32141095|ref|NC_003888.3|	RNAz	ncRNA_region	2135134	2135193	.	-	.	ID "locus949"; Class_String "GXSX"
gi|32141095|ref|NC_003888.3|	RNAz	ncRNA_region	2135634	2135819	.	-	.	ID "locus950"; Class_String "GTAX"
gi|32141095|ref|NC_003888.3|	RNAz	ncRNA_region	2140326	2140404	.	+	.	ID "locus951"; Class_String "GAXX"
gi|32141095|ref|NC_003888.3|	RNAz	ncRNA_region	2141724	2141863	.	+	.	ID "locus952"; Class_String "GAAX"
gi|32141095|ref|NC_003888.3|	RNAz	ncRNA_region	2141944	2142003	.	+	.	ID "locus953"; Class_String "GAXX"
gi|32141095|ref|NC_003888.3|	RNAz	ncRNA_region	2144268	2144327	.	+	.	ID "locus954"; Class_String "GASX"
gi|32141095|ref|NC_003888.3|	RNAz	ncRNA_region	2144838	2144937	.	-	.	ID "locus955"; Class_String "GASX"
gi|32141095|ref|NC_003888.3|	RNAz	ncRNA_region	2145718	2146077	.	-	.	ID "locus956"; Class_String "GXAX"
gi|32141095|ref|NC_003888.3|	RNAz	ncRNA_region	2149297	2149376	.	-	.	ID "locus957"; Class_String "GXAX"
gi|32141095|ref|NC_003888.3|	RNAz	ncRNA_region	2149760	2150019	.	-	.	ID "locus958"; Class_String "GAAX"
gi|32141095|ref|NC_003888.3|	RNAz	ncRNA_region	2150100	2150259	.	-	.	ID "locus959"; Class_String "GAAX"
gi|32141095|ref|NC_003888.3|	RNAz	ncRNA_region	2150300	2150688	.	-	.	ID "locus960"; Class_String "GAAX"
gi|32141095|ref|NC_003888.3|	RNAz	ncRNA_region	2150749	2150908	.	-	.	ID "locus961"; Class_String "GXAX"
gi|32141095|ref|NC_003888.3|	RNAz	ncRNA_region	2150929	2151008	.	-	.	ID "locus962"; Class_String "GXXX"
gi|32141095|ref|NC_003888.3|	RNAz	ncRNA_region	2151229	2151428	.	-	.	ID "locus963"; Class_String "GXAX"
gi|32141095|ref|NC_003888.3|	RNAz	ncRNA_region	2151669	2151868	.	-	.	ID "locus964"; Class_String "GXXX"
gi|32141095|ref|NC_003888.3|	RNAz	ncRNA_region	2152650	2152849	.	-	.	ID "locus965"; Class_String "GXAX"
gi|32141095|ref|NC_003888.3|	RNAz	ncRNA_region	2153065	2153344	.	-	.	ID "locus966"; Class_String "GXXX"
gi|32141095|ref|NC_003888.3|	RNAz	ncRNA_region	2153409	2153648	.	-	.	ID "locus967"; Class_String "GTXX"
gi|32141095|ref|NC_003888.3|	RNAz	ncRNA_region	2153809	2153988	.	-	.	ID "locus968"; Class_String "GXXX"
gi|32141095|ref|NC_003888.3|	RNAz	ncRNA_region	2154319	2154406	.	-	.	ID "locus969"; Class_String "GAXX"
gi|32141095|ref|NC_003888.3|	RNAz	ncRNA_region	2154627	2154966	.	-	.	ID "locus970"; Class_String "GAXX"
gi|32141095|ref|NC_003888.3|	RNAz	ncRNA_region	2155279	2155358	.	+	.	ID "locus971"; Class_String "GAXX"
gi|32141095|ref|NC_003888.3|	RNAz	ncRNA_region	2155519	2155758	.	+	.	ID "locus972"; Class_String "GAXX"
gi|32141095|ref|NC_003888.3|	RNAz	ncRNA_region	2155779	2156022	.	+	.	ID "locus973"; Class_String "GAXX"
gi|32141095|ref|NC_003888.3|	RNAz	ncRNA_region	2156266	2156354	.	+	.	ID "locus974"; Class_String "GtXX"
gi|32141095|ref|NC_003888.3|	RNAz	ncRNA_region	2157035	2157134	.	+	.	ID "locus975"; Class_String "GXXX"
gi|32141095|ref|NC_003888.3|	RNAz	ncRNA_region	2157475	2157588	.	+	.	ID "locus976"; Class_String "GXXX"
gi|32141095|ref|NC_003888.3|	RNAz	ncRNA_region	2157669	2157894	.	+	.	ID "locus977"; Class_String "GAAX"
gi|32141095|ref|NC_003888.3|	RNAz	ncRNA_region	2158569	2158648	.	-	.	ID "locus978"; Class_String "GXXX"
gi|32141095|ref|NC_003888.3|	RNAz	ncRNA_region	2159109	2159208	.	-	.	ID "locus979"; Class_String "GAXX"
gi|32141095|ref|NC_003888.3|	RNAz	ncRNA_region	2159689	2159748	.	-	.	ID "locus980"; Class_String "GXXX"
gi|32141095|ref|NC_003888.3|	RNAz	ncRNA_region	2159952	2160091	.	+	.	ID "locus981"; Class_String "GXXX"
gi|32141095|ref|NC_003888.3|	RNAz	ncRNA_region	2160452	2160511	.	+	.	ID "locus982"; Class_String "GXXX"
gi|32141095|ref|NC_003888.3|	RNAz	ncRNA_region	2160552	2160691	.	+	.	ID "locus983"; Class_String "GXXX"
gi|32141095|ref|NC_003888.3|	RNAz	ncRNA_region	2160772	2160871	.	+	.	ID "locus984"; Class_String "GXXX"
gi|32141095|ref|NC_003888.3|	RNAz	ncRNA_region	2163949	2164008	.	+	.	ID "locus985"; Class_String "GXAX"
gi|32141095|ref|NC_003888.3|	RNAz	ncRNA_region	2164029	2164128	.	+	.	ID "locus986"; Class_String "GXAX"
gi|32141095|ref|NC_003888.3|	RNAz	ncRNA_region	2164362	2164521	.	+	.	ID "locus987"; Class_String "GXAX"
gi|32141095|ref|NC_003888.3|	RNAz	ncRNA_region	2167706	2167825	.	+	.	ID "locus988"; Class_String "GTAX"
gi|32141095|ref|NC_003888.3|	RNAz	ncRNA_region	2170749	2170828	.	+	.	ID "locus989"; Class_String "GXAX"
gi|32141095|ref|NC_003888.3|	RNAz	ncRNA_region	2171629	2171728	.	+	.	ID "locus990"; Class_String "GAXX"
gi|32141095|ref|NC_003888.3|	RNAz	ncRNA_region	2172029	2172208	.	+	.	ID "locus991"; Class_String "GAXX"
gi|32141095|ref|NC_003888.3|	RNAz	ncRNA_region	2172309	2172368	.	+	.	ID "locus992"; Class_String "GXXX"
gi|32141095|ref|NC_003888.3|	RNAz	ncRNA_region	2172569	2172745	.	+	.	ID "locus993"; Class_String "GXXX"
gi|32141095|ref|NC_003888.3|	RNAz	ncRNA_region	2172806	2173025	.	+	.	ID "locus994"; Class_String "GTXX"
gi|32141095|ref|NC_003888.3|	RNAz	ncRNA_region	2173086	2173225	.	+	.	ID "locus995"; Class_String "GTXX"
gi|32141095|ref|NC_003888.3|	RNAz	ncRNA_region	2173466	2173585	.	+	.	ID "locus996"; Class_String "GAXX"
gi|32141095|ref|NC_003888.3|	RNAz	ncRNA_region	2173706	2173865	.	+	.	ID "locus997"; Class_String "GAXX"
gi|32141095|ref|NC_003888.3|	RNAz	ncRNA_region	2174465	2174524	.	+	.	ID "locus998"; Class_String "GAXX"
gi|32141095|ref|NC_003888.3|	RNAz	ncRNA_region	2174925	2175084	.	+	.	ID "locus999"; Class_String "GXXX"
gi|32141095|ref|NC_003888.3|	RNAz	ncRNA_region	2175125	2175344	.	+	.	ID "locus1000"; Class_String "GXXX"
gi|32141095|ref|NC_003888.3|	RNAz	ncRNA_region	2175425	2175484	.	+	.	ID "locus1001"; Class_String "GXXX"
gi|32141095|ref|NC_003888.3|	RNAz	ncRNA_region	2176253	2176432	.	+	.	ID "locus1002"; Class_String "GAXX"
gi|32141095|ref|NC_003888.3|	RNAz	ncRNA_region	2176433	2176599	.	.	.	ID "locus1003"; Class_String "XXSX"
gi|32141095|ref|NC_003888.3|	RNAz	ncRNA_region	2176662	2176863	.	+	.	ID "locus1004"; Class_String "GAXX"
gi|32141095|ref|NC_003888.3|	RNAz	ncRNA_region	2177242	2177321	.	+	.	ID "locus1005"; Class_String "GXXX"
gi|32141095|ref|NC_003888.3|	RNAz	ncRNA_region	2182821	2182900	.	-	.	ID "locus1006"; Class_String "GXXX"
gi|32141095|ref|NC_003888.3|	RNAz	ncRNA_region	2183635	2183814	.	-	.	ID "locus1007"; Class_String "GXXX"
gi|32141095|ref|NC_003888.3|	RNAz	ncRNA_region	2186571	2186710	.	+	.	ID "locus1008"; Class_String "GAAX"
gi|32141095|ref|NC_003888.3|	RNAz	ncRNA_region	2187650	2187709	.	+	.	ID "locus1009"; Class_String "GXAX"
gi|32141095|ref|NC_003888.3|	RNAz	ncRNA_region	2187770	2187869	.	+	.	ID "locus1010"; Class_String "GXXX"
gi|32141095|ref|NC_003888.3|	RNAz	ncRNA_region	2188369	2188448	.	+	.	ID "locus1011"; Class_String "GXXX"
gi|32141095|ref|NC_003888.3|	RNAz	ncRNA_region	2188989	2189148	.	+	.	ID "locus1012"; Class_String "GAAX"
gi|32141095|ref|NC_003888.3|	RNAz	ncRNA_region	2189229	2189310	.	+	.	ID "locus1013"; Class_String "GXAX"
gi|32141095|ref|NC_003888.3|	RNAz	ncRNA_region	2189933	2190092	.	+	.	ID "locus1014"; Class_String "GXAX"
gi|32141095|ref|NC_003888.3|	RNAz	ncRNA_region	2192532	2192591	.	+	.	ID "locus1015"; Class_String "GXXX"
gi|32141095|ref|NC_003888.3|	RNAz	ncRNA_region	2193132	2193251	.	+	.	ID "locus1016"; Class_String "GXXX"
gi|32141095|ref|NC_003888.3|	RNAz	ncRNA_region	2193956	2194055	.	+	.	ID "locus1017"; Class_String "GXXX"
gi|32141095|ref|NC_003888.3|	RNAz	ncRNA_region	2198302	2198461	.	+	.	ID "locus1018"; Class_String "GXXX"
gi|32141095|ref|NC_003888.3|	RNAz	ncRNA_region	2199795	2199874	.	+	.	ID "locus1019"; Class_String "GXXX"
gi|32141095|ref|NC_003888.3|	RNAz	ncRNA_region	2199915	2200114	.	+	.	ID "locus1020"; Class_String "GAXX"
gi|32141095|ref|NC_003888.3|	RNAz	ncRNA_region	2200432	2200491	.	+	.	ID "locus1021"; Class_String "GXXX"
gi|32141095|ref|NC_003888.3|	RNAz	ncRNA_region	2201370	2201449	.	+	.	ID "locus1022"; Class_String "GXXX"
gi|32141095|ref|NC_003888.3|	RNAz	ncRNA_region	2201850	2201929	.	+	.	ID "locus1023"; Class_String "GTXX"
gi|32141095|ref|NC_003888.3|	RNAz	ncRNA_region	2202490	2202635	.	+	.	ID "locus1024"; Class_String "GAAX"
gi|32141095|ref|NC_003888.3|	RNAz	ncRNA_region	2204204	2204283	.	-	.	ID "locus1025"; Class_String "GXXX"
gi|32141095|ref|NC_003888.3|	RNAz	ncRNA_region	2206385	2206444	.	-	.	ID "locus1026"; Class_String "GAAX"
gi|32141095|ref|NC_003888.3|	RNAz	ncRNA_region	2209776	2209875	.	+	.	ID "locus1027"; Class_String "GXXX"
gi|32141095|ref|NC_003888.3|	RNAz	ncRNA_region	2210714	2210773	.	+	.	ID "locus1028"; Class_String "GAXX"
gi|32141095|ref|NC_003888.3|	RNAz	ncRNA_region	2210994	2211093	.	+	.	ID "locus1029"; Class_String "GXXX"
gi|32141095|ref|NC_003888.3|	RNAz	ncRNA_region	2211114	2211234	.	+	.	ID "locus1030"; Class_String "GAXX"
gi|32141095|ref|NC_003888.3|	RNAz	ncRNA_region	2211348	2211425	.	-	.	ID "locus1031"; Class_String "GXAX"
gi|32141095|ref|NC_003888.3|	RNAz	ncRNA_region	2212144	2212382	.	+	.	ID "locus1032"; Class_String "GAAX"
gi|32141095|ref|NC_003888.3|	RNAz	ncRNA_region	2212423	2212602	.	+	.	ID "locus1033"; Class_String "GXXX"
gi|32141095|ref|NC_003888.3|	RNAz	ncRNA_region	2212763	2212842	.	+	.	ID "locus1034"; Class_String "GAAX"
gi|32141095|ref|NC_003888.3|	RNAz	ncRNA_region	2212903	2213122	.	+	.	ID "locus1035"; Class_String "GAAX"
gi|32141095|ref|NC_003888.3|	RNAz	ncRNA_region	2213363	2213502	.	+	.	ID "locus1036"; Class_String "GXAX"
gi|32141095|ref|NC_003888.3|	RNAz	ncRNA_region	2213683	2213762	.	+	.	ID "locus1037"; Class_String "GXXX"
gi|32141095|ref|NC_003888.3|	RNAz	ncRNA_region	2213803	2213922	.	+	.	ID "locus1038"; Class_String "GAAX"
gi|32141095|ref|NC_003888.3|	RNAz	ncRNA_region	2214543	2214702	.	+	.	ID "locus1039"; Class_String "GXAX"
gi|32141095|ref|NC_003888.3|	RNAz	ncRNA_region	2215083	2215179	.	+	.	ID "locus1040"; Class_String "GXXX"
gi|32141095|ref|NC_003888.3|	RNAz	ncRNA_region	2215398	2215477	.	-	.	ID "locus1041"; Class_String "GTXX"
gi|32141095|ref|NC_003888.3|	RNAz	ncRNA_region	2216178	2216257	.	-	.	ID "locus1042"; Class_String "GXAX"
gi|32141095|ref|NC_003888.3|	RNAz	ncRNA_region	2216758	2216967	.	-	.	ID "locus1043"; Class_String "GTAX"
gi|32141095|ref|NC_003888.3|	RNAz	ncRNA_region	2217996	2218252	.	-	.	ID "locus1044"; Class_String "GAAX"
gi|32141095|ref|NC_003888.3|	RNAz	ncRNA_region	2220192	2220349	.	-	.	ID "locus1045"; Class_String "GAXX"
gi|32141095|ref|NC_003888.3|	RNAz	ncRNA_region	2220630	2220788	.	+	.	ID "locus1046"; Class_String "GTAX"
gi|32141095|ref|NC_003888.3|	RNAz	ncRNA_region	2223110	2223181	.	+	.	ID "locus1047"; Class_String "GTAX"
gi|32141095|ref|NC_003888.3|	RNAz	ncRNA_region	2224513	2224592	.	+	.	ID "locus1048"; Class_String "GXAX"
gi|32141095|ref|NC_003888.3|	RNAz	ncRNA_region	2224753	2224932	.	+	.	ID "locus1049"; Class_String "GXXX"
gi|32141095|ref|NC_003888.3|	RNAz	ncRNA_region	2225113	2225192	.	+	.	ID "locus1050"; Class_String "GXAX"
gi|32141095|ref|NC_003888.3|	RNAz	ncRNA_region	2225453	2225652	.	+	.	ID "locus1051"; Class_String "GXAX"
gi|32141095|ref|NC_003888.3|	RNAz	ncRNA_region	2226117	2226176	.	+	.	ID "locus1052"; Class_String "GAXX"
gi|32141095|ref|NC_003888.3|	RNAz	ncRNA_region	2226669	2226786	.	+	.	ID "locus1053"; Class_String "GXAX"
gi|32141095|ref|NC_003888.3|	RNAz	ncRNA_region	2227085	2227265	.	-	.	ID "locus1054"; Class_String "GAXX"
gi|32141095|ref|NC_003888.3|	RNAz	ncRNA_region	2227446	2227545	.	-	.	ID "locus1055"; Class_String "GXXX"
gi|32141095|ref|NC_003888.3|	RNAz	ncRNA_region	2227566	2227645	.	-	.	ID "locus1056"; Class_String "GXXX"
gi|32141095|ref|NC_003888.3|	RNAz	ncRNA_region	2227726	2227785	.	-	.	ID "locus1057"; Class_String "GAAX"
gi|32141095|ref|NC_003888.3|	RNAz	ncRNA_region	2228086	2228265	.	-	.	ID "locus1058"; Class_String "GXXX"
gi|32141095|ref|NC_003888.3|	RNAz	ncRNA_region	2228286	2228345	.	-	.	ID "locus1059"; Class_String "GTXX"
gi|32141095|ref|NC_003888.3|	RNAz	ncRNA_region	2228946	2229105	.	-	.	ID "locus1060"; Class_String "GXXX"
gi|32141095|ref|NC_003888.3|	RNAz	ncRNA_region	2229366	2229545	.	-	.	ID "locus1061"; Class_String "GAXX"
gi|32141095|ref|NC_003888.3|	RNAz	ncRNA_region	2229706	2229805	.	-	.	ID "locus1062"; Class_String "GAXX"
gi|32141095|ref|NC_003888.3|	RNAz	ncRNA_region	2230478	2230650	.	+	.	ID "locus1063"; Class_String "GTAX"
gi|32141095|ref|NC_003888.3|	RNAz	ncRNA_region	2230852	2231031	.	+	.	ID "locus1064"; Class_String "GXXX"
gi|32141095|ref|NC_003888.3|	RNAz	ncRNA_region	2231571	2231792	.	+	.	ID "locus1065"; Class_String "GAsX"
gi|32141095|ref|NC_003888.3|	RNAz	ncRNA_region	2231913	2231972	.	+	.	ID "locus1066"; Class_String "GXaX"
gi|32141095|ref|NC_003888.3|	RNAz	ncRNA_region	2232053	2232203	.	+	.	ID "locus1067"; Class_String "GAAX"
gi|32141095|ref|NC_003888.3|	RNAz	ncRNA_region	2232858	2232973	.	+	.	ID "locus1068"; Class_String "GAAX"
gi|32141095|ref|NC_003888.3|	RNAz	ncRNA_region	2234271	2234501	.	+	.	ID "locus1069"; Class_String "GAXX"
gi|32141095|ref|NC_003888.3|	RNAz	ncRNA_region	2234618	2234761	.	+	.	ID "locus1070"; Class_String "GXXX"
gi|32141095|ref|NC_003888.3|	RNAz	ncRNA_region	2234822	2234921	.	+	.	ID "locus1071"; Class_String "GXXX"
gi|32141095|ref|NC_003888.3|	RNAz	ncRNA_region	2234942	2235201	.	+	.	ID "locus1072"; Class_String "GXXX"
gi|32141095|ref|NC_003888.3|	RNAz	ncRNA_region	2235282	2235601	.	+	.	ID "locus1073"; Class_String "GXXX"
gi|32141095|ref|NC_003888.3|	RNAz	ncRNA_region	2235642	2235861	.	.	.	ID "locus1074"; Class_String "XXSX"
gi|32141095|ref|NC_003888.3|	RNAz	ncRNA_region	2235982	2236061	.	+	.	ID "locus1075"; Class_String "GXXX"
gi|32141095|ref|NC_003888.3|	RNAz	ncRNA_region	2236742	2236836	.	+	.	ID "locus1076"; Class_String "GAXX"
gi|32141095|ref|NC_003888.3|	RNAz	ncRNA_region	2236917	2237016	.	+	.	ID "locus1077"; Class_String "GXXX"
gi|32141095|ref|NC_003888.3|	RNAz	ncRNA_region	2237077	2237136	.	+	.	ID "locus1078"; Class_String "GXXX"
gi|32141095|ref|NC_003888.3|	RNAz	ncRNA_region	2237417	2237496	.	+	.	ID "locus1079"; Class_String "GAXX"
gi|32141095|ref|NC_003888.3|	RNAz	ncRNA_region	2237817	2237896	.	+	.	ID "locus1080"; Class_String "GAXX"
gi|32141095|ref|NC_003888.3|	RNAz	ncRNA_region	2237997	2238336	.	+	.	ID "locus1081"; Class_String "GTXX"
gi|32141095|ref|NC_003888.3|	RNAz	ncRNA_region	2240127	2240206	.	+	.	ID "locus1082"; Class_String "GXXX"
gi|32141095|ref|NC_003888.3|	RNAz	ncRNA_region	2240387	2240546	.	+	.	ID "locus1083"; Class_String "GAXX"
gi|32141095|ref|NC_003888.3|	RNAz	ncRNA_region	2240747	2240906	.	+	.	ID "locus1084"; Class_String "GXAX"
gi|32141095|ref|NC_003888.3|	RNAz	ncRNA_region	2241287	2241426	.	+	.	ID "locus1085"; Class_String "GAAX"
gi|32141095|ref|NC_003888.3|	RNAz	ncRNA_region	2241567	2241926	.	+	.	ID "locus1086"; Class_String "GXAX"
gi|32141095|ref|NC_003888.3|	RNAz	ncRNA_region	2241967	2242149	.	+	.	ID "locus1087"; Class_String "GXAX"
gi|32141095|ref|NC_003888.3|	RNAz	ncRNA_region	2242569	2242648	.	+	.	ID "locus1088"; Class_String "GAXX"
gi|32141095|ref|NC_003888.3|	RNAz	ncRNA_region	2243090	2243214	.	+	.	ID "locus1089"; Class_String "GTAX"
gi|32141095|ref|NC_003888.3|	RNAz	ncRNA_region	2244077	2244276	.	+	.	ID "locus1090"; Class_String "GXAX"
gi|32141095|ref|NC_003888.3|	RNAz	ncRNA_region	2244297	2244355	.	+	.	ID "locus1091"; Class_String "GXXX"
gi|32141095|ref|NC_003888.3|	RNAz	ncRNA_region	2244714	2244813	.	+	.	ID "locus1092"; Class_String "GAAX"
gi|32141095|ref|NC_003888.3|	RNAz	ncRNA_region	2244976	2245115	.	+	.	ID "locus1093"; Class_String "GXAX"
gi|32141095|ref|NC_003888.3|	RNAz	ncRNA_region	2245256	2245335	.	+	.	ID "locus1094"; Class_String "GAXX"
gi|32141095|ref|NC_003888.3|	RNAz	ncRNA_region	2247262	2247421	.	+	.	ID "locus1095"; Class_String "GXXX"
gi|32141095|ref|NC_003888.3|	RNAz	ncRNA_region	2248268	2248487	.	+	.	ID "locus1096"; Class_String "GTAX"
gi|32141095|ref|NC_003888.3|	RNAz	ncRNA_region	2249270	2249409	.	-	.	ID "locus1097"; Class_String "GXAX"
gi|32141095|ref|NC_003888.3|	RNAz	ncRNA_region	2249730	2249888	.	.	.	ID "locus1098"; Class_String "XTSX"
gi|32141095|ref|NC_003888.3|	RNAz	ncRNA_region	2250469	2250528	.	-	.	ID "locus1099"; Class_String "GXAX"
gi|32141095|ref|NC_003888.3|	RNAz	ncRNA_region	2253094	2253173	.	-	.	ID "locus1100"; Class_String "GXXX"
gi|32141095|ref|NC_003888.3|	RNAz	ncRNA_region	2253534	2253693	.	-	.	ID "locus1101"; Class_String "GXAX"
gi|32141095|ref|NC_003888.3|	RNAz	ncRNA_region	2255090	2255306	.	+	.	ID "locus1102"; Class_String "GXAX"
gi|32141095|ref|NC_003888.3|	RNAz	ncRNA_region	2255290	2255525	.	.	.	ID "locus1103"; Class_String "XXSX"
gi|32141095|ref|NC_003888.3|	RNAz	ncRNA_region	2256366	2256475	.	.	.	ID "locus1104"; Class_String "XTXX"
gi|32141095|ref|NC_003888.3|	RNAz	ncRNA_region	2257309	2257448	.	-	.	ID "locus1105"; Class_String "GAAX"
gi|32141095|ref|NC_003888.3|	RNAz	ncRNA_region	2257609	2257688	.	-	.	ID "locus1106"; Class_String "GXXX"
gi|32141095|ref|NC_003888.3|	RNAz	ncRNA_region	2258137	2258236	.	.	.	ID "locus1107"; Class_String "XTSX"
gi|32141095|ref|NC_003888.3|	RNAz	ncRNA_region	2260943	2261078	.	+	.	ID "locus1108"; Class_String "GXAX"
gi|32141095|ref|NC_003888.3|	RNAz	ncRNA_region	2261199	2261358	.	+	.	ID "locus1109"; Class_String "GAAX"
gi|32141095|ref|NC_003888.3|	RNAz	ncRNA_region	2261859	2262096	.	+	.	ID "locus1110"; Class_String "GXaX"
gi|32141095|ref|NC_003888.3|	RNAz	ncRNA_region	2262868	2262945	.	+	.	ID "locus1111"; Class_String "GAXX"
gi|32141095|ref|NC_003888.3|	RNAz	ncRNA_region	2263026	2263105	.	+	.	ID "locus1112"; Class_String "GXAX"
gi|32141095|ref|NC_003888.3|	RNAz	ncRNA_region	2264702	2264786	.	.	.	ID "locus1113"; Class_String "XXXX"
gi|32141095|ref|NC_003888.3|	RNAz	ncRNA_region	2265554	2265613	.	-	.	ID "locus1114"; Class_String "GXXX"
gi|32141095|ref|NC_003888.3|	RNAz	ncRNA_region	2267208	2267447	.	-	.	ID "locus1115"; Class_String "GXXX"
gi|32141095|ref|NC_003888.3|	RNAz	ncRNA_region	2267728	2267907	.	-	.	ID "locus1116"; Class_String "GTXX"
gi|32141095|ref|NC_003888.3|	RNAz	ncRNA_region	2270303	2270395	.	+	.	ID "locus1117"; Class_String "GAXX"
gi|32141095|ref|NC_003888.3|	RNAz	ncRNA_region	2271189	2271268	.	-	.	ID "locus1118"; Class_String "GXXX"
gi|32141095|ref|NC_003888.3|	RNAz	ncRNA_region	2271752	2272141	.	+	.	ID "locus1119"; Class_String "GAXX"
gi|32141095|ref|NC_003888.3|	RNAz	ncRNA_region	2272282	2272441	.	+	.	ID "locus1120"; Class_String "GAXX"
gi|32141095|ref|NC_003888.3|	RNAz	ncRNA_region	2272642	2272761	.	+	.	ID "locus1121"; Class_String "GXXX"
gi|32141095|ref|NC_003888.3|	RNAz	ncRNA_region	2272782	2272941	.	+	.	ID "locus1122"; Class_String "GXXX"
gi|32141095|ref|NC_003888.3|	RNAz	ncRNA_region	2276549	2276678	.	.	.	ID "locus1123"; Class_String "XTXX"
gi|32141095|ref|NC_003888.3|	RNAz	ncRNA_region	2277284	2277443	.	-	.	ID "locus1124"; Class_String "GXAX"
gi|32141095|ref|NC_003888.3|	RNAz	ncRNA_region	2280749	2280828	.	+	.	ID "locus1125"; Class_String "GXAX"
gi|32141095|ref|NC_003888.3|	RNAz	ncRNA_region	2281165	2281244	.	+	.	ID "locus1126"; Class_String "GXAX"
gi|32141095|ref|NC_003888.3|	RNAz	ncRNA_region	2281473	2281552	.	+	.	ID "locus1127"; Class_String "GXAX"
gi|32141095|ref|NC_003888.3|	RNAz	ncRNA_region	2282925	2283084	.	+	.	ID "locus1128"; Class_String "GTAX"
gi|32141095|ref|NC_003888.3|	RNAz	ncRNA_region	2283305	2283484	.	+	.	ID "locus1129"; Class_String "GTAX"
gi|32141095|ref|NC_003888.3|	RNAz	ncRNA_region	2284539	2284676	.	-	.	ID "locus1130"; Class_String "GTAX"
gi|32141095|ref|NC_003888.3|	RNAz	ncRNA_region	2286089	2286148	.	+	.	ID "locus1131"; Class_String "GXAX"
gi|32141095|ref|NC_003888.3|	RNAz	ncRNA_region	2286409	2286548	.	+	.	ID "locus1132"; Class_String "GAAX"
gi|32141095|ref|NC_003888.3|	RNAz	ncRNA_region	2286789	2286991	.	+	.	ID "locus1133"; Class_String "GXAX"
gi|32141095|ref|NC_003888.3|	RNAz	ncRNA_region	2289194	2289293	.	+	.	ID "locus1134"; Class_String "GXAX"
gi|32141095|ref|NC_003888.3|	RNAz	ncRNA_region	2290516	2290635	.	.	.	ID "locus1135"; Class_String "XTSX"
gi|32141095|ref|NC_003888.3|	RNAz	ncRNA_region	2290715	2290814	.	-	.	ID "locus1136"; Class_String "GXAX"
gi|32141095|ref|NC_003888.3|	RNAz	ncRNA_region	2291295	2291374	.	-	.	ID "locus1137"; Class_String "GXXX"
gi|32141095|ref|NC_003888.3|	RNAz	ncRNA_region	2293504	2293563	.	+	.	ID "locus1138"; Class_String "GXXX"
gi|32141095|ref|NC_003888.3|	RNAz	ncRNA_region	2298248	2298386	.	+	.	ID "locus1139"; Class_String "GAAX"
gi|32141095|ref|NC_003888.3|	RNAz	ncRNA_region	2300264	2300345	.	+	.	ID "locus1140"; Class_String "GAAX"
gi|32141095|ref|NC_003888.3|	RNAz	ncRNA_region	2300565	2300624	.	+	.	ID "locus1141"; Class_String "GXAX"
gi|32141095|ref|NC_003888.3|	RNAz	ncRNA_region	2301612	2301671	.	-	.	ID "locus1142"; Class_String "GASX"
gi|32141095|ref|NC_003888.3|	RNAz	ncRNA_region	2308595	2308921	.	+	.	ID "locus1143"; Class_String "GAAX"
gi|32141095|ref|NC_003888.3|	RNAz	ncRNA_region	2309571	2309650	.	+	.	ID "locus1144"; Class_String "GAXX"
gi|32141095|ref|NC_003888.3|	RNAz	ncRNA_region	2309891	2310173	.	+	.	ID "locus1145"; Class_String "GAXX"
gi|32141095|ref|NC_003888.3|	RNAz	ncRNA_region	2310554	2310893	.	+	.	ID "locus1146"; Class_String "GAAX"
gi|32141095|ref|NC_003888.3|	RNAz	ncRNA_region	2310934	2311193	.	+	.	ID "locus1147"; Class_String "GTAX"
gi|32141095|ref|NC_003888.3|	RNAz	ncRNA_region	2311234	2311473	.	+	.	ID "locus1148"; Class_String "GTAX"
gi|32141095|ref|NC_003888.3|	RNAz	ncRNA_region	2311454	2311613	.	+	.	ID "locus1149"; Class_String "GAAX"
gi|32141095|ref|NC_003888.3|	RNAz	ncRNA_region	2311702	2311761	.	+	.	ID "locus1150"; Class_String "GAXX"
gi|32141095|ref|NC_003888.3|	RNAz	ncRNA_region	2311842	2312112	.	+	.	ID "locus1151"; Class_String "GAAX"
gi|32141095|ref|NC_003888.3|	RNAz	ncRNA_region	2312351	2312492	.	+	.	ID "locus1152"; Class_String "GTAX"
gi|32141095|ref|NC_003888.3|	RNAz	ncRNA_region	2312881	2313080	.	+	.	ID "locus1153"; Class_String "GXAX"
gi|32141095|ref|NC_003888.3|	RNAz	ncRNA_region	2313361	2313500	.	+	.	ID "locus1154"; Class_String "GXSX"
gi|32141095|ref|NC_003888.3|	RNAz	ncRNA_region	2313541	2313720	.	+	.	ID "locus1155"; Class_String "GAAX"
gi|32141095|ref|NC_003888.3|	RNAz	ncRNA_region	2313741	2314368	.	+	.	ID "locus1156"; Class_String "GAAX"
gi|32141095|ref|NC_003888.3|	RNAz	ncRNA_region	2316187	2316551	.	+	.	ID "locus1157"; Class_String "GAAX"
gi|32141095|ref|NC_003888.3|	RNAz	ncRNA_region	2316612	2316828	.	+	.	ID "locus1158"; Class_String "GTAX"
gi|32141095|ref|NC_003888.3|	RNAz	ncRNA_region	2316969	2317028	.	+	.	ID "locus1159"; Class_String "GXAX"
gi|32141095|ref|NC_003888.3|	RNAz	ncRNA_region	2317312	2317811	.	+	.	ID "locus1160"; Class_String "GTAX"
gi|32141095|ref|NC_003888.3|	RNAz	ncRNA_region	2317852	2317911	.	+	.	ID "locus1161"; Class_String "GXAX"
gi|32141095|ref|NC_003888.3|	RNAz	ncRNA_region	2318092	2318331	.	+	.	ID "locus1162"; Class_String "GXAX"
gi|32141095|ref|NC_003888.3|	RNAz	ncRNA_region	2318352	2318491	.	+	.	ID "locus1163"; Class_String "GAAX"
gi|32141095|ref|NC_003888.3|	RNAz	ncRNA_region	2318712	2318811	.	+	.	ID "locus1164"; Class_String "GXAX"
gi|32141095|ref|NC_003888.3|	RNAz	ncRNA_region	2318952	2319421	.	+	.	ID "locus1165"; Class_String "GAAX"
gi|32141095|ref|NC_003888.3|	RNAz	ncRNA_region	2319482	2319578	.	.	.	ID "locus1166"; Class_String "XTSX"
gi|32141095|ref|NC_003888.3|	RNAz	ncRNA_region	2320581	2320800	.	-	.	ID "locus1167"; Class_String "GTXX"
gi|32141095|ref|NC_003888.3|	RNAz	ncRNA_region	2321914	2322073	.	+	.	ID "locus1168"; Class_String "GXXX"
gi|32141095|ref|NC_003888.3|	RNAz	ncRNA_region	2322194	2322253	.	+	.	ID "locus1169"; Class_String "GXXX"
gi|32141095|ref|NC_003888.3|	RNAz	ncRNA_region	2324532	2324611	.	+	.	ID "locus1170"; Class_String "GAXX"
gi|32141095|ref|NC_003888.3|	RNAz	ncRNA_region	2324652	2324731	.	+	.	ID "locus1171"; Class_String "GXXX"
gi|32141095|ref|NC_003888.3|	RNAz	ncRNA_region	2324931	2325044	.	.	.	ID "locus1172"; Class_String "XXSX"
gi|32141095|ref|NC_003888.3|	RNAz	ncRNA_region	2325381	2325540	.	-	.	ID "locus1173"; Class_String "GXXX"
gi|32141095|ref|NC_003888.3|	RNAz	ncRNA_region	2325601	2325740	.	-	.	ID "locus1174"; Class_String "GXXX"
gi|32141095|ref|NC_003888.3|	RNAz	ncRNA_region	2325921	2326120	.	-	.	ID "locus1175"; Class_String "GTXX"
gi|32141095|ref|NC_003888.3|	RNAz	ncRNA_region	2326491	2326810	.	+	.	ID "locus1176"; Class_String "GTXX"
gi|32141095|ref|NC_003888.3|	RNAz	ncRNA_region	2326891	2327030	.	+	.	ID "locus1177"; Class_String "GAXX"
gi|32141095|ref|NC_003888.3|	RNAz	ncRNA_region	2327303	2327480	.	+	.	ID "locus1178"; Class_String "GAXX"
gi|32141095|ref|NC_003888.3|	RNAz	ncRNA_region	2327641	2327800	.	+	.	ID "locus1179"; Class_String "GXXX"
gi|32141095|ref|NC_003888.3|	RNAz	ncRNA_region	2327901	2328000	.	+	.	ID "locus1180"; Class_String "GAXX"
gi|32141095|ref|NC_003888.3|	RNAz	ncRNA_region	2328521	2328739	.	+	.	ID "locus1181"; Class_String "GXXX"
gi|32141095|ref|NC_003888.3|	RNAz	ncRNA_region	2328880	2329079	.	+	.	ID "locus1182"; Class_String "GAXX"
gi|32141095|ref|NC_003888.3|	RNAz	ncRNA_region	2329100	2329316	.	+	.	ID "locus1183"; Class_String "GAXX"
gi|32141095|ref|NC_003888.3|	RNAz	ncRNA_region	2329571	2329656	.	+	.	ID "locus1184"; Class_String "GXAX"
gi|32141095|ref|NC_003888.3|	RNAz	ncRNA_region	2330558	2330657	.	+	.	ID "locus1185"; Class_String "GAXX"
gi|32141095|ref|NC_003888.3|	RNAz	ncRNA_region	2331795	2331854	.	+	.	ID "locus1186"; Class_String "GXAX"
gi|32141095|ref|NC_003888.3|	RNAz	ncRNA_region	2331915	2332048	.	+	.	ID "locus1187"; Class_String "GXAX"
gi|32141095|ref|NC_003888.3|	RNAz	ncRNA_region	2332169	2332228	.	+	.	ID "locus1188"; Class_String "GXAX"
gi|32141095|ref|NC_003888.3|	RNAz	ncRNA_region	2332309	2332368	.	+	.	ID "locus1189"; Class_String "GXAX"
gi|32141095|ref|NC_003888.3|	RNAz	ncRNA_region	2332409	2332808	.	+	.	ID "locus1190"; Class_String "GAAX"
gi|32141095|ref|NC_003888.3|	RNAz	ncRNA_region	2332869	2333073	.	-	.	ID "locus1191"; Class_String "GAAX"
gi|32141095|ref|NC_003888.3|	RNAz	ncRNA_region	2340372	2340451	.	+	.	ID "locus1192"; Class_String "GTAX"
gi|32141095|ref|NC_003888.3|	RNAz	ncRNA_region	2343093	2343212	.	-	.	ID "locus1193"; Class_String "GXXX"
gi|32141095|ref|NC_003888.3|	RNAz	ncRNA_region	2343253	2343392	.	-	.	ID "locus1194"; Class_String "GAXX"
gi|32141095|ref|NC_003888.3|	RNAz	ncRNA_region	2344286	2344352	.	-	.	ID "locus1195"; Class_String "GAXX"
gi|32141095|ref|NC_003888.3|	RNAz	ncRNA_region	2344373	2344472	.	-	.	ID "locus1196"; Class_String "GXXX"
gi|32141095|ref|NC_003888.3|	RNAz	ncRNA_region	2345093	2345172	.	-	.	ID "locus1197"; Class_String "GTXX"
gi|32141095|ref|NC_003888.3|	RNAz	ncRNA_region	2345393	2345652	.	-	.	ID "locus1198"; Class_String "GAXX"
gi|32141095|ref|NC_003888.3|	RNAz	ncRNA_region	2345767	2345965	.	-	.	ID "locus1199"; Class_String "GAAX"
gi|32141095|ref|NC_003888.3|	RNAz	ncRNA_region	2347055	2347640	.	-	.	ID "locus1200"; Class_String "GAXX"
gi|32141095|ref|NC_003888.3|	RNAz	ncRNA_region	2348479	2348841	.	-	.	ID "locus1201"; Class_String "GAAX"
gi|32141095|ref|NC_003888.3|	RNAz	ncRNA_region	2349002	2349061	.	-	.	ID "locus1202"; Class_String "GXXX"
gi|32141095|ref|NC_003888.3|	RNAz	ncRNA_region	2349162	2349221	.	-	.	ID "locus1203"; Class_String "GXXX"
gi|32141095|ref|NC_003888.3|	RNAz	ncRNA_region	2349522	2349701	.	-	.	ID "locus1204"; Class_String "GAXX"
gi|32141095|ref|NC_003888.3|	RNAz	ncRNA_region	2350362	2350601	.	-	.	ID "locus1205"; Class_String "GAAX"
gi|32141095|ref|NC_003888.3|	RNAz	ncRNA_region	2350682	2350761	.	-	.	ID "locus1206"; Class_String "GXXX"
gi|32141095|ref|NC_003888.3|	RNAz	ncRNA_region	2353315	2353454	.	-	.	ID "locus1207"; Class_String "GXXX"
gi|32141095|ref|NC_003888.3|	RNAz	ncRNA_region	2357710	2357786	.	.	.	ID "locus1208"; Class_String "XXsX"
gi|32141095|ref|NC_003888.3|	RNAz	ncRNA_region	2360292	2360351	.	+	.	ID "locus1209"; Class_String "GXXX"
gi|32141095|ref|NC_003888.3|	RNAz	ncRNA_region	2360552	2360711	.	+	.	ID "locus1210"; Class_String "GXAX"
gi|32141095|ref|NC_003888.3|	RNAz	ncRNA_region	2361276	2361335	.	-	.	ID "locus1211"; Class_String "GAXX"
gi|32141095|ref|NC_003888.3|	RNAz	ncRNA_region	2361516	2361575	.	-	.	ID "locus1212"; Class_String "GXAX"
gi|32141095|ref|NC_003888.3|	RNAz	ncRNA_region	2361892	2362157	.	-	.	ID "locus1213"; Class_String "GAAX"
gi|32141095|ref|NC_003888.3|	RNAz	ncRNA_region	2362258	2362317	.	-	.	ID "locus1214"; Class_String "GAXX"
gi|32141095|ref|NC_003888.3|	RNAz	ncRNA_region	2362718	2362777	.	-	.	ID "locus1215"; Class_String "GTXX"
gi|32141095|ref|NC_003888.3|	RNAz	ncRNA_region	2362855	2363054	.	-	.	ID "locus1216"; Class_String "GXAX"
gi|32141095|ref|NC_003888.3|	RNAz	ncRNA_region	2363364	2363528	.	-	.	ID "locus1217"; Class_String "GXAX"
gi|32141095|ref|NC_003888.3|	RNAz	ncRNA_region	2363709	2363848	.	-	.	ID "locus1218"; Class_String "GXXX"
gi|32141095|ref|NC_003888.3|	RNAz	ncRNA_region	2364009	2364182	.	-	.	ID "locus1219"; Class_String "GAXX"
gi|32141095|ref|NC_003888.3|	RNAz	ncRNA_region	2364860	2365075	.	-	.	ID "locus1220"; Class_String "GXXX"
gi|32141095|ref|NC_003888.3|	RNAz	ncRNA_region	2365156	2365235	.	-	.	ID "locus1221"; Class_String "GXAX"
gi|32141095|ref|NC_003888.3|	RNAz	ncRNA_region	2365416	2365575	.	-	.	ID "locus1222"; Class_String "GXXX"
gi|32141095|ref|NC_003888.3|	RNAz	ncRNA_region	2365596	2365975	.	-	.	ID "locus1223"; Class_String "GAXX"
gi|32141095|ref|NC_003888.3|	RNAz	ncRNA_region	2374792	2374851	.	-	.	ID "locus1224"; Class_String "GXXX"
gi|32141095|ref|NC_003888.3|	RNAz	ncRNA_region	2376496	2376575	.	-	.	ID "locus1225"; Class_String "GXXX"
gi|32141095|ref|NC_003888.3|	RNAz	ncRNA_region	2377043	2377222	.	-	.	ID "locus1226"; Class_String "GXAX"
gi|32141095|ref|NC_003888.3|	RNAz	ncRNA_region	2379796	2379855	.	-	.	ID "locus1227"; Class_String "GXXX"
gi|32141095|ref|NC_003888.3|	RNAz	ncRNA_region	2387709	2387948	.	-	.	ID "locus1228"; Class_String "GXAX"
gi|32141095|ref|NC_003888.3|	RNAz	ncRNA_region	2390219	2390298	.	+	.	ID "locus1229"; Class_String "GAAX"
gi|32141095|ref|NC_003888.3|	RNAz	ncRNA_region	2390835	2390914	.	+	.	ID "locus1230"; Class_String "GAAX"
gi|32141095|ref|NC_003888.3|	RNAz	ncRNA_region	2391488	2391647	.	+	.	ID "locus1231"; Class_String "GAAX"
gi|32141095|ref|NC_003888.3|	RNAz	ncRNA_region	2392910	2393089	.	+	.	ID "locus1232"; Class_String "GAAX"
gi|32141095|ref|NC_003888.3|	RNAz	ncRNA_region	2393270	2393529	.	+	.	ID "locus1233"; Class_String "GAAX"
gi|32141095|ref|NC_003888.3|	RNAz	ncRNA_region	2393630	2393749	.	+	.	ID "locus1234"; Class_String "GXAX"
gi|32141095|ref|NC_003888.3|	RNAz	ncRNA_region	2393910	2394009	.	+	.	ID "locus1235"; Class_String "GXAX"
gi|32141095|ref|NC_003888.3|	RNAz	ncRNA_region	2395393	2395472	.	+	.	ID "locus1236"; Class_String "GXXX"
gi|32141095|ref|NC_003888.3|	RNAz	ncRNA_region	2395953	2396132	.	+	.	ID "locus1237"; Class_String "GXXX"
gi|32141095|ref|NC_003888.3|	RNAz	ncRNA_region	2396650	2396729	.	+	.	ID "locus1238"; Class_String "GXXX"
gi|32141095|ref|NC_003888.3|	RNAz	ncRNA_region	2396906	2397105	.	+	.	ID "locus1239"; Class_String "GAAX"
gi|32141095|ref|NC_003888.3|	RNAz	ncRNA_region	2398621	2398720	.	+	.	ID "locus1240"; Class_String "GXAX"
gi|32141095|ref|NC_003888.3|	RNAz	ncRNA_region	2399033	2399169	.	+	.	ID "locus1241"; Class_String "GAXX"
gi|32141095|ref|NC_003888.3|	RNAz	ncRNA_region	2399305	2399564	.	+	.	ID "locus1242"; Class_String "GXAX"
gi|32141095|ref|NC_003888.3|	RNAz	ncRNA_region	2400031	2400110	.	+	.	ID "locus1243"; Class_String "GXSX"
gi|32141095|ref|NC_003888.3|	RNAz	ncRNA_region	2401707	2401765	.	.	.	ID "locus1244"; Class_String "XXSX"
gi|32141095|ref|NC_003888.3|	RNAz	ncRNA_region	2402309	2402368	.	-	.	ID "locus1245"; Class_String "GXAX"
gi|32141095|ref|NC_003888.3|	RNAz	ncRNA_region	2404078	2404137	.	+	.	ID "locus1246"; Class_String "GXXX"
gi|32141095|ref|NC_003888.3|	RNAz	ncRNA_region	2404858	2404937	.	+	.	ID "locus1247"; Class_String "GXXX"
gi|32141095|ref|NC_003888.3|	RNAz	ncRNA_region	2407780	2407859	.	+	.	ID "locus1248"; Class_String "GXXX"
gi|32141095|ref|NC_003888.3|	RNAz	ncRNA_region	2408340	2408479	.	+	.	ID "locus1249"; Class_String "GXXX"
gi|32141095|ref|NC_003888.3|	RNAz	ncRNA_region	2408660	2408776	.	+	.	ID "locus1250"; Class_String "GXAX"
gi|32141095|ref|NC_003888.3|	RNAz	ncRNA_region	2409234	2409293	.	+	.	ID "locus1251"; Class_String "GXXX"
gi|32141095|ref|NC_003888.3|	RNAz	ncRNA_region	2410564	2410783	.	-	.	ID "locus1252"; Class_String "GTAX"
gi|32141095|ref|NC_003888.3|	RNAz	ncRNA_region	2410784	2410843	.	-	.	ID "locus1253"; Class_String "GXAX"
gi|32141095|ref|NC_003888.3|	RNAz	ncRNA_region	2410884	2410983	.	-	.	ID "locus1254"; Class_String "GXAX"
gi|32141095|ref|NC_003888.3|	RNAz	ncRNA_region	2411244	2411303	.	-	.	ID "locus1255"; Class_String "GXAX"
gi|32141095|ref|NC_003888.3|	RNAz	ncRNA_region	2421273	2421412	.	+	.	ID "locus1256"; Class_String "GXAX"
gi|32141095|ref|NC_003888.3|	RNAz	ncRNA_region	2421675	2421754	.	+	.	ID "locus1257"; Class_String "GXAX"
gi|32141095|ref|NC_003888.3|	RNAz	ncRNA_region	2421972	2422031	.	+	.	ID "locus1258"; Class_String "GXAX"
gi|32141095|ref|NC_003888.3|	RNAz	ncRNA_region	2423230	2423289	.	.	.	ID "locus1259"; Class_String "XTSX"
gi|32141095|ref|NC_003888.3|	RNAz	ncRNA_region	2423441	2423520	.	-	.	ID "locus1260"; Class_String "GXAX"
gi|32141095|ref|NC_003888.3|	RNAz	ncRNA_region	2424653	2424712	.	-	.	ID "locus1261"; Class_String "GAAX"
gi|32141095|ref|NC_003888.3|	RNAz	ncRNA_region	2424892	2425011	.	-	.	ID "locus1262"; Class_String "GXAX"
gi|32141095|ref|NC_003888.3|	RNAz	ncRNA_region	2425476	2425555	.	-	.	ID "locus1263"; Class_String "GXAX"
gi|32141095|ref|NC_003888.3|	RNAz	ncRNA_region	2425594	2425813	.	-	.	ID "locus1264"; Class_String "GTAX"
gi|32141095|ref|NC_003888.3|	RNAz	ncRNA_region	2430640	2430779	.	-	.	ID "locus1265"; Class_String "GTAX"
gi|32141095|ref|NC_003888.3|	RNAz	ncRNA_region	2431349	2431472	.	+	.	ID "locus1266"; Class_String "GXXX"
gi|32141095|ref|NC_003888.3|	RNAz	ncRNA_region	2434885	2434943	.	+	.	ID "locus1267"; Class_String "GXXX"
gi|32141095|ref|NC_003888.3|	RNAz	ncRNA_region	2435583	2435682	.	-	.	ID "locus1268"; Class_String "GXXX"
gi|32141095|ref|NC_003888.3|	RNAz	ncRNA_region	2435803	2435925	.	.	.	ID "locus1269"; Class_String "XTSX"
gi|32141095|ref|NC_003888.3|	RNAz	ncRNA_region	2437014	2437132	.	+	.	ID "locus1270"; Class_String "GAXX"
gi|32141095|ref|NC_003888.3|	RNAz	ncRNA_region	2447930	2447989	.	-	.	ID "locus1271"; Class_String "GXXX"
gi|32141095|ref|NC_003888.3|	RNAz	ncRNA_region	2449277	2449336	.	+	.	ID "locus1272"; Class_String "GTXX"
gi|32141095|ref|NC_003888.3|	RNAz	ncRNA_region	2450149	2450208	.	+	.	ID "locus1273"; Class_String "GXAX"
gi|32141095|ref|NC_003888.3|	RNAz	ncRNA_region	2455633	2455807	.	-	.	ID "locus1274"; Class_String "GXXX"
gi|32141095|ref|NC_003888.3|	RNAz	ncRNA_region	2456459	2456593	.	+	.	ID "locus1275"; Class_String "GXXX"
gi|32141095|ref|NC_003888.3|	RNAz	ncRNA_region	2456910	2456969	.	+	.	ID "locus1276"; Class_String "GAXX"
gi|32141095|ref|NC_003888.3|	RNAz	ncRNA_region	2457170	2457229	.	+	.	ID "locus1277"; Class_String "GXXX"
gi|32141095|ref|NC_003888.3|	RNAz	ncRNA_region	2458404	2458483	.	-	.	ID "locus1278"; Class_String "GXXX"
gi|32141095|ref|NC_003888.3|	RNAz	ncRNA_region	2462901	2463332	.	+	.	ID "locus1279"; Class_String "GAAX"
gi|32141095|ref|NC_003888.3|	RNAz	ncRNA_region	2467356	2467431	.	-	.	ID "locus1280"; Class_String "GAXX"
gi|32141095|ref|NC_003888.3|	RNAz	ncRNA_region	2469164	2469369	.	+	.	ID "locus1281"; Class_String "GAXX"
gi|32141095|ref|NC_003888.3|	RNAz	ncRNA_region	2469390	2469509	.	+	.	ID "locus1282"; Class_String "GXXX"
gi|32141095|ref|NC_003888.3|	RNAz	ncRNA_region	2469710	2469849	.	+	.	ID "locus1283"; Class_String "GAXX"
gi|32141095|ref|NC_003888.3|	RNAz	ncRNA_region	2469930	2470029	.	+	.	ID "locus1284"; Class_String "GXXX"
gi|32141095|ref|NC_003888.3|	RNAz	ncRNA_region	2470210	2470289	.	.	.	ID "locus1285"; Class_String "XTXX"
gi|32141095|ref|NC_003888.3|	RNAz	ncRNA_region	2470390	2470539	.	+	.	ID "locus1286"; Class_String "GXXX"
gi|32141095|ref|NC_003888.3|	RNAz	ncRNA_region	2473136	2473214	.	+	.	ID "locus1287"; Class_String "GXXX"
gi|32141095|ref|NC_003888.3|	RNAz	ncRNA_region	2478702	2478841	.	+	.	ID "locus1288"; Class_String "GXAX"
gi|32141095|ref|NC_003888.3|	RNAz	ncRNA_region	2480113	2480252	.	-	.	ID "locus1289"; Class_String "GXXX"
gi|32141095|ref|NC_003888.3|	RNAz	ncRNA_region	2486829	2487105	.	+	.	ID "locus1290"; Class_String "GXXX"
gi|32141095|ref|NC_003888.3|	RNAz	ncRNA_region	2487842	2487949	.	+	.	ID "locus1291"; Class_String "GAXX"
gi|32141095|ref|NC_003888.3|	RNAz	ncRNA_region	2488130	2488189	.	+	.	ID "locus1292"; Class_String "GXXX"
gi|32141095|ref|NC_003888.3|	RNAz	ncRNA_region	2489384	2489443	.	+	.	ID "locus1293"; Class_String "GAXX"
gi|32141095|ref|NC_003888.3|	RNAz	ncRNA_region	2489864	2489943	.	+	.	ID "locus1294"; Class_String "GXXX"
gi|32141095|ref|NC_003888.3|	RNAz	ncRNA_region	2490017	2490074	.	+	.	ID "locus1295"; Class_String "GXaX"
gi|32141095|ref|NC_003888.3|	RNAz	ncRNA_region	2491394	2491508	.	+	.	ID "locus1296"; Class_String "GAXX"
gi|32141095|ref|NC_003888.3|	RNAz	ncRNA_region	2512514	2512636	.	+	.	ID "locus1297"; Class_String "GXXX"
gi|32141095|ref|NC_003888.3|	RNAz	ncRNA_region	2512831	2512950	.	+	.	ID "locus1298"; Class_String "GXXX"
gi|32141095|ref|NC_003888.3|	RNAz	ncRNA_region	2513291	2513410	.	+	.	ID "locus1299"; Class_String "GAXX"
gi|32141095|ref|NC_003888.3|	RNAz	ncRNA_region	2513591	2513650	.	+	.	ID "locus1300"; Class_String "GXXX"
gi|32141095|ref|NC_003888.3|	RNAz	ncRNA_region	2513991	2514070	.	+	.	ID "locus1301"; Class_String "GXAX"
gi|32141095|ref|NC_003888.3|	RNAz	ncRNA_region	2518114	2518212	.	-	.	ID "locus1302"; Class_String "GXXX"
gi|32141095|ref|NC_003888.3|	RNAz	ncRNA_region	2518433	2518512	.	-	.	ID "locus1303"; Class_String "GXAX"
gi|32141095|ref|NC_003888.3|	RNAz	ncRNA_region	2518564	2518665	.	-	.	ID "locus1304"; Class_String "GTXX"
gi|32141095|ref|NC_003888.3|	RNAz	ncRNA_region	2523203	2523281	.	.	.	ID "locus1305"; Class_String "XXXX"
gi|32141095|ref|NC_003888.3|	RNAz	ncRNA_region	2523815	2523894	.	-	.	ID "locus1306"; Class_String "GXXX"
gi|32141095|ref|NC_003888.3|	RNAz	ncRNA_region	2524223	2524384	.	-	.	ID "locus1307"; Class_String "GXXX"
gi|32141095|ref|NC_003888.3|	RNAz	ncRNA_region	2525263	2525342	.	-	.	ID "locus1308"; Class_String "GXXX"
gi|32141095|ref|NC_003888.3|	RNAz	ncRNA_region	2529085	2529144	.	+	.	ID "locus1309"; Class_String "GXXX"
gi|32141095|ref|NC_003888.3|	RNAz	ncRNA_region	2532452	2532628	.	+	.	ID "locus1310"; Class_String "GAAX"
gi|32141095|ref|NC_003888.3|	RNAz	ncRNA_region	2534590	2534665	.	+	.	ID "locus1311"; Class_String "GAAX"
gi|32141095|ref|NC_003888.3|	RNAz	ncRNA_region	2534886	2534945	.	+	.	ID "locus1312"; Class_String "GTXX"
gi|32141095|ref|NC_003888.3|	RNAz	ncRNA_region	2534986	2535062	.	+	.	ID "locus1313"; Class_String "GXXX"
gi|32141095|ref|NC_003888.3|	RNAz	ncRNA_region	2536133	2536210	.	+	.	ID "locus1314"; Class_String "GTAX"
gi|32141095|ref|NC_003888.3|	RNAz	ncRNA_region	2536872	2536931	.	+	.	ID "locus1315"; Class_String "GXXX"
gi|32141095|ref|NC_003888.3|	RNAz	ncRNA_region	2537112	2537305	.	+	.	ID "locus1316"; Class_String "GTXX"
gi|32141095|ref|NC_003888.3|	RNAz	ncRNA_region	2537286	2537465	.	+	.	ID "locus1317"; Class_String "GTXX"
gi|32141095|ref|NC_003888.3|	RNAz	ncRNA_region	2537506	2537825	.	+	.	ID "locus1318"; Class_String "GAAX"
gi|32141095|ref|NC_003888.3|	RNAz	ncRNA_region	2537866	2538046	.	+	.	ID "locus1319"; Class_String "GXAX"
gi|32141095|ref|NC_003888.3|	RNAz	ncRNA_region	2538107	2538206	.	+	.	ID "locus1320"; Class_String "GXXX"
gi|32141095|ref|NC_003888.3|	RNAz	ncRNA_region	2538347	2538526	.	+	.	ID "locus1321"; Class_String "GXXX"
gi|32141095|ref|NC_003888.3|	RNAz	ncRNA_region	2538700	2538775	.	+	.	ID "locus1322"; Class_String "GXXX"
gi|32141095|ref|NC_003888.3|	RNAz	ncRNA_region	2538956	2539075	.	+	.	ID "locus1323"; Class_String "GAXX"
gi|32141095|ref|NC_003888.3|	RNAz	ncRNA_region	2539076	2539135	.	+	.	ID "locus1324"; Class_String "GASX"
gi|32141095|ref|NC_003888.3|	RNAz	ncRNA_region	2539671	2539830	.	-	.	ID "locus1325"; Class_String "GXXX"
gi|32141095|ref|NC_003888.3|	RNAz	ncRNA_region	2539831	2539910	.	-	.	ID "locus1326"; Class_String "GAXX"
gi|32141095|ref|NC_003888.3|	RNAz	ncRNA_region	2540331	2540470	.	-	.	ID "locus1327"; Class_String "GXXX"
gi|32141095|ref|NC_003888.3|	RNAz	ncRNA_region	2540551	2540610	.	-	.	ID "locus1328"; Class_String "GXXX"
gi|32141095|ref|NC_003888.3|	RNAz	ncRNA_region	2541651	2541750	.	-	.	ID "locus1329"; Class_String "GXXX"
gi|32141095|ref|NC_003888.3|	RNAz	ncRNA_region	2543277	2543436	.	+	.	ID "locus1330"; Class_String "GTXX"
gi|32141095|ref|NC_003888.3|	RNAz	ncRNA_region	2543954	2544033	.	+	.	ID "locus1331"; Class_String "GXXX"
gi|32141095|ref|NC_003888.3|	RNAz	ncRNA_region	2544314	2544745	.	+	.	ID "locus1332"; Class_String "GAAX"
gi|32141095|ref|NC_003888.3|	RNAz	ncRNA_region	2544826	2544925	.	-	.	ID "locus1333"; Class_String "GAXX"
gi|32141095|ref|NC_003888.3|	RNAz	ncRNA_region	2547192	2547329	.	-	.	ID "locus1334"; Class_String "GTXX"
gi|32141095|ref|NC_003888.3|	RNAz	ncRNA_region	2547798	2547851	.	+	.	ID "locus1335"; Class_String "GAXX"
gi|32141095|ref|NC_003888.3|	RNAz	ncRNA_region	2549031	2549150	.	+	.	ID "locus1336"; Class_String "GXXX"
gi|32141095|ref|NC_003888.3|	RNAz	ncRNA_region	2549281	2549346	.	+	.	ID "locus1337"; Class_String "GXXX"
gi|32141095|ref|NC_003888.3|	RNAz	ncRNA_region	2550209	2550268	.	-	.	ID "locus1338"; Class_String "GXXX"
gi|32141095|ref|NC_003888.3|	RNAz	ncRNA_region	2550409	2550488	.	-	.	ID "locus1339"; Class_String "GXXX"
gi|32141095|ref|NC_003888.3|	RNAz	ncRNA_region	2558115	2558274	.	-	.	ID "locus1340"; Class_String "GAXX"
gi|32141095|ref|NC_003888.3|	RNAz	ncRNA_region	2559455	2559514	.	-	.	ID "locus1341"; Class_String "GXXX"
gi|32141095|ref|NC_003888.3|	RNAz	ncRNA_region	2559995	2560154	.	-	.	ID "locus1342"; Class_String "GAAX"
gi|32141095|ref|NC_003888.3|	RNAz	ncRNA_region	2560215	2560453	.	-	.	ID "locus1343"; Class_String "GAAX"
gi|32141095|ref|NC_003888.3|	RNAz	ncRNA_region	2560914	2561277	.	-	.	ID "locus1344"; Class_String "GAAX"
gi|32141095|ref|NC_003888.3|	RNAz	ncRNA_region	2561456	2561890	.	-	.	ID "locus1345"; Class_String "GAAX"
gi|32141095|ref|NC_003888.3|	RNAz	ncRNA_region	2562191	2562250	.	-	.	ID "locus1346"; Class_String "GXAX"
gi|32141095|ref|NC_003888.3|	RNAz	ncRNA_region	2562411	2562470	.	-	.	ID "locus1347"; Class_String "GAAX"
gi|32141095|ref|NC_003888.3|	RNAz	ncRNA_region	2562691	2562990	.	-	.	ID "locus1348"; Class_String "GAAX"
gi|32141095|ref|NC_003888.3|	RNAz	ncRNA_region	2563011	2563177	.	-	.	ID "locus1349"; Class_String "GXXX"
gi|32141095|ref|NC_003888.3|	RNAz	ncRNA_region	2563346	2563465	.	+	.	ID "locus1350"; Class_String "GXAX"
gi|32141095|ref|NC_003888.3|	RNAz	ncRNA_region	2565674	2565787	.	-	.	ID "locus1351"; Class_String "GAXX"
gi|32141095|ref|NC_003888.3|	RNAz	ncRNA_region	2567694	2567773	.	+	.	ID "locus1352"; Class_String "GTXX"
gi|32141095|ref|NC_003888.3|	RNAz	ncRNA_region	2568034	2568193	.	+	.	ID "locus1353"; Class_String "GXXX"
gi|32141095|ref|NC_003888.3|	RNAz	ncRNA_region	2569190	2569349	.	+	.	ID "locus1354"; Class_String "GAXX"
gi|32141095|ref|NC_003888.3|	RNAz	ncRNA_region	2569950	2570017	.	+	.	ID "locus1355"; Class_String "GAAX"
gi|32141095|ref|NC_003888.3|	RNAz	ncRNA_region	2591013	2591072	.	+	.	ID "locus1356"; Class_String "GXXX"
gi|32141095|ref|NC_003888.3|	RNAz	ncRNA_region	2593068	2593147	.	+	.	ID "locus1357"; Class_String "GXXX"
gi|32141095|ref|NC_003888.3|	RNAz	ncRNA_region	2594381	2594460	.	+	.	ID "locus1358"; Class_String "GXaX"
gi|32141095|ref|NC_003888.3|	RNAz	ncRNA_region	2595541	2595600	.	+	.	ID "locus1359"; Class_String "GAXX"
gi|32141095|ref|NC_003888.3|	RNAz	ncRNA_region	2623557	2623656	.	-	.	ID "locus1360"; Class_String "GTXX"
gi|32141095|ref|NC_003888.3|	RNAz	ncRNA_region	2637440	2637518	.	-	.	ID "locus1361"; Class_String "GXAX"
gi|32141095|ref|NC_003888.3|	RNAz	ncRNA_region	2646860	2646979	.	.	.	ID "locus1362"; Class_String "XXSX"
gi|32141095|ref|NC_003888.3|	RNAz	ncRNA_region	2647075	2647411	.	-	.	ID "locus1363"; Class_String "GAAX"
gi|32141095|ref|NC_003888.3|	RNAz	ncRNA_region	2647483	2647736	.	-	.	ID "locus1364"; Class_String "GAXX"
gi|32141095|ref|NC_003888.3|	RNAz	ncRNA_region	2649925	2650004	.	-	.	ID "locus1365"; Class_String "GXXX"
gi|32141095|ref|NC_003888.3|	RNAz	ncRNA_region	2650205	2650524	.	-	.	ID "locus1366"; Class_String "GXAX"
gi|32141095|ref|NC_003888.3|	RNAz	ncRNA_region	2650665	2650744	.	-	.	ID "locus1367"; Class_String "GXXX"
gi|32141095|ref|NC_003888.3|	RNAz	ncRNA_region	2651005	2651084	.	-	.	ID "locus1368"; Class_String "GXXX"
gi|32141095|ref|NC_003888.3|	RNAz	ncRNA_region	2651325	2651444	.	-	.	ID "locus1369"; Class_String "GXXX"
gi|32141095|ref|NC_003888.3|	RNAz	ncRNA_region	2651505	2651564	.	-	.	ID "locus1370"; Class_String "GXXX"
gi|32141095|ref|NC_003888.3|	RNAz	ncRNA_region	2651585	2651804	.	-	.	ID "locus1371"; Class_String "GTAX"
gi|32141095|ref|NC_003888.3|	RNAz	ncRNA_region	2653325	2653444	.	+	.	ID "locus1372"; Class_String "GTXX"
gi|32141095|ref|NC_003888.3|	RNAz	ncRNA_region	2657169	2657248	.	+	.	ID "locus1373"; Class_String "GAAX"
gi|32141095|ref|NC_003888.3|	RNAz	ncRNA_region	2657409	2657628	.	+	.	ID "locus1374"; Class_String "GXAX"
gi|32141095|ref|NC_003888.3|	RNAz	ncRNA_region	2657689	2657988	.	+	.	ID "locus1375"; Class_String "GAAX"
gi|32141095|ref|NC_003888.3|	RNAz	ncRNA_region	2659330	2659489	.	+	.	ID "locus1376"; Class_String "GXAX"
gi|32141095|ref|NC_003888.3|	RNAz	ncRNA_region	2660250	2660390	.	+	.	ID "locus1377"; Class_String "GAXX"
gi|32141095|ref|NC_003888.3|	RNAz	ncRNA_region	2669942	2669997	.	+	.	ID "locus1378"; Class_String "GXXX"
gi|32141095|ref|NC_003888.3|	RNAz	ncRNA_region	2671246	2671305	.	-	.	ID "locus1379"; Class_String "GAXX"
gi|32141095|ref|NC_003888.3|	RNAz	ncRNA_region	2675976	2676055	.	-	.	ID "locus1380"; Class_String "GAXX"
gi|32141095|ref|NC_003888.3|	RNAz	ncRNA_region	2677302	2677369	.	-	.	ID "locus1381"; Class_String "GTXX"
gi|32141095|ref|NC_003888.3|	RNAz	ncRNA_region	2678628	2678787	.	-	.	ID "locus1382"; Class_String "GAXX"
gi|32141095|ref|NC_003888.3|	RNAz	ncRNA_region	2684887	2685038	.	+	.	ID "locus1383"; Class_String "GXXX"
gi|32141095|ref|NC_003888.3|	RNAz	ncRNA_region	2687499	2687617	.	+	.	ID "locus1384"; Class_String "GAAX"
gi|32141095|ref|NC_003888.3|	RNAz	ncRNA_region	2687618	2687797	.	+	.	ID "locus1385"; Class_String "GTAX"
gi|32141095|ref|NC_003888.3|	RNAz	ncRNA_region	2691087	2691246	.	+	.	ID "locus1386"; Class_String "GXXX"
gi|32141095|ref|NC_003888.3|	RNAz	ncRNA_region	2691427	2691486	.	+	.	ID "locus1387"; Class_String "GXXX"
gi|32141095|ref|NC_003888.3|	RNAz	ncRNA_region	2701925	2702252	.	-	.	ID "locus1388"; Class_String "GAXX"
gi|32141095|ref|NC_003888.3|	RNAz	ncRNA_region	2702768	2702967	.	+	.	ID "locus1389"; Class_String "GTXX"
gi|32141095|ref|NC_003888.3|	RNAz	ncRNA_region	2703008	2703067	.	+	.	ID "locus1390"; Class_String "GXXX"
gi|32141095|ref|NC_003888.3|	RNAz	ncRNA_region	2703948	2704033	.	-	.	ID "locus1391"; Class_String "GTAX"
gi|32141095|ref|NC_003888.3|	RNAz	ncRNA_region	2704109	2704228	.	-	.	ID "locus1392"; Class_String "GAXX"
gi|32141095|ref|NC_003888.3|	RNAz	ncRNA_region	2704635	2704734	.	-	.	ID "locus1393"; Class_String "GTXX"
gi|32141095|ref|NC_003888.3|	RNAz	ncRNA_region	2704755	2704945	.	-	.	ID "locus1394"; Class_String "GAXX"
gi|32141095|ref|NC_003888.3|	RNAz	ncRNA_region	2705543	2705642	.	-	.	ID "locus1395"; Class_String "GXXX"
gi|32141095|ref|NC_003888.3|	RNAz	ncRNA_region	2706101	2706180	.	-	.	ID "locus1396"; Class_String "GXXX"
gi|32141095|ref|NC_003888.3|	RNAz	ncRNA_region	2706461	2706620	.	-	.	ID "locus1397"; Class_String "GTXX"
gi|32141095|ref|NC_003888.3|	RNAz	ncRNA_region	2706982	2707141	.	-	.	ID "locus1398"; Class_String "GXXX"
gi|32141095|ref|NC_003888.3|	RNAz	ncRNA_region	2707863	2708079	.	+	.	ID "locus1399"; Class_String "GAXX"
gi|32141095|ref|NC_003888.3|	RNAz	ncRNA_region	2708267	2708466	.	+	.	ID "locus1400"; Class_String "GTXX"
gi|32141095|ref|NC_003888.3|	RNAz	ncRNA_region	2708647	2708706	.	+	.	ID "locus1401"; Class_String "GXXX"
gi|32141095|ref|NC_003888.3|	RNAz	ncRNA_region	2725331	2725459	.	.	.	ID "locus1402"; Class_String "XTSX"
gi|32141095|ref|NC_003888.3|	RNAz	ncRNA_region	2725580	2725639	.	+	.	ID "locus1403"; Class_String "GXXX"
gi|32141095|ref|NC_003888.3|	RNAz	ncRNA_region	2725880	2725959	.	+	.	ID "locus1404"; Class_String "GAAX"
gi|32141095|ref|NC_003888.3|	RNAz	ncRNA_region	2726140	2726359	.	+	.	ID "locus1405"; Class_String "GTAX"
gi|32141095|ref|NC_003888.3|	RNAz	ncRNA_region	2726840	2727175	.	+	.	ID "locus1406"; Class_String "GAAX"
gi|32141095|ref|NC_003888.3|	RNAz	ncRNA_region	2727282	2727349	.	.	.	ID "locus1407"; Class_String "XTXX"
gi|32141095|ref|NC_003888.3|	RNAz	ncRNA_region	2730898	2730977	.	-	.	ID "locus1408"; Class_String "GTAX"
gi|32141095|ref|NC_003888.3|	RNAz	ncRNA_region	2731158	2731357	.	-	.	ID "locus1409"; Class_String "GXAX"
gi|32141095|ref|NC_003888.3|	RNAz	ncRNA_region	2731527	2731646	.	-	.	ID "locus1410"; Class_String "GXAX"
gi|32141095|ref|NC_003888.3|	RNAz	ncRNA_region	2731667	2732006	.	-	.	ID "locus1411"; Class_String "GAAX"
gi|32141095|ref|NC_003888.3|	RNAz	ncRNA_region	2732547	2732606	.	-	.	ID "locus1412"; Class_String "GXAX"
gi|32141095|ref|NC_003888.3|	RNAz	ncRNA_region	2732667	2732766	.	-	.	ID "locus1413"; Class_String "GXAX"
gi|32141095|ref|NC_003888.3|	RNAz	ncRNA_region	2732947	2733086	.	-	.	ID "locus1414"; Class_String "GAAX"
gi|32141095|ref|NC_003888.3|	RNAz	ncRNA_region	2733524	2733683	.	-	.	ID "locus1415"; Class_String "GAAX"
gi|32141095|ref|NC_003888.3|	RNAz	ncRNA_region	2736832	2736891	.	-	.	ID "locus1416"; Class_String "GAAX"
gi|32141095|ref|NC_003888.3|	RNAz	ncRNA_region	2736932	2737170	.	-	.	ID "locus1417"; Class_String "GAAX"
gi|32141095|ref|NC_003888.3|	RNAz	ncRNA_region	2737351	2737450	.	-	.	ID "locus1418"; Class_String "GXAX"
gi|32141095|ref|NC_003888.3|	RNAz	ncRNA_region	2738412	2738471	.	+	.	ID "locus1419"; Class_String "GXXX"
gi|32141095|ref|NC_003888.3|	RNAz	ncRNA_region	2740534	2740753	.	+	.	ID "locus1420"; Class_String "GXXX"
gi|32141095|ref|NC_003888.3|	RNAz	ncRNA_region	2741114	2741173	.	+	.	ID "locus1421"; Class_String "GXXX"
gi|32141095|ref|NC_003888.3|	RNAz	ncRNA_region	2744993	2745128	.	+	.	ID "locus1422"; Class_String "GXXX"
gi|32141095|ref|NC_003888.3|	RNAz	ncRNA_region	2746533	2746949	.	+	.	ID "locus1423"; Class_String "GTXX"
gi|32141095|ref|NC_003888.3|	RNAz	ncRNA_region	2747164	2747223	.	+	.	ID "locus1424"; Class_String "GAXX"
gi|32141095|ref|NC_003888.3|	RNAz	ncRNA_region	2752553	2752612	.	+	.	ID "locus1425"; Class_String "GXXX"
gi|32141095|ref|NC_003888.3|	RNAz	ncRNA_region	2753667	2754002	.	+	.	ID "locus1426"; Class_String "GAAX"
gi|32141095|ref|NC_003888.3|	RNAz	ncRNA_region	2754783	2754959	.	+	.	ID "locus1427"; Class_String "GAAX"
gi|32141095|ref|NC_003888.3|	RNAz	ncRNA_region	2755220	2755419	.	+	.	ID "locus1428"; Class_String "GXAX"
gi|32141095|ref|NC_003888.3|	RNAz	ncRNA_region	2755920	2756039	.	+	.	ID "locus1429"; Class_String "GXXX"
gi|32141095|ref|NC_003888.3|	RNAz	ncRNA_region	2756100	2756170	.	.	.	ID "locus1430"; Class_String "XXXX"
gi|32141095|ref|NC_003888.3|	RNAz	ncRNA_region	2759250	2759309	.	+	.	ID "locus1431"; Class_String "GXAX"
gi|32141095|ref|NC_003888.3|	RNAz	ncRNA_region	2763866	2764045	.	+	.	ID "locus1432"; Class_String "GAXX"
gi|32141095|ref|NC_003888.3|	RNAz	ncRNA_region	2764550	2764839	.	+	.	ID "locus1433"; Class_String "GTAX"
gi|32141095|ref|NC_003888.3|	RNAz	ncRNA_region	2764940	2765179	.	+	.	ID "locus1434"; Class_String "GTAX"
gi|32141095|ref|NC_003888.3|	RNAz	ncRNA_region	2765620	2765699	.	+	.	ID "locus1435"; Class_String "GAXX"
gi|32141095|ref|NC_003888.3|	RNAz	ncRNA_region	2766080	2766253	.	+	.	ID "locus1436"; Class_String "GAAX"
gi|32141095|ref|NC_003888.3|	RNAz	ncRNA_region	2766294	2766506	.	+	.	ID "locus1437"; Class_String "GXXX"
gi|32141095|ref|NC_003888.3|	RNAz	ncRNA_region	2766767	2766966	.	-	.	ID "locus1438"; Class_String "GAAX"
gi|32141095|ref|NC_003888.3|	RNAz	ncRNA_region	2766907	2767103	.	-	.	ID "locus1439"; Class_String "GAAX"
gi|32141095|ref|NC_003888.3|	RNAz	ncRNA_region	2767307	2767366	.	+	.	ID "locus1440"; Class_String "GAXX"
gi|32141095|ref|NC_003888.3|	RNAz	ncRNA_region	2768027	2768126	.	+	.	ID "locus1441"; Class_String "GXXX"
gi|32141095|ref|NC_003888.3|	RNAz	ncRNA_region	2768147	2768206	.	+	.	ID "locus1442"; Class_String "GXXX"
gi|32141095|ref|NC_003888.3|	RNAz	ncRNA_region	2775351	2775597	.	+	.	ID "locus1443"; Class_String "GAXX"
gi|32141095|ref|NC_003888.3|	RNAz	ncRNA_region	2775738	2775817	.	+	.	ID "locus1444"; Class_String "GXXX"
gi|32141095|ref|NC_003888.3|	RNAz	ncRNA_region	2775998	2776077	.	+	.	ID "locus1445"; Class_String "GXXX"
gi|32141095|ref|NC_003888.3|	RNAz	ncRNA_region	2776598	2776717	.	+	.	ID "locus1446"; Class_String "GAXX"
gi|32141095|ref|NC_003888.3|	RNAz	ncRNA_region	2776797	2776896	.	+	.	ID "locus1447"; Class_String "GXXX"
gi|32141095|ref|NC_003888.3|	RNAz	ncRNA_region	2777634	2777733	.	+	.	ID "locus1448"; Class_String "GXXX"
gi|32141095|ref|NC_003888.3|	RNAz	ncRNA_region	2777988	2778067	.	+	.	ID "locus1449"; Class_String "GAAX"
gi|32141095|ref|NC_003888.3|	RNAz	ncRNA_region	2778128	2778247	.	+	.	ID "locus1450"; Class_String "GXAX"
gi|32141095|ref|NC_003888.3|	RNAz	ncRNA_region	2778467	2778666	.	.	.	ID "locus1451"; Class_String "XTSX"
gi|32141095|ref|NC_003888.3|	RNAz	ncRNA_region	2781904	2782074	.	.	.	ID "locus1452"; Class_String "XTSX"
gi|32141095|ref|NC_003888.3|	RNAz	ncRNA_region	2782331	2782430	.	+	.	ID "locus1453"; Class_String "GXXX"
gi|32141095|ref|NC_003888.3|	RNAz	ncRNA_region	2782749	2782939	.	.	.	ID "locus1454"; Class_String "XTSX"
gi|32141095|ref|NC_003888.3|	RNAz	ncRNA_region	2783855	2784074	.	+	.	ID "locus1455"; Class_String "GAAX"
gi|32141095|ref|NC_003888.3|	RNAz	ncRNA_region	2784336	2784415	.	+	.	ID "locus1456"; Class_String "GXXX"
gi|32141095|ref|NC_003888.3|	RNAz	ncRNA_region	2784756	2784992	.	+	.	ID "locus1457"; Class_String "GAAX"
gi|32141095|ref|NC_003888.3|	RNAz	ncRNA_region	2785984	2786043	.	+	.	ID "locus1458"; Class_String "GTAX"
gi|32141095|ref|NC_003888.3|	RNAz	ncRNA_region	2786224	2786363	.	+	.	ID "locus1459"; Class_String "GXAX"
gi|32141095|ref|NC_003888.3|	RNAz	ncRNA_region	2789474	2789532	.	+	.	ID "locus1460"; Class_String "GAAX"
gi|32141095|ref|NC_003888.3|	RNAz	ncRNA_region	2790106	2790312	.	+	.	ID "locus1461"; Class_String "GAAX"
gi|32141095|ref|NC_003888.3|	RNAz	ncRNA_region	2790349	2790675	.	+	.	ID "locus1462"; Class_String "GXAX"
gi|32141095|ref|NC_003888.3|	RNAz	ncRNA_region	2790816	2790975	.	+	.	ID "locus1463"; Class_String "GXAX"
gi|32141095|ref|NC_003888.3|	RNAz	ncRNA_region	2792382	2792444	.	+	.	ID "locus1464"; Class_String "GXAX"
gi|32141095|ref|NC_003888.3|	RNAz	ncRNA_region	2792684	2792743	.	+	.	ID "locus1465"; Class_String "GXXX"
gi|32141095|ref|NC_003888.3|	RNAz	ncRNA_region	2793084	2793183	.	+	.	ID "locus1466"; Class_String "GXAX"
gi|32141095|ref|NC_003888.3|	RNAz	ncRNA_region	2793364	2793420	.	+	.	ID "locus1467"; Class_String "GXAX"
gi|32141095|ref|NC_003888.3|	RNAz	ncRNA_region	2811042	2811101	.	+	.	ID "locus1468"; Class_String "GAXX"
gi|32141095|ref|NC_003888.3|	RNAz	ncRNA_region	2811439	2811498	.	+	.	ID "locus1469"; Class_String "GXXX"
gi|32141095|ref|NC_003888.3|	RNAz	ncRNA_region	2811779	2811838	.	+	.	ID "locus1470"; Class_String "GXXX"
gi|32141095|ref|NC_003888.3|	RNAz	ncRNA_region	2811919	2812018	.	+	.	ID "locus1471"; Class_String "GAXX"
gi|32141095|ref|NC_003888.3|	RNAz	ncRNA_region	2812099	2812281	.	+	.	ID "locus1472"; Class_String "GAAX"
gi|32141095|ref|NC_003888.3|	RNAz	ncRNA_region	2812298	2812463	.	+	.	ID "locus1473"; Class_String "GTAX"
gi|32141095|ref|NC_003888.3|	RNAz	ncRNA_region	2812504	2812563	.	+	.	ID "locus1474"; Class_String "GASX"
gi|32141095|ref|NC_003888.3|	RNAz	ncRNA_region	2812804	2812963	.	+	.	ID "locus1475"; Class_String "GXAX"
gi|32141095|ref|NC_003888.3|	RNAz	ncRNA_region	2813053	2813111	.	.	.	ID "locus1476"; Class_String "XXSX"
gi|32141095|ref|NC_003888.3|	RNAz	ncRNA_region	2815492	2815611	.	+	.	ID "locus1477"; Class_String "GXAX"
gi|32141095|ref|NC_003888.3|	RNAz	ncRNA_region	2815632	2815931	.	+	.	ID "locus1478"; Class_String "GXAX"
gi|32141095|ref|NC_003888.3|	RNAz	ncRNA_region	2815932	2816131	.	+	.	ID "locus1479"; Class_String "GAAX"
gi|32141095|ref|NC_003888.3|	RNAz	ncRNA_region	2816212	2816351	.	+	.	ID "locus1480"; Class_String "GAAX"
gi|32141095|ref|NC_003888.3|	RNAz	ncRNA_region	2816372	2816671	.	+	.	ID "locus1481"; Class_String "GAAX"
gi|32141095|ref|NC_003888.3|	RNAz	ncRNA_region	2818508	2818644	.	.	.	ID "locus1482"; Class_String "XXSX"
gi|32141095|ref|NC_003888.3|	RNAz	ncRNA_region	2818825	2818960	.	+	.	ID "locus1483"; Class_String "GTXX"
gi|32141095|ref|NC_003888.3|	RNAz	ncRNA_region	2819098	2819257	.	+	.	ID "locus1484"; Class_String "GAAX"
gi|32141095|ref|NC_003888.3|	RNAz	ncRNA_region	2819318	2819517	.	+	.	ID "locus1485"; Class_String "GXAX"
gi|32141095|ref|NC_003888.3|	RNAz	ncRNA_region	2827580	2827639	.	+	.	ID "locus1486"; Class_String "GXXX"
gi|32141095|ref|NC_003888.3|	RNAz	ncRNA_region	2828137	2828216	.	+	.	ID "locus1487"; Class_String "GXXX"
gi|32141095|ref|NC_003888.3|	RNAz	ncRNA_region	2828237	2828296	.	+	.	ID "locus1488"; Class_String "GXXX"
gi|32141095|ref|NC_003888.3|	RNAz	ncRNA_region	2828897	2828976	.	+	.	ID "locus1489"; Class_String "GXXX"
gi|32141095|ref|NC_003888.3|	RNAz	ncRNA_region	2829471	2829630	.	+	.	ID "locus1490"; Class_String "GXXX"
gi|32141095|ref|NC_003888.3|	RNAz	ncRNA_region	2829831	2830250	.	+	.	ID "locus1491"; Class_String "GXAX"
gi|32141095|ref|NC_003888.3|	RNAz	ncRNA_region	2831020	2831139	.	+	.	ID "locus1492"; Class_String "GXAX"
gi|32141095|ref|NC_003888.3|	RNAz	ncRNA_region	2831265	2831424	.	+	.	ID "locus1493"; Class_String "GXAX"
gi|32141095|ref|NC_003888.3|	RNAz	ncRNA_region	2831365	2831424	.	+	.	ID "locus1494"; Class_String "GXAX"
gi|32141095|ref|NC_003888.3|	RNAz	ncRNA_region	2831525	2831741	.	+	.	ID "locus1495"; Class_String "GAAX"
gi|32141095|ref|NC_003888.3|	RNAz	ncRNA_region	2831962	2832081	.	+	.	ID "locus1496"; Class_String "GXAX"
gi|32141095|ref|NC_003888.3|	RNAz	ncRNA_region	2832162	2832280	.	+	.	ID "locus1497"; Class_String "GAXX"
gi|32141095|ref|NC_003888.3|	RNAz	ncRNA_region	2832281	2832420	.	+	.	ID "locus1498"; Class_String "GXXX"
gi|32141095|ref|NC_003888.3|	RNAz	ncRNA_region	2832601	2832680	.	+	.	ID "locus1499"; Class_String "GAXX"
gi|32141095|ref|NC_003888.3|	RNAz	ncRNA_region	2832821	2832900	.	+	.	ID "locus1500"; Class_String "GXAX"
gi|32141095|ref|NC_003888.3|	RNAz	ncRNA_region	2834032	2834089	.	+	.	ID "locus1501"; Class_String "GXXX"
gi|32141095|ref|NC_003888.3|	RNAz	ncRNA_region	2834270	2834349	.	+	.	ID "locus1502"; Class_String "GXAX"
gi|32141095|ref|NC_003888.3|	RNAz	ncRNA_region	2834750	2834994	.	+	.	ID "locus1503"; Class_String "GAaX"
gi|32141095|ref|NC_003888.3|	RNAz	ncRNA_region	2835075	2835174	.	+	.	ID "locus1504"; Class_String "GAXX"
gi|32141095|ref|NC_003888.3|	RNAz	ncRNA_region	2835235	2835574	.	+	.	ID "locus1505"; Class_String "GXAX"
gi|32141095|ref|NC_003888.3|	RNAz	ncRNA_region	2835655	2835854	.	+	.	ID "locus1506"; Class_String "GAAX"
gi|32141095|ref|NC_003888.3|	RNAz	ncRNA_region	2835981	2836229	.	.	.	ID "locus1507"; Class_String "XTSX"
gi|32141095|ref|NC_003888.3|	RNAz	ncRNA_region	2836330	2836389	.	+	.	ID "locus1508"; Class_String "GXXX"
gi|32141095|ref|NC_003888.3|	RNAz	ncRNA_region	2836570	2836672	.	+	.	ID "locus1509"; Class_String "GXAX"
gi|32141095|ref|NC_003888.3|	RNAz	ncRNA_region	2836832	2836983	.	+	.	ID "locus1510"; Class_String "GTXX"
gi|32141095|ref|NC_003888.3|	RNAz	ncRNA_region	2837024	2837120	.	+	.	ID "locus1511"; Class_String "GXXX"
gi|32141095|ref|NC_003888.3|	RNAz	ncRNA_region	2838258	2838337	.	+	.	ID "locus1512"; Class_String "GXAX"
gi|32141095|ref|NC_003888.3|	RNAz	ncRNA_region	2839022	2839221	.	+	.	ID "locus1513"; Class_String "GXXX"
gi|32141095|ref|NC_003888.3|	RNAz	ncRNA_region	2839299	2839398	.	+	.	ID "locus1514"; Class_String "GXAX"
gi|32141095|ref|NC_003888.3|	RNAz	ncRNA_region	2839976	2840255	.	+	.	ID "locus1515"; Class_String "GTAX"
gi|32141095|ref|NC_003888.3|	RNAz	ncRNA_region	2840316	2840495	.	+	.	ID "locus1516"; Class_String "GAAX"
gi|32141095|ref|NC_003888.3|	RNAz	ncRNA_region	2840616	2840695	.	+	.	ID "locus1517"; Class_String "GXXX"
gi|32141095|ref|NC_003888.3|	RNAz	ncRNA_region	2840736	2841035	.	+	.	ID "locus1518"; Class_String "GAAX"
gi|32141095|ref|NC_003888.3|	RNAz	ncRNA_region	2841136	2841375	.	+	.	ID "locus1519"; Class_String "GTAX"
gi|32141095|ref|NC_003888.3|	RNAz	ncRNA_region	2841671	2841838	.	-	.	ID "locus1520"; Class_String "GAAX"
gi|32141095|ref|NC_003888.3|	RNAz	ncRNA_region	2842506	2842601	.	-	.	ID "locus1521"; Class_String "GXAX"
gi|32141095|ref|NC_003888.3|	RNAz	ncRNA_region	2842744	2842869	.	+	.	ID "locus1522"; Class_String "GAAX"
gi|32141095|ref|NC_003888.3|	RNAz	ncRNA_region	2842890	2843068	.	+	.	ID "locus1523"; Class_String "GXAX"
gi|32141095|ref|NC_003888.3|	RNAz	ncRNA_region	2843029	2843148	.	+	.	ID "locus1524"; Class_String "GASX"
gi|32141095|ref|NC_003888.3|	RNAz	ncRNA_region	2843169	2843228	.	+	.	ID "locus1525"; Class_String "GXAX"
gi|32141095|ref|NC_003888.3|	RNAz	ncRNA_region	2843329	2843388	.	+	.	ID "locus1526"; Class_String "GXAX"
gi|32141095|ref|NC_003888.3|	RNAz	ncRNA_region	2843429	2843548	.	+	.	ID "locus1527"; Class_String "GAAX"
gi|32141095|ref|NC_003888.3|	RNAz	ncRNA_region	2843689	2843768	.	+	.	ID "locus1528"; Class_String "GAAX"
gi|32141095|ref|NC_003888.3|	RNAz	ncRNA_region	2843809	2844028	.	+	.	ID "locus1529"; Class_String "GXAX"
gi|32141095|ref|NC_003888.3|	RNAz	ncRNA_region	2844109	2844363	.	+	.	ID "locus1530"; Class_String "GAAX"
gi|32141095|ref|NC_003888.3|	RNAz	ncRNA_region	2844404	2844503	.	+	.	ID "locus1531"; Class_String "GAXX"
gi|32141095|ref|NC_003888.3|	RNAz	ncRNA_region	2844684	2844763	.	+	.	ID "locus1532"; Class_String "GXAX"
gi|32141095|ref|NC_003888.3|	RNAz	ncRNA_region	2844824	2844883	.	+	.	ID "locus1533"; Class_String "GXXX"
gi|32141095|ref|NC_003888.3|	RNAz	ncRNA_region	2845064	2845283	.	+	.	ID "locus1534"; Class_String "GXXX"
gi|32141095|ref|NC_003888.3|	RNAz	ncRNA_region	2845364	2845443	.	+	.	ID "locus1535"; Class_String "GAAX"
gi|32141095|ref|NC_003888.3|	RNAz	ncRNA_region	2846060	2846198	.	+	.	ID "locus1536"; Class_String "GXXX"
gi|32141095|ref|NC_003888.3|	RNAz	ncRNA_region	2846239	2846518	.	+	.	ID "locus1537"; Class_String "GAAX"
gi|32141095|ref|NC_003888.3|	RNAz	ncRNA_region	2846719	2847058	.	+	.	ID "locus1538"; Class_String "GXXX"
gi|32141095|ref|NC_003888.3|	RNAz	ncRNA_region	2847079	2847178	.	+	.	ID "locus1539"; Class_String "GAXX"
gi|32141095|ref|NC_003888.3|	RNAz	ncRNA_region	2847259	2847437	.	+	.	ID "locus1540"; Class_String "GAAX"
gi|32141095|ref|NC_003888.3|	RNAz	ncRNA_region	2847558	2847705	.	.	.	ID "locus1541"; Class_String "XTSX"
gi|32141095|ref|NC_003888.3|	RNAz	ncRNA_region	2847715	2847909	.	.	.	ID "locus1542"; Class_String "XTSX"
gi|32141095|ref|NC_003888.3|	RNAz	ncRNA_region	2848395	2848470	.	.	.	ID "locus1543"; Class_String "XXSX"
gi|32141095|ref|NC_003888.3|	RNAz	ncRNA_region	2848767	2848843	.	-	.	ID "locus1544"; Class_String "GTXX"
gi|32141095|ref|NC_003888.3|	RNAz	ncRNA_region	2849273	2849332	.	-	.	ID "locus1545"; Class_String "GTXX"
gi|32141095|ref|NC_003888.3|	RNAz	ncRNA_region	2849593	2849752	.	-	.	ID "locus1546"; Class_String "GXXX"
gi|32141095|ref|NC_003888.3|	RNAz	ncRNA_region	2851065	2851144	.	+	.	ID "locus1547"; Class_String "GXXX"
gi|32141095|ref|NC_003888.3|	RNAz	ncRNA_region	2851185	2851264	.	+	.	ID "locus1548"; Class_String "GXXX"
gi|32141095|ref|NC_003888.3|	RNAz	ncRNA_region	2853170	2853300	.	+	.	ID "locus1549"; Class_String "GXXX"
gi|32141095|ref|NC_003888.3|	RNAz	ncRNA_region	2853821	2853880	.	+	.	ID "locus1550"; Class_String "GXXX"
gi|32141095|ref|NC_003888.3|	RNAz	ncRNA_region	2854859	2854957	.	-	.	ID "locus1551"; Class_String "GAXX"
gi|32141095|ref|NC_003888.3|	RNAz	ncRNA_region	2862373	2862532	.	-	.	ID "locus1552"; Class_String "GXAX"
gi|32141095|ref|NC_003888.3|	RNAz	ncRNA_region	2862653	2862752	.	-	.	ID "locus1553"; Class_String "GXXX"
gi|32141095|ref|NC_003888.3|	RNAz	ncRNA_region	2864353	2864451	.	-	.	ID "locus1554"; Class_String "GAAX"
gi|32141095|ref|NC_003888.3|	RNAz	ncRNA_region	2864492	2864559	.	-	.	ID "locus1555"; Class_String "GXXX"
gi|32141095|ref|NC_003888.3|	RNAz	ncRNA_region	2866106	2866165	.	-	.	ID "locus1556"; Class_String "GXXX"
gi|32141095|ref|NC_003888.3|	RNAz	ncRNA_region	2866434	2866533	.	-	.	ID "locus1557"; Class_String "GAXX"
gi|32141095|ref|NC_003888.3|	RNAz	ncRNA_region	2867343	2867642	.	-	.	ID "locus1558"; Class_String "GAAX"
gi|32141095|ref|NC_003888.3|	RNAz	ncRNA_region	2867880	2868019	.	-	.	ID "locus1559"; Class_String "GXAX"
gi|32141095|ref|NC_003888.3|	RNAz	ncRNA_region	2868893	2869009	.	-	.	ID "locus1560"; Class_String "GXXX"
gi|32141095|ref|NC_003888.3|	RNAz	ncRNA_region	2874098	2874157	.	-	.	ID "locus1561"; Class_String "GAXX"
gi|32141095|ref|NC_003888.3|	RNAz	ncRNA_region	2874698	2874757	.	-	.	ID "locus1562"; Class_String "GXXX"
gi|32141095|ref|NC_003888.3|	RNAz	ncRNA_region	2886105	2886242	.	+	.	ID "locus1563"; Class_String "GAXX"
gi|32141095|ref|NC_003888.3|	RNAz	ncRNA_region	2886303	2886362	.	+	.	ID "locus1564"; Class_String "GXXX"
gi|32141095|ref|NC_003888.3|	RNAz	ncRNA_region	2886563	2886766	.	+	.	ID "locus1565"; Class_String "GAXX"
gi|32141095|ref|NC_003888.3|	RNAz	ncRNA_region	2887149	2887248	.	-	.	ID "locus1566"; Class_String "GXXX"
gi|32141095|ref|NC_003888.3|	RNAz	ncRNA_region	2889976	2890035	.	-	.	ID "locus1567"; Class_String "GAXX"
gi|32141095|ref|NC_003888.3|	RNAz	ncRNA_region	2890096	2890295	.	-	.	ID "locus1568"; Class_String "GAXX"
gi|32141095|ref|NC_003888.3|	RNAz	ncRNA_region	2890616	2890695	.	-	.	ID "locus1569"; Class_String "GAAX"
gi|32141095|ref|NC_003888.3|	RNAz	ncRNA_region	2890856	2891015	.	-	.	ID "locus1570"; Class_String "GAAX"
gi|32141095|ref|NC_003888.3|	RNAz	ncRNA_region	2891576	2891635	.	-	.	ID "locus1571"; Class_String "GXXX"
gi|32141095|ref|NC_003888.3|	RNAz	ncRNA_region	2892283	2892362	.	-	.	ID "locus1572"; Class_String "GXAX"
gi|32141095|ref|NC_003888.3|	RNAz	ncRNA_region	2892683	2892742	.	-	.	ID "locus1573"; Class_String "GTAX"
gi|32141095|ref|NC_003888.3|	RNAz	ncRNA_region	2892863	2892962	.	-	.	ID "locus1574"; Class_String "GTSX"
gi|32141095|ref|NC_003888.3|	RNAz	ncRNA_region	2893043	2893122	.	-	.	ID "locus1575"; Class_String "GXXX"
gi|32141095|ref|NC_003888.3|	RNAz	ncRNA_region	2893343	2893402	.	-	.	ID "locus1576"; Class_String "GXXX"
gi|32141095|ref|NC_003888.3|	RNAz	ncRNA_region	2894063	2894158	.	-	.	ID "locus1577"; Class_String "GAXX"
gi|32141095|ref|NC_003888.3|	RNAz	ncRNA_region	2897022	2897238	.	-	.	ID "locus1578"; Class_String "GAAX"
gi|32141095|ref|NC_003888.3|	RNAz	ncRNA_region	2897496	2897574	.	-	.	ID "locus1579"; Class_String "GXAX"
gi|32141095|ref|NC_003888.3|	RNAz	ncRNA_region	2897752	2897966	.	-	.	ID "locus1580"; Class_String "GXAX"
gi|32141095|ref|NC_003888.3|	RNAz	ncRNA_region	2899593	2899672	.	-	.	ID "locus1581"; Class_String "GTAX"
gi|32141095|ref|NC_003888.3|	RNAz	ncRNA_region	2899813	2899892	.	-	.	ID "locus1582"; Class_String "GAAX"
gi|32141095|ref|NC_003888.3|	RNAz	ncRNA_region	2904839	2904915	.	-	.	ID "locus1583"; Class_String "GAAX"
gi|32141095|ref|NC_003888.3|	RNAz	ncRNA_region	2906298	2906557	.	-	.	ID "locus1584"; Class_String "GXAX"
gi|32141095|ref|NC_003888.3|	RNAz	ncRNA_region	2916250	2916754	.	+	.	ID "locus1585"; Class_String "GAAX"
gi|32141095|ref|NC_003888.3|	RNAz	ncRNA_region	2917295	2917574	.	+	.	ID "locus1586"; Class_String "GAAX"
gi|32141095|ref|NC_003888.3|	RNAz	ncRNA_region	2917955	2918274	.	+	.	ID "locus1587"; Class_String "GAAX"
gi|32141095|ref|NC_003888.3|	RNAz	ncRNA_region	2918335	2918414	.	+	.	ID "locus1588"; Class_String "GXAX"
gi|32141095|ref|NC_003888.3|	RNAz	ncRNA_region	2923871	2923930	.	+	.	ID "locus1589"; Class_String "GAXX"
gi|32141095|ref|NC_003888.3|	RNAz	ncRNA_region	2923971	2924030	.	+	.	ID "locus1590"; Class_String "GXXX"
gi|32141095|ref|NC_003888.3|	RNAz	ncRNA_region	2926464	2926523	.	+	.	ID "locus1591"; Class_String "GXXX"
gi|32141095|ref|NC_003888.3|	RNAz	ncRNA_region	2928435	2928494	.	+	.	ID "locus1592"; Class_String "GXXX"
gi|32141095|ref|NC_003888.3|	RNAz	ncRNA_region	2929015	2929074	.	+	.	ID "locus1593"; Class_String "GXXX"
gi|32141095|ref|NC_003888.3|	RNAz	ncRNA_region	2929503	2929701	.	.	.	ID "locus1594"; Class_String "XTXX"
gi|32141095|ref|NC_003888.3|	RNAz	ncRNA_region	2929676	2929755	.	.	.	ID "locus1595"; Class_String "XXXX"
gi|32141095|ref|NC_003888.3|	RNAz	ncRNA_region	2950116	2950235	.	-	.	ID "locus1596"; Class_String "GXXX"
gi|32141095|ref|NC_003888.3|	RNAz	ncRNA_region	2951356	2951415	.	-	.	ID "locus1597"; Class_String "GXXX"
gi|32141095|ref|NC_003888.3|	RNAz	ncRNA_region	2954369	2954468	.	-	.	ID "locus1598"; Class_String "GXXX"
gi|32141095|ref|NC_003888.3|	RNAz	ncRNA_region	2957723	2957802	.	+	.	ID "locus1599"; Class_String "GAXX"
gi|32141095|ref|NC_003888.3|	RNAz	ncRNA_region	2967296	2967408	.	+	.	ID "locus1600"; Class_String "GXXX"
gi|32141095|ref|NC_003888.3|	RNAz	ncRNA_region	2973726	2973785	.	+	.	ID "locus1601"; Class_String "GXXX"
gi|32141095|ref|NC_003888.3|	RNAz	ncRNA_region	2974046	2974205	.	+	.	ID "locus1602"; Class_String "GXXX"
gi|32141095|ref|NC_003888.3|	RNAz	ncRNA_region	2982510	2982694	.	.	.	ID "locus1603"; Class_String "XTXX"
gi|32141095|ref|NC_003888.3|	RNAz	ncRNA_region	2982854	2982953	.	+	.	ID "locus1604"; Class_String "GXXX"
gi|32141095|ref|NC_003888.3|	RNAz	ncRNA_region	2983134	2983413	.	+	.	ID "locus1605"; Class_String "GAXX"
gi|32141095|ref|NC_003888.3|	RNAz	ncRNA_region	2983414	2983513	.	+	.	ID "locus1606"; Class_String "GAXX"
gi|32141095|ref|NC_003888.3|	RNAz	ncRNA_region	2983874	2983993	.	+	.	ID "locus1607"; Class_String "GXAX"
gi|32141095|ref|NC_003888.3|	RNAz	ncRNA_region	2984014	2984308	.	+	.	ID "locus1608"; Class_String "GAAX"
gi|32141095|ref|NC_003888.3|	RNAz	ncRNA_region	2985129	2985188	.	+	.	ID "locus1609"; Class_String "GAXX"
gi|32141095|ref|NC_003888.3|	RNAz	ncRNA_region	2985747	2985826	.	+	.	ID "locus1610"; Class_String "GXXX"
gi|32141095|ref|NC_003888.3|	RNAz	ncRNA_region	2990679	2990778	.	-	.	ID "locus1611"; Class_String "GXXX"
gi|32141095|ref|NC_003888.3|	RNAz	ncRNA_region	2991497	2991556	.	-	.	ID "locus1612"; Class_String "GXXX"
gi|32141095|ref|NC_003888.3|	RNAz	ncRNA_region	2991577	2991636	.	-	.	ID "locus1613"; Class_String "GAAX"
gi|32141095|ref|NC_003888.3|	RNAz	ncRNA_region	2992457	2992516	.	-	.	ID "locus1614"; Class_String "GXXX"
gi|32141095|ref|NC_003888.3|	RNAz	ncRNA_region	2992697	2992816	.	-	.	ID "locus1615"; Class_String "GXAX"
gi|32141095|ref|NC_003888.3|	RNAz	ncRNA_region	2993128	2993427	.	-	.	ID "locus1616"; Class_String "GXAX"
gi|32141095|ref|NC_003888.3|	RNAz	ncRNA_region	2994114	2994253	.	-	.	ID "locus1617"; Class_String "GAAX"
gi|32141095|ref|NC_003888.3|	RNAz	ncRNA_region	2994594	2994713	.	-	.	ID "locus1618"; Class_String "GAXX"
gi|32141095|ref|NC_003888.3|	RNAz	ncRNA_region	2994854	2995122	.	-	.	ID "locus1619"; Class_String "GXAX"
gi|32141095|ref|NC_003888.3|	RNAz	ncRNA_region	2997485	2997584	.	+	.	ID "locus1620"; Class_String "GXAX"
gi|32141095|ref|NC_003888.3|	RNAz	ncRNA_region	2998356	2998415	.	+	.	ID "locus1621"; Class_String "GXAX"
gi|32141095|ref|NC_003888.3|	RNAz	ncRNA_region	2998692	2998751	.	+	.	ID "locus1622"; Class_String "GXXX"
gi|32141095|ref|NC_003888.3|	RNAz	ncRNA_region	3000204	3000283	.	-	.	ID "locus1623"; Class_String "GXXX"
gi|32141095|ref|NC_003888.3|	RNAz	ncRNA_region	3005013	3005072	.	-	.	ID "locus1624"; Class_String "GTXX"
gi|32141095|ref|NC_003888.3|	RNAz	ncRNA_region	3005653	3005712	.	-	.	ID "locus1625"; Class_String "GXXX"
gi|32141095|ref|NC_003888.3|	RNAz	ncRNA_region	3009676	3009819	.	+	.	ID "locus1626"; Class_String "GAAX"
gi|32141095|ref|NC_003888.3|	RNAz	ncRNA_region	3010040	3010299	.	+	.	ID "locus1627"; Class_String "GAAX"
gi|32141095|ref|NC_003888.3|	RNAz	ncRNA_region	3013568	3013707	.	+	.	ID "locus1628"; Class_String "GAAX"
gi|32141095|ref|NC_003888.3|	RNAz	ncRNA_region	3014228	3014387	.	+	.	ID "locus1629"; Class_String "GXAX"
gi|32141095|ref|NC_003888.3|	RNAz	ncRNA_region	3014528	3014627	.	+	.	ID "locus1630"; Class_String "GTAX"
gi|32141095|ref|NC_003888.3|	RNAz	ncRNA_region	3020084	3020183	.	+	.	ID "locus1631"; Class_String "GAXX"
gi|32141095|ref|NC_003888.3|	RNAz	ncRNA_region	3020504	3020563	.	+	.	ID "locus1632"; Class_String "GXAX"
gi|32141095|ref|NC_003888.3|	RNAz	ncRNA_region	3020664	3020903	.	+	.	ID "locus1633"; Class_String "GAAX"
gi|32141095|ref|NC_003888.3|	RNAz	ncRNA_region	3022383	3022442	.	+	.	ID "locus1634"; Class_String "GXXX"
gi|32141095|ref|NC_003888.3|	RNAz	ncRNA_region	3025350	3025614	.	+	.	ID "locus1635"; Class_String "GAAX"
gi|32141095|ref|NC_003888.3|	RNAz	ncRNA_region	3026075	3026234	.	+	.	ID "locus1636"; Class_String "GXXX"
gi|32141095|ref|NC_003888.3|	RNAz	ncRNA_region	3026395	3026454	.	+	.	ID "locus1637"; Class_String "GXXX"
gi|32141095|ref|NC_003888.3|	RNAz	ncRNA_region	3027321	3027427	.	+	.	ID "locus1638"; Class_String "GXAX"
gi|32141095|ref|NC_003888.3|	RNAz	ncRNA_region	3027802	3027881	.	-	.	ID "locus1639"; Class_String "GXXX"
gi|32141095|ref|NC_003888.3|	RNAz	ncRNA_region	3028602	3028661	.	-	.	ID "locus1640"; Class_String "GXAX"
gi|32141095|ref|NC_003888.3|	RNAz	ncRNA_region	3029766	3029885	.	-	.	ID "locus1641"; Class_String "GXXX"
gi|32141095|ref|NC_003888.3|	RNAz	ncRNA_region	3029946	3030125	.	-	.	ID "locus1642"; Class_String "GAAX"
gi|32141095|ref|NC_003888.3|	RNAz	ncRNA_region	3030915	3030974	.	-	.	ID "locus1643"; Class_String "GXXX"
gi|32141095|ref|NC_003888.3|	RNAz	ncRNA_region	3031210	3031366	.	-	.	ID "locus1644"; Class_String "GAXX"
gi|32141095|ref|NC_003888.3|	RNAz	ncRNA_region	3032191	3032250	.	-	.	ID "locus1645"; Class_String "GXXX"
gi|32141095|ref|NC_003888.3|	RNAz	ncRNA_region	3032531	3032650	.	-	.	ID "locus1646"; Class_String "GAAX"
gi|32141095|ref|NC_003888.3|	RNAz	ncRNA_region	3034446	3034496	.	.	.	ID "locus1647"; Class_String "XXXX"
gi|32141095|ref|NC_003888.3|	RNAz	ncRNA_region	3035529	3035611	.	.	.	ID "locus1648"; Class_String "XTSX"
gi|32141095|ref|NC_003888.3|	RNAz	ncRNA_region	3035974	3036033	.	-	.	ID "locus1649"; Class_String "GTXX"
gi|32141095|ref|NC_003888.3|	RNAz	ncRNA_region	3036114	3036167	.	-	.	ID "locus1650"; Class_String "GXXX"
gi|32141095|ref|NC_003888.3|	RNAz	ncRNA_region	3036588	3036647	.	-	.	ID "locus1651"; Class_String "GXAX"
gi|32141095|ref|NC_003888.3|	RNAz	ncRNA_region	3036828	3036947	.	-	.	ID "locus1652"; Class_String "GXXX"
gi|32141095|ref|NC_003888.3|	RNAz	ncRNA_region	3037170	3037389	.	-	.	ID "locus1653"; Class_String "GXAX"
gi|32141095|ref|NC_003888.3|	RNAz	ncRNA_region	3039104	3039343	.	-	.	ID "locus1654"; Class_String "GAAX"
gi|32141095|ref|NC_003888.3|	RNAz	ncRNA_region	3043547	3043795	.	-	.	ID "locus1655"; Class_String "GAAX"
gi|32141095|ref|NC_003888.3|	RNAz	ncRNA_region	3045144	3045303	.	-	.	ID "locus1656"; Class_String "GAAX"
gi|32141095|ref|NC_003888.3|	RNAz	ncRNA_region	3046180	3046336	.	.	.	ID "locus1657"; Class_String "XTSX"
gi|32141095|ref|NC_003888.3|	RNAz	ncRNA_region	3047125	3047264	.	-	.	ID "locus1658"; Class_String "GXAX"
gi|32141095|ref|NC_003888.3|	RNAz	ncRNA_region	3047385	3047464	.	-	.	ID "locus1659"; Class_String "GXXX"
gi|32141095|ref|NC_003888.3|	RNAz	ncRNA_region	3047565	3047624	.	-	.	ID "locus1660"; Class_String "GXXX"
gi|32141095|ref|NC_003888.3|	RNAz	ncRNA_region	3047905	3048104	.	-	.	ID "locus1661"; Class_String "GXXX"
gi|32141095|ref|NC_003888.3|	RNAz	ncRNA_region	3048736	3048951	.	-	.	ID "locus1662"; Class_String "GXAX"
gi|32141095|ref|NC_003888.3|	RNAz	ncRNA_region	3048952	3049011	.	-	.	ID "locus1663"; Class_String "GAAX"
gi|32141095|ref|NC_003888.3|	RNAz	ncRNA_region	3049258	3049448	.	-	.	ID "locus1664"; Class_String "GAAX"
gi|32141095|ref|NC_003888.3|	RNAz	ncRNA_region	3050543	3050642	.	+	.	ID "locus1665"; Class_String "GXAX"
gi|32141095|ref|NC_003888.3|	RNAz	ncRNA_region	3051764	3051863	.	-	.	ID "locus1666"; Class_String "GAAX"
gi|32141095|ref|NC_003888.3|	RNAz	ncRNA_region	3053428	3053587	.	-	.	ID "locus1667"; Class_String "GAAX"
gi|32141095|ref|NC_003888.3|	RNAz	ncRNA_region	3053896	3053992	.	-	.	ID "locus1668"; Class_String "GXAX"
gi|32141095|ref|NC_003888.3|	RNAz	ncRNA_region	3054513	3054607	.	-	.	ID "locus1669"; Class_String "GtAX"
gi|32141095|ref|NC_003888.3|	RNAz	ncRNA_region	3054702	3054899	.	-	.	ID "locus1670"; Class_String "GAAX"
gi|32141095|ref|NC_003888.3|	RNAz	ncRNA_region	3055000	3055059	.	-	.	ID "locus1671"; Class_String "GXAX"
gi|32141095|ref|NC_003888.3|	RNAz	ncRNA_region	3058275	3058334	.	+	.	ID "locus1672"; Class_String "GTXX"
gi|32141095|ref|NC_003888.3|	RNAz	ncRNA_region	3059334	3059433	.	+	.	ID "locus1673"; Class_String "GAXX"
gi|32141095|ref|NC_003888.3|	RNAz	ncRNA_region	3059894	3060033	.	+	.	ID "locus1674"; Class_String "GTXX"
gi|32141095|ref|NC_003888.3|	RNAz	ncRNA_region	3061306	3061365	.	+	.	ID "locus1675"; Class_String "GXXX"
gi|32141095|ref|NC_003888.3|	RNAz	ncRNA_region	3065310	3065449	.	-	.	ID "locus1676"; Class_String "GXXX"
gi|32141095|ref|NC_003888.3|	RNAz	ncRNA_region	3068181	3068260	.	-	.	ID "locus1677"; Class_String "GXXX"
gi|32141095|ref|NC_003888.3|	RNAz	ncRNA_region	3069140	3069199	.	-	.	ID "locus1678"; Class_String "GXXX"
gi|32141095|ref|NC_003888.3|	RNAz	ncRNA_region	3075012	3075071	.	-	.	ID "locus1679"; Class_String "GXXX"
gi|32141095|ref|NC_003888.3|	RNAz	ncRNA_region	3079029	3079251	.	+	.	ID "locus1680"; Class_String "GTAX"
gi|32141095|ref|NC_003888.3|	RNAz	ncRNA_region	3090153	3090252	.	-	.	ID "locus1681"; Class_String "GXXX"
gi|32141095|ref|NC_003888.3|	RNAz	ncRNA_region	3090603	3090882	.	-	.	ID "locus1682"; Class_String "GTXX"
gi|32141095|ref|NC_003888.3|	RNAz	ncRNA_region	3090960	3091130	.	-	.	ID "locus1683"; Class_String "GXXX"
gi|32141095|ref|NC_003888.3|	RNAz	ncRNA_region	3091767	3091901	.	.	.	ID "locus1684"; Class_String "XTXX"
gi|32141095|ref|NC_003888.3|	RNAz	ncRNA_region	3092199	3092298	.	+	.	ID "locus1685"; Class_String "GXXX"
gi|32141095|ref|NC_003888.3|	RNAz	ncRNA_region	3095133	3095213	.	.	.	ID "locus1686"; Class_String "XXXX"
gi|32141095|ref|NC_003888.3|	RNAz	ncRNA_region	3095330	3095492	.	.	.	ID "locus1687"; Class_String "XTSX"
gi|32141095|ref|NC_003888.3|	RNAz	ncRNA_region	3095648	3095844	.	-	.	ID "locus1688"; Class_String "GAXX"
gi|32141095|ref|NC_003888.3|	RNAz	ncRNA_region	3095925	3096064	.	-	.	ID "locus1689"; Class_String "GXXX"
gi|32141095|ref|NC_003888.3|	RNAz	ncRNA_region	3096105	3096184	.	-	.	ID "locus1690"; Class_String "GTXX"
gi|32141095|ref|NC_003888.3|	RNAz	ncRNA_region	3097125	3097284	.	-	.	ID "locus1691"; Class_String "GXXX"
gi|32141095|ref|NC_003888.3|	RNAz	ncRNA_region	3097399	3097628	.	-	.	ID "locus1692"; Class_String "GAAX"
gi|32141095|ref|NC_003888.3|	RNAz	ncRNA_region	3098529	3098608	.	-	.	ID "locus1693"; Class_String "GXXX"
gi|32141095|ref|NC_003888.3|	RNAz	ncRNA_region	3098689	3098768	.	-	.	ID "locus1694"; Class_String "GXXX"
gi|32141095|ref|NC_003888.3|	RNAz	ncRNA_region	3099220	3099279	.	-	.	ID "locus1695"; Class_String "GXXX"
gi|32141095|ref|NC_003888.3|	RNAz	ncRNA_region	3099340	3099469	.	-	.	ID "locus1696"; Class_String "GTXX"
gi|32141095|ref|NC_003888.3|	RNAz	ncRNA_region	3100315	3100374	.	+	.	ID "locus1697"; Class_String "GAXX"
gi|32141095|ref|NC_003888.3|	RNAz	ncRNA_region	3103486	3103545	.	+	.	ID "locus1698"; Class_String "GXAX"
gi|32141095|ref|NC_003888.3|	RNAz	ncRNA_region	3103808	3103867	.	+	.	ID "locus1699"; Class_String "GAXX"
gi|32141095|ref|NC_003888.3|	RNAz	ncRNA_region	3113824	3113921	.	-	.	ID "locus1700"; Class_String "GXAX"
gi|32141095|ref|NC_003888.3|	RNAz	ncRNA_region	3145766	3145845	.	-	.	ID "locus1701"; Class_String "GXAX"
gi|32141095|ref|NC_003888.3|	RNAz	ncRNA_region	3147389	3147522	.	+	.	ID "locus1702"; Class_String "GXXX"
gi|32141095|ref|NC_003888.3|	RNAz	ncRNA_region	3148486	3148565	.	+	.	ID "locus1703"; Class_String "GXXX"
gi|32141095|ref|NC_003888.3|	RNAz	ncRNA_region	3148746	3148825	.	+	.	ID "locus1704"; Class_String "GXXX"
gi|32141095|ref|NC_003888.3|	RNAz	ncRNA_region	3150606	3150705	.	+	.	ID "locus1705"; Class_String "GXAX"
gi|32141095|ref|NC_003888.3|	RNAz	ncRNA_region	3151494	3151593	.	-	.	ID "locus1706"; Class_String "GXAX"
gi|32141095|ref|NC_003888.3|	RNAz	ncRNA_region	3152092	3152191	.	-	.	ID "locus1707"; Class_String "GAAX"
gi|32141095|ref|NC_003888.3|	RNAz	ncRNA_region	3154448	3154507	.	+	.	ID "locus1708"; Class_String "GAXX"
gi|32141095|ref|NC_003888.3|	RNAz	ncRNA_region	3155660	3155879	.	+	.	ID "locus1709"; Class_String "GAXX"
gi|32141095|ref|NC_003888.3|	RNAz	ncRNA_region	3156616	3156735	.	+	.	ID "locus1710"; Class_String "GAXX"
gi|32141095|ref|NC_003888.3|	RNAz	ncRNA_region	3156816	3156935	.	+	.	ID "locus1711"; Class_String "GAAX"
gi|32141095|ref|NC_003888.3|	RNAz	ncRNA_region	3157076	3157215	.	+	.	ID "locus1712"; Class_String "GAAX"
gi|32141095|ref|NC_003888.3|	RNAz	ncRNA_region	3157569	3157687	.	.	.	ID "locus1713"; Class_String "XTSX"
gi|32141095|ref|NC_003888.3|	RNAz	ncRNA_region	3158939	3159076	.	-	.	ID "locus1714"; Class_String "GAAX"
gi|32141095|ref|NC_003888.3|	RNAz	ncRNA_region	3159108	3159243	.	-	.	ID "locus1715"; Class_String "GAAX"
gi|32141095|ref|NC_003888.3|	RNAz	ncRNA_region	3159939	3160078	.	-	.	ID "locus1716"; Class_String "GTAX"
gi|32141095|ref|NC_003888.3|	RNAz	ncRNA_region	3160159	3160218	.	-	.	ID "locus1717"; Class_String "GXAX"
gi|32141095|ref|NC_003888.3|	RNAz	ncRNA_region	3160399	3160542	.	-	.	ID "locus1718"; Class_String "GAAX"
gi|32141095|ref|NC_003888.3|	RNAz	ncRNA_region	3161116	3161344	.	+	.	ID "locus1719"; Class_String "GXAX"
gi|32141095|ref|NC_003888.3|	RNAz	ncRNA_region	3162520	3162768	.	+	.	ID "locus1720"; Class_String "GAAX"
gi|32141095|ref|NC_003888.3|	RNAz	ncRNA_region	3162860	3163019	.	+	.	ID "locus1721"; Class_String "GXAX"
gi|32141095|ref|NC_003888.3|	RNAz	ncRNA_region	3163082	3163135	.	+	.	ID "locus1722"; Class_String "GAAX"
gi|32141095|ref|NC_003888.3|	RNAz	ncRNA_region	3163596	3163792	.	+	.	ID "locus1723"; Class_String "GTAX"
gi|32141095|ref|NC_003888.3|	RNAz	ncRNA_region	3164001	3164220	.	+	.	ID "locus1724"; Class_String "GXAX"
gi|32141095|ref|NC_003888.3|	RNAz	ncRNA_region	3164615	3164734	.	+	.	ID "locus1725"; Class_String "GTAX"
gi|32141095|ref|NC_003888.3|	RNAz	ncRNA_region	3165213	3165573	.	+	.	ID "locus1726"; Class_String "GAAX"
gi|32141095|ref|NC_003888.3|	RNAz	ncRNA_region	3166391	3166530	.	+	.	ID "locus1727"; Class_String "GAAX"
gi|32141095|ref|NC_003888.3|	RNAz	ncRNA_region	3167008	3167067	.	-	.	ID "locus1728"; Class_String "GTXX"
gi|32141095|ref|NC_003888.3|	RNAz	ncRNA_region	3167728	3167800	.	-	.	ID "locus1729"; Class_String "GXXX"
gi|32141095|ref|NC_003888.3|	RNAz	ncRNA_region	3168376	3168455	.	-	.	ID "locus1730"; Class_String "GXXX"
gi|32141095|ref|NC_003888.3|	RNAz	ncRNA_region	3169158	3169492	.	+	.	ID "locus1731"; Class_String "GAAX"
gi|32141095|ref|NC_003888.3|	RNAz	ncRNA_region	3169930	3169989	.	+	.	ID "locus1732"; Class_String "GAXX"
gi|32141095|ref|NC_003888.3|	RNAz	ncRNA_region	3170050	3170129	.	+	.	ID "locus1733"; Class_String "GAXX"
gi|32141095|ref|NC_003888.3|	RNAz	ncRNA_region	3170270	3170449	.	+	.	ID "locus1734"; Class_String "GAXX"
gi|32141095|ref|NC_003888.3|	RNAz	ncRNA_region	3171303	3171532	.	+	.	ID "locus1735"; Class_String "GAXX"
gi|32141095|ref|NC_003888.3|	RNAz	ncRNA_region	3171657	3171828	.	+	.	ID "locus1736"; Class_String "GAAX"
gi|32141095|ref|NC_003888.3|	RNAz	ncRNA_region	3171912	3171964	.	.	.	ID "locus1737"; Class_String "XTXX"
gi|32141095|ref|NC_003888.3|	RNAz	ncRNA_region	3172783	3172918	.	+	.	ID "locus1738"; Class_String "GTXX"
gi|32141095|ref|NC_003888.3|	RNAz	ncRNA_region	3175600	3175659	.	+	.	ID "locus1739"; Class_String "GXXX"
gi|32141095|ref|NC_003888.3|	RNAz	ncRNA_region	3179787	3179846	.	.	.	ID "locus1740"; Class_String "XTSX"
gi|32141095|ref|NC_003888.3|	RNAz	ncRNA_region	3180107	3180406	.	-	.	ID "locus1741"; Class_String "GTAX"
gi|32141095|ref|NC_003888.3|	RNAz	ncRNA_region	3181767	3181886	.	-	.	ID "locus1742"; Class_String "GAAX"
gi|32141095|ref|NC_003888.3|	RNAz	ncRNA_region	3182503	3182642	.	-	.	ID "locus1743"; Class_String "GXAX"
gi|32141095|ref|NC_003888.3|	RNAz	ncRNA_region	3183023	3183082	.	-	.	ID "locus1744"; Class_String "GAXX"
gi|32141095|ref|NC_003888.3|	RNAz	ncRNA_region	3183943	3184062	.	-	.	ID "locus1745"; Class_String "GTAX"
gi|32141095|ref|NC_003888.3|	RNAz	ncRNA_region	3186905	3186964	.	+	.	ID "locus1746"; Class_String "GXXX"
gi|32141095|ref|NC_003888.3|	RNAz	ncRNA_region	3187100	3187256	.	.	.	ID "locus1747"; Class_String "XXSX"
gi|32141095|ref|NC_003888.3|	RNAz	ncRNA_region	3187381	3187580	.	+	.	ID "locus1748"; Class_String "GAXX"
gi|32141095|ref|NC_003888.3|	RNAz	ncRNA_region	3187821	3187977	.	+	.	ID "locus1749"; Class_String "GXXX"
gi|32141095|ref|NC_003888.3|	RNAz	ncRNA_region	3188372	3188471	.	+	.	ID "locus1750"; Class_String "GAXX"
gi|32141095|ref|NC_003888.3|	RNAz	ncRNA_region	3188912	3189147	.	+	.	ID "locus1751"; Class_String "GXXX"
gi|32141095|ref|NC_003888.3|	RNAz	ncRNA_region	3189154	3189268	.	.	.	ID "locus1752"; Class_String "XTXX"
gi|32141095|ref|NC_003888.3|	RNAz	ncRNA_region	3193749	3193808	.	+	.	ID "locus1753"; Class_String "GXXX"
gi|32141095|ref|NC_003888.3|	RNAz	ncRNA_region	3194169	3194228	.	+	.	ID "locus1754"; Class_String "GAAX"
gi|32141095|ref|NC_003888.3|	RNAz	ncRNA_region	3194809	3194908	.	+	.	ID "locus1755"; Class_String "GXXX"
gi|32141095|ref|NC_003888.3|	RNAz	ncRNA_region	3198594	3198746	.	.	.	ID "locus1756"; Class_String "XTSX"
gi|32141095|ref|NC_003888.3|	RNAz	ncRNA_region	3199479	3199558	.	+	.	ID "locus1757"; Class_String "GTXX"
gi|32141095|ref|NC_003888.3|	RNAz	ncRNA_region	3200557	3200616	.	+	.	ID "locus1758"; Class_String "GXAX"
gi|32141095|ref|NC_003888.3|	RNAz	ncRNA_region	3200797	3200856	.	+	.	ID "locus1759"; Class_String "GXXX"
gi|32141095|ref|NC_003888.3|	RNAz	ncRNA_region	3200897	3201056	.	+	.	ID "locus1760"; Class_String "GTXX"
gi|32141095|ref|NC_003888.3|	RNAz	ncRNA_region	3201709	3201768	.	+	.	ID "locus1761"; Class_String "GXXX"
gi|32141095|ref|NC_003888.3|	RNAz	ncRNA_region	3202516	3202735	.	+	.	ID "locus1762"; Class_String "GAXX"
gi|32141095|ref|NC_003888.3|	RNAz	ncRNA_region	3203056	3203115	.	+	.	ID "locus1763"; Class_String "GXXX"
gi|32141095|ref|NC_003888.3|	RNAz	ncRNA_region	3203855	3204022	.	+	.	ID "locus1764"; Class_String "GXXX"
gi|32141095|ref|NC_003888.3|	RNAz	ncRNA_region	3204946	3205005	.	-	.	ID "locus1765"; Class_String "GAXX"
gi|32141095|ref|NC_003888.3|	RNAz	ncRNA_region	3205886	3206105	.	-	.	ID "locus1766"; Class_String "GTXX"
gi|32141095|ref|NC_003888.3|	RNAz	ncRNA_region	3206445	3206604	.	+	.	ID "locus1767"; Class_String "GXXX"
gi|32141095|ref|NC_003888.3|	RNAz	ncRNA_region	3206685	3206903	.	.	.	ID "locus1768"; Class_String "XTXX"
gi|32141095|ref|NC_003888.3|	RNAz	ncRNA_region	3208492	3208551	.	.	.	ID "locus1769"; Class_String "XXSX"
gi|32141095|ref|NC_003888.3|	RNAz	ncRNA_region	3209864	3209923	.	+	.	ID "locus1770"; Class_String "GXXX"
gi|32141095|ref|NC_003888.3|	RNAz	ncRNA_region	3210627	3210686	.	+	.	ID "locus1771"; Class_String "GXXX"
gi|32141095|ref|NC_003888.3|	RNAz	ncRNA_region	3210927	3211174	.	+	.	ID "locus1772"; Class_String "GAAX"
gi|32141095|ref|NC_003888.3|	RNAz	ncRNA_region	3211215	3211289	.	.	.	ID "locus1773"; Class_String "XXXX"
gi|32141095|ref|NC_003888.3|	RNAz	ncRNA_region	3216075	3216134	.	+	.	ID "locus1774"; Class_String "GAXX"
gi|32141095|ref|NC_003888.3|	RNAz	ncRNA_region	3216299	3216472	.	+	.	ID "locus1775"; Class_String "GXAX"
gi|32141095|ref|NC_003888.3|	RNAz	ncRNA_region	3217302	3217461	.	+	.	ID "locus1776"; Class_String "GTAX"
gi|32141095|ref|NC_003888.3|	RNAz	ncRNA_region	3217542	3217701	.	+	.	ID "locus1777"; Class_String "GXAX"
gi|32141095|ref|NC_003888.3|	RNAz	ncRNA_region	3219296	3219375	.	+	.	ID "locus1778"; Class_String "GXAX"
gi|32141095|ref|NC_003888.3|	RNAz	ncRNA_region	3219946	3220104	.	+	.	ID "locus1779"; Class_String "GXAX"
gi|32141095|ref|NC_003888.3|	RNAz	ncRNA_region	3220915	3221014	.	+	.	ID "locus1780"; Class_String "GXAX"
gi|32141095|ref|NC_003888.3|	RNAz	ncRNA_region	3221837	3221976	.	+	.	ID "locus1781"; Class_String "GXAX"
gi|32141095|ref|NC_003888.3|	RNAz	ncRNA_region	3226541	3227033	.	.	.	ID "locus1782"; Class_String "XTSX"
gi|32141095|ref|NC_003888.3|	RNAz	ncRNA_region	3227291	3227370	.	+	.	ID "locus1783"; Class_String "GXXX"
gi|32141095|ref|NC_003888.3|	RNAz	ncRNA_region	3228660	3228939	.	+	.	ID "locus1784"; Class_String "GAAX"
gi|32141095|ref|NC_003888.3|	RNAz	ncRNA_region	3229280	3229419	.	+	.	ID "locus1785"; Class_String "GAAX"
gi|32141095|ref|NC_003888.3|	RNAz	ncRNA_region	3229599	3229698	.	+	.	ID "locus1786"; Class_String "GXAX"
gi|32141095|ref|NC_003888.3|	RNAz	ncRNA_region	3229739	3229827	.	+	.	ID "locus1787"; Class_String "GXAX"
gi|32141095|ref|NC_003888.3|	RNAz	ncRNA_region	3229888	3229967	.	+	.	ID "locus1788"; Class_String "GAXX"
gi|32141095|ref|NC_003888.3|	RNAz	ncRNA_region	3230208	3230466	.	+	.	ID "locus1789"; Class_String "GAAX"
gi|32141095|ref|NC_003888.3|	RNAz	ncRNA_region	3231783	3231905	.	+	.	ID "locus1790"; Class_String "GAAX"
gi|32141095|ref|NC_003888.3|	RNAz	ncRNA_region	3231991	3232243	.	+	.	ID "locus1791"; Class_String "GAAX"
gi|32141095|ref|NC_003888.3|	RNAz	ncRNA_region	3232344	3232543	.	+	.	ID "locus1792"; Class_String "GAAX"
gi|32141095|ref|NC_003888.3|	RNAz	ncRNA_region	3232964	3233103	.	+	.	ID "locus1793"; Class_String "GAAX"
gi|32141095|ref|NC_003888.3|	RNAz	ncRNA_region	3233124	3233223	.	+	.	ID "locus1794"; Class_String "GXAX"
gi|32141095|ref|NC_003888.3|	RNAz	ncRNA_region	3235776	3235935	.	+	.	ID "locus1795"; Class_String "GXXX"
gi|32141095|ref|NC_003888.3|	RNAz	ncRNA_region	3236176	3236335	.	+	.	ID "locus1796"; Class_String "GXAX"
gi|32141095|ref|NC_003888.3|	RNAz	ncRNA_region	3244152	3244361	.	-	.	ID "locus1797"; Class_String "GAAX"
gi|32141095|ref|NC_003888.3|	RNAz	ncRNA_region	3245934	3246091	.	-	.	ID "locus1798"; Class_String "GXAX"
gi|32141095|ref|NC_003888.3|	RNAz	ncRNA_region	3246132	3246211	.	-	.	ID "locus1799"; Class_String "GTAX"
gi|32141095|ref|NC_003888.3|	RNAz	ncRNA_region	3246492	3246654	.	-	.	ID "locus1800"; Class_String "GAAX"
gi|32141095|ref|NC_003888.3|	RNAz	ncRNA_region	3246691	3246763	.	-	.	ID "locus1801"; Class_String "GAAX"
gi|32141095|ref|NC_003888.3|	RNAz	ncRNA_region	3250443	3250550	.	-	.	ID "locus1802"; Class_String "GXAX"
gi|32141095|ref|NC_003888.3|	RNAz	ncRNA_region	3256970	3257112	.	+	.	ID "locus1803"; Class_String "GAAX"
gi|32141095|ref|NC_003888.3|	RNAz	ncRNA_region	3262258	3262376	.	+	.	ID "locus1804"; Class_String "GXAX"
gi|32141095|ref|NC_003888.3|	RNAz	ncRNA_region	3262603	3262762	.	-	.	ID "locus1805"; Class_String "GTAX"
gi|32141095|ref|NC_003888.3|	RNAz	ncRNA_region	3262823	3262982	.	-	.	ID "locus1806"; Class_String "GTXX"
gi|32141095|ref|NC_003888.3|	RNAz	ncRNA_region	3268668	3268787	.	+	.	ID "locus1807"; Class_String "GTAX"
gi|32141095|ref|NC_003888.3|	RNAz	ncRNA_region	3268828	3268947	.	+	.	ID "locus1808"; Class_String "GXAX"
gi|32141095|ref|NC_003888.3|	RNAz	ncRNA_region	3269308	3269407	.	+	.	ID "locus1809"; Class_String "GXSX"
gi|32141095|ref|NC_003888.3|	RNAz	ncRNA_region	3269676	3269955	.	+	.	ID "locus1810"; Class_String "GAAX"
gi|32141095|ref|NC_003888.3|	RNAz	ncRNA_region	3270035	3270134	.	+	.	ID "locus1811"; Class_String "GXAX"
gi|32141095|ref|NC_003888.3|	RNAz	ncRNA_region	3270535	3270774	.	+	.	ID "locus1812"; Class_String "GXAX"
gi|32141095|ref|NC_003888.3|	RNAz	ncRNA_region	3270815	3271074	.	+	.	ID "locus1813"; Class_String "GAAX"
gi|32141095|ref|NC_003888.3|	RNAz	ncRNA_region	3271095	3271274	.	+	.	ID "locus1814"; Class_String "GTAX"
gi|32141095|ref|NC_003888.3|	RNAz	ncRNA_region	3271355	3271574	.	+	.	ID "locus1815"; Class_String "GAAX"
gi|32141095|ref|NC_003888.3|	RNAz	ncRNA_region	3272968	3273027	.	+	.	ID "locus1816"; Class_String "GXAX"
gi|32141095|ref|NC_003888.3|	RNAz	ncRNA_region	3273183	3273282	.	+	.	ID "locus1817"; Class_String "GAAX"
gi|32141095|ref|NC_003888.3|	RNAz	ncRNA_region	3273501	3273708	.	+	.	ID "locus1818"; Class_String "GAAX"
gi|32141095|ref|NC_003888.3|	RNAz	ncRNA_region	3273789	3273963	.	.	.	ID "locus1819"; Class_String "XXSX"
gi|32141095|ref|NC_003888.3|	RNAz	ncRNA_region	3274437	3274596	.	+	.	ID "locus1820"; Class_String "GAAX"
gi|32141095|ref|NC_003888.3|	RNAz	ncRNA_region	3277049	3277362	.	+	.	ID "locus1821"; Class_String "GAAX"
gi|32141095|ref|NC_003888.3|	RNAz	ncRNA_region	3277463	3277742	.	+	.	ID "locus1822"; Class_String "GAAX"
gi|32141095|ref|NC_003888.3|	RNAz	ncRNA_region	3278183	3278382	.	+	.	ID "locus1823"; Class_String "GAXX"
gi|32141095|ref|NC_003888.3|	RNAz	ncRNA_region	3278423	3278502	.	+	.	ID "locus1824"; Class_String "GXXX"
gi|32141095|ref|NC_003888.3|	RNAz	ncRNA_region	3278563	3278682	.	+	.	ID "locus1825"; Class_String "GXXX"
gi|32141095|ref|NC_003888.3|	RNAz	ncRNA_region	3278703	3278822	.	+	.	ID "locus1826"; Class_String "GAAX"
gi|32141095|ref|NC_003888.3|	RNAz	ncRNA_region	3278923	3279222	.	+	.	ID "locus1827"; Class_String "GAXX"
gi|32141095|ref|NC_003888.3|	RNAz	ncRNA_region	3279343	3279502	.	+	.	ID "locus1828"; Class_String "GAXX"
gi|32141095|ref|NC_003888.3|	RNAz	ncRNA_region	3279503	3279742	.	+	.	ID "locus1829"; Class_String "GAXX"
gi|32141095|ref|NC_003888.3|	RNAz	ncRNA_region	3281100	3281179	.	-	.	ID "locus1830"; Class_String "GXXX"
gi|32141095|ref|NC_003888.3|	RNAz	ncRNA_region	3281845	3282082	.	+	.	ID "locus1831"; Class_String "GAXX"
gi|32141095|ref|NC_003888.3|	RNAz	ncRNA_region	3282143	3282582	.	+	.	ID "locus1832"; Class_String "GAXX"
gi|32141095|ref|NC_003888.3|	RNAz	ncRNA_region	3282603	3282841	.	+	.	ID "locus1833"; Class_String "GTXX"
gi|32141095|ref|NC_003888.3|	RNAz	ncRNA_region	3283422	3283844	.	+	.	ID "locus1834"; Class_String "GAAX"
gi|32141095|ref|NC_003888.3|	RNAz	ncRNA_region	3285529	3285608	.	+	.	ID "locus1835"; Class_String "GAXX"
gi|32141095|ref|NC_003888.3|	RNAz	ncRNA_region	3287777	3287956	.	+	.	ID "locus1836"; Class_String "GAXX"
gi|32141095|ref|NC_003888.3|	RNAz	ncRNA_region	3288097	3288176	.	+	.	ID "locus1837"; Class_String "GTXX"
gi|32141095|ref|NC_003888.3|	RNAz	ncRNA_region	3288516	3288601	.	+	.	ID "locus1838"; Class_String "GXXX"
gi|32141095|ref|NC_003888.3|	RNAz	ncRNA_region	3288662	3288818	.	+	.	ID "locus1839"; Class_String "GTXX"
gi|32141095|ref|NC_003888.3|	RNAz	ncRNA_region	3288916	3288995	.	+	.	ID "locus1840"; Class_String "GXXX"
gi|32141095|ref|NC_003888.3|	RNAz	ncRNA_region	3289256	3289415	.	+	.	ID "locus1841"; Class_String "GXXX"
gi|32141095|ref|NC_003888.3|	RNAz	ncRNA_region	3289456	3289735	.	+	.	ID "locus1842"; Class_String "GTAX"
gi|32141095|ref|NC_003888.3|	RNAz	ncRNA_region	3291309	3291388	.	-	.	ID "locus1843"; Class_String "GXXX"
gi|32141095|ref|NC_003888.3|	RNAz	ncRNA_region	3296586	3296749	.	.	.	ID "locus1844"; Class_String "XTSX"
gi|32141095|ref|NC_003888.3|	RNAz	ncRNA_region	3296785	3297624	.	.	.	ID "locus1845"; Class_String "XTSX"
gi|32141095|ref|NC_003888.3|	RNAz	ncRNA_region	3297645	3298144	.	.	.	ID "locus1846"; Class_String "XTSX"
gi|32141095|ref|NC_003888.3|	RNAz	ncRNA_region	3298263	3298422	.	.	.	ID "locus1847"; Class_String "XTSX"
gi|32141095|ref|NC_003888.3|	RNAz	ncRNA_region	3298423	3298961	.	.	.	ID "locus1848"; Class_String "XTSX"
gi|32141095|ref|NC_003888.3|	RNAz	ncRNA_region	3299002	3299957	.	.	.	ID "locus1849"; Class_String "XTSX"
gi|32141095|ref|NC_003888.3|	RNAz	ncRNA_region	3299938	3300166	.	.	.	ID "locus1850"; Class_String "XXSX"
gi|32141095|ref|NC_003888.3|	RNAz	ncRNA_region	3300134	3300395	.	.	.	ID "locus1851"; Class_String "XTSX"
gi|32141095|ref|NC_003888.3|	RNAz	ncRNA_region	3300376	3301839	.	.	.	ID "locus1852"; Class_String "XTSX"
gi|32141095|ref|NC_003888.3|	RNAz	ncRNA_region	3302167	3302319	.	+	.	ID "locus1853"; Class_String "GXAX"
gi|32141095|ref|NC_003888.3|	RNAz	ncRNA_region	3304977	3305135	.	+	.	ID "locus1854"; Class_String "GXXX"
gi|32141095|ref|NC_003888.3|	RNAz	ncRNA_region	3305295	3305934	.	+	.	ID "locus1855"; Class_String "GAAX"
gi|32141095|ref|NC_003888.3|	RNAz	ncRNA_region	3306113	3306172	.	+	.	ID "locus1856"; Class_String "GXXX"
gi|32141095|ref|NC_003888.3|	RNAz	ncRNA_region	3306353	3306512	.	+	.	ID "locus1857"; Class_String "GXXX"
gi|32141095|ref|NC_003888.3|	RNAz	ncRNA_region	3306513	3306572	.	+	.	ID "locus1858"; Class_String "GXAX"
gi|32141095|ref|NC_003888.3|	RNAz	ncRNA_region	3306613	3306740	.	.	.	ID "locus1859"; Class_String "XXSX"
gi|32141095|ref|NC_003888.3|	RNAz	ncRNA_region	3307795	3307854	.	+	.	ID "locus1860"; Class_String "GXXX"
gi|32141095|ref|NC_003888.3|	RNAz	ncRNA_region	3308027	3308146	.	+	.	ID "locus1861"; Class_String "GAXX"
gi|32141095|ref|NC_003888.3|	RNAz	ncRNA_region	3308346	3308405	.	+	.	ID "locus1862"; Class_String "GXAX"
gi|32141095|ref|NC_003888.3|	RNAz	ncRNA_region	3308806	3308905	.	+	.	ID "locus1863"; Class_String "GAXX"
gi|32141095|ref|NC_003888.3|	RNAz	ncRNA_region	3309022	3309118	.	+	.	ID "locus1864"; Class_String "GXXX"
gi|32141095|ref|NC_003888.3|	RNAz	ncRNA_region	3310937	3311096	.	+	.	ID "locus1865"; Class_String "GTXX"
gi|32141095|ref|NC_003888.3|	RNAz	ncRNA_region	3311417	3311476	.	+	.	ID "locus1866"; Class_String "GXXX"
gi|32141095|ref|NC_003888.3|	RNAz	ncRNA_region	3317387	3317546	.	+	.	ID "locus1867"; Class_String "GXXX"
gi|32141095|ref|NC_003888.3|	RNAz	ncRNA_region	3317781	3317960	.	+	.	ID "locus1868"; Class_String "GTXX"
gi|32141095|ref|NC_003888.3|	RNAz	ncRNA_region	3319206	3319305	.	+	.	ID "locus1869"; Class_String "GTXX"
gi|32141095|ref|NC_003888.3|	RNAz	ncRNA_region	3320595	3320653	.	.	.	ID "locus1870"; Class_String "XTXX"
gi|32141095|ref|NC_003888.3|	RNAz	ncRNA_region	3321448	3321577	.	.	.	ID "locus1871"; Class_String "XTSX"
gi|32141095|ref|NC_003888.3|	RNAz	ncRNA_region	3322327	3322446	.	-	.	ID "locus1872"; Class_String "GXXX"
gi|32141095|ref|NC_003888.3|	RNAz	ncRNA_region	3322467	3322526	.	-	.	ID "locus1873"; Class_String "GXXX"
gi|32141095|ref|NC_003888.3|	RNAz	ncRNA_region	3323314	3323393	.	-	.	ID "locus1874"; Class_String "GXXX"
gi|32141095|ref|NC_003888.3|	RNAz	ncRNA_region	3326451	3326510	.	+	.	ID "locus1875"; Class_String "GXXX"
gi|32141095|ref|NC_003888.3|	RNAz	ncRNA_region	3326531	3326690	.	+	.	ID "locus1876"; Class_String "GXXX"
gi|32141095|ref|NC_003888.3|	RNAz	ncRNA_region	3326851	3326921	.	+	.	ID "locus1877"; Class_String "GXXX"
gi|32141095|ref|NC_003888.3|	RNAz	ncRNA_region	3329977	3330056	.	-	.	ID "locus1878"; Class_String "GXXX"
gi|32141095|ref|NC_003888.3|	RNAz	ncRNA_region	3330673	3330745	.	.	.	ID "locus1879"; Class_String "XXSX"
gi|32141095|ref|NC_003888.3|	RNAz	ncRNA_region	3335404	3335483	.	-	.	ID "locus1880"; Class_String "GXXX"
gi|32141095|ref|NC_003888.3|	RNAz	ncRNA_region	3335644	3335903	.	-	.	ID "locus1881"; Class_String "GAAX"
gi|32141095|ref|NC_003888.3|	RNAz	ncRNA_region	3336679	3336775	.	-	.	ID "locus1882"; Class_String "GTAX"
gi|32141095|ref|NC_003888.3|	RNAz	ncRNA_region	3337190	3337249	.	-	.	ID "locus1883"; Class_String "GXXX"
gi|32141095|ref|NC_003888.3|	RNAz	ncRNA_region	3338835	3339014	.	-	.	ID "locus1884"; Class_String "GAAX"
gi|32141095|ref|NC_003888.3|	RNAz	ncRNA_region	3340019	3340098	.	+	.	ID "locus1885"; Class_String "GXXX"
gi|32141095|ref|NC_003888.3|	RNAz	ncRNA_region	3340920	3341019	.	+	.	ID "locus1886"; Class_String "GXXX"
gi|32141095|ref|NC_003888.3|	RNAz	ncRNA_region	3341176	3341235	.	.	.	ID "locus1887"; Class_String "XXSX"
gi|32141095|ref|NC_003888.3|	RNAz	ncRNA_region	3341381	3341440	.	-	.	ID "locus1888"; Class_String "GXXX"
gi|32141095|ref|NC_003888.3|	RNAz	ncRNA_region	3343387	3343466	.	+	.	ID "locus1889"; Class_String "GXXX"
gi|32141095|ref|NC_003888.3|	RNAz	ncRNA_region	3344339	3344545	.	-	.	ID "locus1890"; Class_String "GASX"
gi|32141095|ref|NC_003888.3|	RNAz	ncRNA_region	3345463	3345542	.	-	.	ID "locus1891"; Class_String "GXXX"
gi|32141095|ref|NC_003888.3|	RNAz	ncRNA_region	3351682	3351761	.	+	.	ID "locus1892"; Class_String "GAAX"
gi|32141095|ref|NC_003888.3|	RNAz	ncRNA_region	3351942	3352115	.	+	.	ID "locus1893"; Class_String "GAXX"
gi|32141095|ref|NC_003888.3|	RNAz	ncRNA_region	3352419	3352518	.	+	.	ID "locus1894"; Class_String "GTXX"
gi|32141095|ref|NC_003888.3|	RNAz	ncRNA_region	3352559	3352618	.	+	.	ID "locus1895"; Class_String "GAXX"
gi|32141095|ref|NC_003888.3|	RNAz	ncRNA_region	3353554	3353833	.	+	.	ID "locus1896"; Class_String "GAAX"
gi|32141095|ref|NC_003888.3|	RNAz	ncRNA_region	3355102	3355161	.	+	.	ID "locus1897"; Class_String "GXXX"
gi|32141095|ref|NC_003888.3|	RNAz	ncRNA_region	3356031	3356190	.	+	.	ID "locus1898"; Class_String "GAXX"
gi|32141095|ref|NC_003888.3|	RNAz	ncRNA_region	3356511	3356590	.	+	.	ID "locus1899"; Class_String "GXXX"
gi|32141095|ref|NC_003888.3|	RNAz	ncRNA_region	3356805	3357028	.	.	.	ID "locus1900"; Class_String "XTSX"
gi|32141095|ref|NC_003888.3|	RNAz	ncRNA_region	3357102	3357329	.	-	.	ID "locus1901"; Class_String "GAAX"
gi|32141095|ref|NC_003888.3|	RNAz	ncRNA_region	3357567	3357706	.	-	.	ID "locus1902"; Class_String "GTAX"
gi|32141095|ref|NC_003888.3|	RNAz	ncRNA_region	3357989	3358228	.	-	.	ID "locus1903"; Class_String "GAAX"
gi|32141095|ref|NC_003888.3|	RNAz	ncRNA_region	3358309	3358462	.	-	.	ID "locus1904"; Class_String "GTXX"
gi|32141095|ref|NC_003888.3|	RNAz	ncRNA_region	3360689	3360756	.	-	.	ID "locus1905"; Class_String "GXAX"
gi|32141095|ref|NC_003888.3|	RNAz	ncRNA_region	3362576	3362675	.	+	.	ID "locus1906"; Class_String "GAXX"
gi|32141095|ref|NC_003888.3|	RNAz	ncRNA_region	3363056	3363199	.	+	.	ID "locus1907"; Class_String "GTXX"
gi|32141095|ref|NC_003888.3|	RNAz	ncRNA_region	3364053	3364172	.	+	.	ID "locus1908"; Class_String "GXXX"
gi|32141095|ref|NC_003888.3|	RNAz	ncRNA_region	3364493	3364618	.	+	.	ID "locus1909"; Class_String "GXXX"
gi|32141095|ref|NC_003888.3|	RNAz	ncRNA_region	3364759	3364934	.	+	.	ID "locus1910"; Class_String "GAXX"
gi|32141095|ref|NC_003888.3|	RNAz	ncRNA_region	3365773	3365830	.	+	.	ID "locus1911"; Class_String "GAXX"
gi|32141095|ref|NC_003888.3|	RNAz	ncRNA_region	3366093	3366152	.	+	.	ID "locus1912"; Class_String "GXXX"
gi|32141095|ref|NC_003888.3|	RNAz	ncRNA_region	3366233	3366292	.	+	.	ID "locus1913"; Class_String "GXXX"
gi|32141095|ref|NC_003888.3|	RNAz	ncRNA_region	3366593	3366652	.	+	.	ID "locus1914"; Class_String "GAXX"
gi|32141095|ref|NC_003888.3|	RNAz	ncRNA_region	3366693	3366852	.	+	.	ID "locus1915"; Class_String "GAXX"
gi|32141095|ref|NC_003888.3|	RNAz	ncRNA_region	3366973	3367112	.	+	.	ID "locus1916"; Class_String "GAXX"
gi|32141095|ref|NC_003888.3|	RNAz	ncRNA_region	3367413	3367500	.	+	.	ID "locus1917"; Class_String "GAXX"
gi|32141095|ref|NC_003888.3|	RNAz	ncRNA_region	3369525	3369704	.	-	.	ID "locus1918"; Class_String "GAXX"
gi|32141095|ref|NC_003888.3|	RNAz	ncRNA_region	3372599	3372658	.	-	.	ID "locus1919"; Class_String "GXXX"
gi|32141095|ref|NC_003888.3|	RNAz	ncRNA_region	3373019	3373115	.	.	.	ID "locus1920"; Class_String "XXXX"
gi|32141095|ref|NC_003888.3|	RNAz	ncRNA_region	3373747	3373806	.	-	.	ID "locus1921"; Class_String "GAXX"
gi|32141095|ref|NC_003888.3|	RNAz	ncRNA_region	3374027	3374146	.	-	.	ID "locus1922"; Class_String "GAXX"
gi|32141095|ref|NC_003888.3|	RNAz	ncRNA_region	3374207	3374286	.	-	.	ID "locus1923"; Class_String "GAXX"
gi|32141095|ref|NC_003888.3|	RNAz	ncRNA_region	3376475	3376674	.	+	.	ID "locus1924"; Class_String "GAXX"
gi|32141095|ref|NC_003888.3|	RNAz	ncRNA_region	3376715	3376974	.	+	.	ID "locus1925"; Class_String "GAXX"
gi|32141095|ref|NC_003888.3|	RNAz	ncRNA_region	3380857	3380995	.	.	.	ID "locus1926"; Class_String "XTXX"
gi|32141095|ref|NC_003888.3|	RNAz	ncRNA_region	3381508	3381587	.	-	.	ID "locus1927"; Class_String "GXXX"
gi|32141095|ref|NC_003888.3|	RNAz	ncRNA_region	3381608	3381747	.	-	.	ID "locus1928"; Class_String "GAXX"
gi|32141095|ref|NC_003888.3|	RNAz	ncRNA_region	3382284	3382443	.	-	.	ID "locus1929"; Class_String "GXAX"
gi|32141095|ref|NC_003888.3|	RNAz	ncRNA_region	3383105	3383264	.	-	.	ID "locus1930"; Class_String "GXAX"
gi|32141095|ref|NC_003888.3|	RNAz	ncRNA_region	3383779	3383958	.	-	.	ID "locus1931"; Class_String "GAAX"
gi|32141095|ref|NC_003888.3|	RNAz	ncRNA_region	3384764	3384934	.	-	.	ID "locus1932"; Class_String "GAAX"
gi|32141095|ref|NC_003888.3|	RNAz	ncRNA_region	3385213	3385389	.	+	.	ID "locus1933"; Class_String "GAAX"
gi|32141095|ref|NC_003888.3|	RNAz	ncRNA_region	3386698	3386757	.	+	.	ID "locus1934"; Class_String "GTAX"
gi|32141095|ref|NC_003888.3|	RNAz	ncRNA_region	3387078	3387197	.	+	.	ID "locus1935"; Class_String "GAXX"
gi|32141095|ref|NC_003888.3|	RNAz	ncRNA_region	3387298	3387956	.	+	.	ID "locus1936"; Class_String "GAAX"
gi|32141095|ref|NC_003888.3|	RNAz	ncRNA_region	3390371	3390955	.	+	.	ID "locus1937"; Class_String "GAXX"
gi|32141095|ref|NC_003888.3|	RNAz	ncRNA_region	3391196	3391435	.	+	.	ID "locus1938"; Class_String "GAAX"
gi|32141095|ref|NC_003888.3|	RNAz	ncRNA_region	3391476	3391874	.	+	.	ID "locus1939"; Class_String "GAXX"
gi|32141095|ref|NC_003888.3|	RNAz	ncRNA_region	3392473	3392975	.	+	.	ID "locus1940"; Class_String "GXXX"
gi|32141095|ref|NC_003888.3|	RNAz	ncRNA_region	3392996	3393151	.	.	.	ID "locus1941"; Class_String "XTSX"
gi|32141095|ref|NC_003888.3|	RNAz	ncRNA_region	3393220	3393357	.	+	.	ID "locus1942"; Class_String "GAXX"
gi|32141095|ref|NC_003888.3|	RNAz	ncRNA_region	3398473	3398552	.	+	.	ID "locus1943"; Class_String "GXXX"
gi|32141095|ref|NC_003888.3|	RNAz	ncRNA_region	3400468	3400567	.	+	.	ID "locus1944"; Class_String "GXXX"
gi|32141095|ref|NC_003888.3|	RNAz	ncRNA_region	3404789	3404848	.	+	.	ID "locus1945"; Class_String "GXAX"
gi|32141095|ref|NC_003888.3|	RNAz	ncRNA_region	3404969	3405108	.	+	.	ID "locus1946"; Class_String "GXAX"
gi|32141095|ref|NC_003888.3|	RNAz	ncRNA_region	3405529	3405726	.	+	.	ID "locus1947"; Class_String "GAAX"
gi|32141095|ref|NC_003888.3|	RNAz	ncRNA_region	3405887	3405966	.	+	.	ID "locus1948"; Class_String "GASX"
gi|32141095|ref|NC_003888.3|	RNAz	ncRNA_region	3406307	3406386	.	+	.	ID "locus1949"; Class_String "GAAX"
gi|32141095|ref|NC_003888.3|	RNAz	ncRNA_region	3407482	3407541	.	+	.	ID "locus1950"; Class_String "GXXX"
gi|32141095|ref|NC_003888.3|	RNAz	ncRNA_region	3407662	3407781	.	+	.	ID "locus1951"; Class_String "GAAX"
gi|32141095|ref|NC_003888.3|	RNAz	ncRNA_region	3408219	3408298	.	+	.	ID "locus1952"; Class_String "GAXX"
gi|32141095|ref|NC_003888.3|	RNAz	ncRNA_region	3409455	3409554	.	+	.	ID "locus1953"; Class_String "GAAX"
gi|32141095|ref|NC_003888.3|	RNAz	ncRNA_region	3409835	3410005	.	+	.	ID "locus1954"; Class_String "GXXX"
gi|32141095|ref|NC_003888.3|	RNAz	ncRNA_region	3410824	3411063	.	+	.	ID "locus1955"; Class_String "GAXX"
gi|32141095|ref|NC_003888.3|	RNAz	ncRNA_region	3411124	3411440	.	+	.	ID "locus1956"; Class_String "GAAX"
gi|32141095|ref|NC_003888.3|	RNAz	ncRNA_region	3411561	3411720	.	+	.	ID "locus1957"; Class_String "GTSX"
gi|32141095|ref|NC_003888.3|	RNAz	ncRNA_region	3412399	3412609	.	.	.	ID "locus1958"; Class_String "XTSX"
gi|32141095|ref|NC_003888.3|	RNAz	ncRNA_region	3414822	3414950	.	+	.	ID "locus1959"; Class_String "GTAX"
gi|32141095|ref|NC_003888.3|	RNAz	ncRNA_region	3415328	3415387	.	+	.	ID "locus1960"; Class_String "GXXX"
gi|32141095|ref|NC_003888.3|	RNAz	ncRNA_region	3417185	3417242	.	+	.	ID "locus1961"; Class_String "GXXX"
gi|32141095|ref|NC_003888.3|	RNAz	ncRNA_region	3417423	3417582	.	+	.	ID "locus1962"; Class_String "GXXX"
gi|32141095|ref|NC_003888.3|	RNAz	ncRNA_region	3418461	3418520	.	+	.	ID "locus1963"; Class_String "GAXX"
gi|32141095|ref|NC_003888.3|	RNAz	ncRNA_region	3418740	3418854	.	.	.	ID "locus1964"; Class_String "XXSX"
gi|32141095|ref|NC_003888.3|	RNAz	ncRNA_region	3419066	3419205	.	-	.	ID "locus1965"; Class_String "GTXX"
gi|32141095|ref|NC_003888.3|	RNAz	ncRNA_region	3420670	3420729	.	+	.	ID "locus1966"; Class_String "GXXX"
gi|32141095|ref|NC_003888.3|	RNAz	ncRNA_region	3420750	3420849	.	+	.	ID "locus1967"; Class_String "GXXX"
gi|32141095|ref|NC_003888.3|	RNAz	ncRNA_region	3422108	3422438	.	-	.	ID "locus1968"; Class_String "GAAX"
gi|32141095|ref|NC_003888.3|	RNAz	ncRNA_region	3423736	3423933	.	-	.	ID "locus1969"; Class_String "GAXX"
gi|32141095|ref|NC_003888.3|	RNAz	ncRNA_region	3423959	3424314	.	-	.	ID "locus1970"; Class_String "GTAX"
gi|32141095|ref|NC_003888.3|	RNAz	ncRNA_region	3424715	3424774	.	-	.	ID "locus1971"; Class_String "GXXX"
gi|32141095|ref|NC_003888.3|	RNAz	ncRNA_region	3424815	3425191	.	-	.	ID "locus1972"; Class_String "GAAX"
gi|32141095|ref|NC_003888.3|	RNAz	ncRNA_region	3425794	3425939	.	-	.	ID "locus1973"; Class_String "GTXX"
gi|32141095|ref|NC_003888.3|	RNAz	ncRNA_region	3427919	3427978	.	+	.	ID "locus1974"; Class_String "GXAX"
gi|32141095|ref|NC_003888.3|	RNAz	ncRNA_region	3428339	3428498	.	+	.	ID "locus1975"; Class_String "GXAX"
gi|32141095|ref|NC_003888.3|	RNAz	ncRNA_region	3428519	3428638	.	+	.	ID "locus1976"; Class_String "GAXX"
gi|32141095|ref|NC_003888.3|	RNAz	ncRNA_region	3428799	3428978	.	+	.	ID "locus1977"; Class_String "GAXX"
gi|32141095|ref|NC_003888.3|	RNAz	ncRNA_region	3429039	3429138	.	+	.	ID "locus1978"; Class_String "GXXX"
gi|32141095|ref|NC_003888.3|	RNAz	ncRNA_region	3429259	3429358	.	+	.	ID "locus1979"; Class_String "GXXX"
gi|32141095|ref|NC_003888.3|	RNAz	ncRNA_region	3430622	3430681	.	-	.	ID "locus1980"; Class_String "GAXX"
gi|32141095|ref|NC_003888.3|	RNAz	ncRNA_region	3430822	3430921	.	-	.	ID "locus1981"; Class_String "GTXX"
gi|32141095|ref|NC_003888.3|	RNAz	ncRNA_region	3431171	3431455	.	-	.	ID "locus1982"; Class_String "GAXX"
gi|32141095|ref|NC_003888.3|	RNAz	ncRNA_region	3434527	3434586	.	-	.	ID "locus1983"; Class_String "GXAX"
gi|32141095|ref|NC_003888.3|	RNAz	ncRNA_region	3435868	3435985	.	+	.	ID "locus1984"; Class_String "GXXX"
gi|32141095|ref|NC_003888.3|	RNAz	ncRNA_region	3436306	3436466	.	-	.	ID "locus1985"; Class_String "GAXX"
gi|32141095|ref|NC_003888.3|	RNAz	ncRNA_region	3436988	3437107	.	+	.	ID "locus1986"; Class_String "GTXX"
gi|32141095|ref|NC_003888.3|	RNAz	ncRNA_region	3437432	3437511	.	+	.	ID "locus1987"; Class_String "GAXX"
gi|32141095|ref|NC_003888.3|	RNAz	ncRNA_region	3438430	3438622	.	+	.	ID "locus1988"; Class_String "GXXX"
gi|32141095|ref|NC_003888.3|	RNAz	ncRNA_region	3438663	3438861	.	+	.	ID "locus1989"; Class_String "GTXX"
gi|32141095|ref|NC_003888.3|	RNAz	ncRNA_region	3439787	3439859	.	.	.	ID "locus1990"; Class_String "XTSX"
gi|32141095|ref|NC_003888.3|	RNAz	ncRNA_region	3440157	3440236	.	-	.	ID "locus1991"; Class_String "GXXX"
gi|32141095|ref|NC_003888.3|	RNAz	ncRNA_region	3440257	3440376	.	-	.	ID "locus1992"; Class_String "GTXX"
gi|32141095|ref|NC_003888.3|	RNAz	ncRNA_region	3440397	3440516	.	-	.	ID "locus1993"; Class_String "GXXX"
gi|32141095|ref|NC_003888.3|	RNAz	ncRNA_region	3441117	3441276	.	-	.	ID "locus1994"; Class_String "GXXX"
gi|32141095|ref|NC_003888.3|	RNAz	ncRNA_region	3442887	3443035	.	+	.	ID "locus1995"; Class_String "GXXX"
gi|32141095|ref|NC_003888.3|	RNAz	ncRNA_region	3443891	3444047	.	+	.	ID "locus1996"; Class_String "GXXX"
gi|32141095|ref|NC_003888.3|	RNAz	ncRNA_region	3447057	3447124	.	.	.	ID "locus1997"; Class_String "XTXX"
[truncated: 145,911 more rows]
