# Supplementary material for: nocoRNAc: Characterization of non-coding RNAs in prokaryotes
Source: BMC Bioinformatics. 2011 Jan 31;12:40. doi: 10.1186/1471-2105-12-40 (PMC3230914; doi:10.1186/1471-2105-12-40)
Supplement: Additional file 2 — Table of all predicted ncRNA transcripts in the genome of S. coelicolor. This table (xls format) contains locus information on all predicted ncRNA transcripts in the genome of S. coelicolor. Additional information like the RNAz region in which the transcript was predicted as well as the strength of the SIDD site and terminator are provided. [file 1471-2105-12-40-S2.XLS]

## Sheet: Tabelle1
chromosome	ID	start	end	strand	ncRNA_Region	SIDD_value	Term_Confidence
NC_003888.3	ncRNA9_1	432929	433031	+	locus9	5.1	52
NC_003888.3	ncRNA21_1	604146	604188	-	locus21	4.0	50
NC_003888.3	ncRNA56_1	968493	968606	+	locus56	3.8	68
NC_003888.3	ncRNA64_1	975505	975559	+	locus64	5.9	61
NC_003888.3	ncRNA70_1	982110	982209	-	locus70	2.6	51
NC_003888.3	ncRNA77_1	1004930	1004980	-	locus77	3.7	57
NC_003888.3	ncRNA83_1	1033516	1033767	+	locus83	1.1	57
NC_003888.3	ncRNA87_1	1036011	1036081	-	locus87	4.1	61
NC_003888.3	ncRNA91_1	1037909	1038262	-	locus91	3.5	51
NC_003888.3	ncRNA96_1	1070155	1070254	+	locus96	4.6	63
NC_003888.3	ncRNA104_1	1087789	1087899	-	locus104	3.8	50
NC_003888.3	ncRNA114_1	1143559	1143669	+	locus114	5.6	65
NC_003888.3	ncRNA116_1	1146359	1146441	+	locus116	-0.2	65
NC_003888.3	ncRNA132_1	1177538	1177728	+	locus132	2.7	50
NC_003888.3	ncRNA141_1	1193308	1193400	-	locus141	-0.2	68
NC_003888.3	ncRNA147_1	1204308	1204451	-	locus147	-0.3	50
NC_003888.3	ncRNA153_1	1211609	1211708	-	locus153	2.2	50
NC_003888.3	ncRNA185_1	1285730	1285878	-	locus185	3.7	53
NC_003888.3	ncRNA189_1	1288447	1288506	+	locus189	1.1	53
NC_003888.3	ncRNA191_1	1291770	1291986	+	locus191	3.1	56
NC_003888.3	ncRNA196_1	1296560	1296641	-	locus196	-0.8	54
NC_003888.3	ncRNA199_1	1304930	1304968	+	locus199	4.3	54
NC_003888.3	ncRNA221_1	1325749	1325905	-	locus221	5.2	77
NC_003888.3	ncRNA226_1	1333653	1333676	+	locus226	-0.3	53
NC_003888.3	ncRNA231_1	1370719	1370818	-	locus231	1.2	54
NC_003888.3	ncRNA241_1	1397620	1397646	+	locus241	4.9	50
NC_003888.3	ncRNA247_1	1421385	1421521	+	locus247	-0.4	81
NC_003888.3	ncRNA251_1	1422721	1422844	+	locus251	5.4	52
NC_003888.3	ncRNA256_1	1450941	1451057	+	locus256	3.5	56
NC_003888.3	ncRNA257_1	1451012	1451201	+	locus257	1.4	51
NC_003888.3	ncRNA264_1	1457721	1458000	+	locus264	4.6	60
NC_003888.3	ncRNA267_1	1459831	1459899	+	locus267	5.4	54
NC_003888.3	ncRNA272_1	1461786	1462021	+	locus272	5.7	76
NC_003888.3	ncRNA279_1	1467373	1467488	+	locus279	5.8	50
NC_003888.3	ncRNA281_1	1468545	1468737	-	locus281	-0.4	100
NC_003888.3	ncRNA282_1	1468901	1469259	+	locus282	5.8	70
NC_003888.3	ncRNA282_2	1469379	1469610	-	locus282	-1.9	50
NC_003888.3	ncRNA283_1	1469681	1469916	+	locus283	-1.9	77
NC_003888.3	ncRNA283_2	1469929	1470064	+	locus283	5.7	51
NC_003888.3	ncRNA284_1	1470193	1470408	-	locus284	4.2	51
NC_003888.3	ncRNA285_1	1470359	1471860	+	locus285	4.2	51
NC_003888.3	ncRNA287_1	1472087	1472233	+	locus287	3.3	56
NC_003888.3	ncRNA289_1	1472512	1473799	+	locus289	5.5	66
NC_003888.3	ncRNA289_2	1473819	1473969	-	locus289	0.3	65
NC_003888.3	ncRNA302_1	1488663	1488790	+	locus302	4.9	53
NC_003888.3	ncRNA319_1	1517666	1517797	-	locus319	5.9	50
NC_003888.3	ncRNA324_1	1524632	1524827	+	locus324	-0.2	59
NC_003888.3	ncRNA326_1	1527385	1527429	+	locus326	4.7	59
NC_003888.3	ncRNA327_1	1529288	1529469	+	locus327	2.3	59
NC_003888.3	ncRNA335_1	1533969	1534322	+	locus335	5.2	53
NC_003888.3	ncRNA354_1	1551304	1551413	+	locus354	2.6	55
NC_003888.3	ncRNA355_1	1552124	1552237	+	locus355	0.9	54
NC_003888.3	ncRNA356_1	1552534	1552654	+	locus356	0.6	65
NC_003888.3	ncRNA361_1	1561632	1561666	+	locus361	1.3	52
NC_003888.3	ncRNA394_1	1591115	1591193	+	locus394	3.3	53
NC_003888.3	ncRNA395_1	1591207	1591279	+	locus395	3.0	71
NC_003888.3	ncRNA397_1	1591834	1592053	+	locus397	4.5	51
NC_003888.3	ncRNA399_1	1592402	1592479	-	locus399	4.3	58
NC_003888.3	ncRNA403_1	1593454	1593600	+	locus403	4.0	51
NC_003888.3	ncRNA405_1	1593869	1594086	+	locus405	-0.9	52
NC_003888.3	ncRNA416_1	1601144	1601293	+	locus416	4.1	52
NC_003888.3	ncRNA418_1	1602594	1602702	+	locus418	3.4	56
NC_003888.3	ncRNA420_1	1603739	1603886	+	locus420	5.6	55
NC_003888.3	ncRNA422_1	1604553	1604678	+	locus422	4.9	51
NC_003888.3	ncRNA423_1	1604961	1604987	+	locus423	0.3	55
NC_003888.3	ncRNA424_1	1605473	1605572	+	locus424	0.6	51
NC_003888.3	ncRNA427_1	1609219	1609348	+	locus427	3.5	51
NC_003888.3	ncRNA428_1	1609399	1609558	+	locus428	6.0	58
NC_003888.3	ncRNA429_1	1610770	1610842	+	locus429	2.6	50
NC_003888.3	ncRNA446_1	1618093	1618371	+	locus446	2.2	71
NC_003888.3	ncRNA451_1	1620519	1620626	+	locus451	4.8	67
NC_003888.3	ncRNA454_1	1622546	1622816	+	locus454	4.3	69
NC_003888.3	ncRNA455_1	1622819	1622950	+	locus455	-0.5	100
NC_003888.3	ncRNA459_1	1626042	1626103	+	locus459	5.1	52
NC_003888.3	ncRNA462_1	1627274	1627329	+	locus462	5.9	58
NC_003888.3	ncRNA463_1	1627793	1627834	+	locus463	6.0	57
NC_003888.3	ncRNA464_1	1627962	1628243	+	locus464	4.2	59
NC_003888.3	ncRNA471_1	1633542	1633578	-	locus471	3.7	55
NC_003888.3	ncRNA475_1	1636408	1636493	+	locus475	6.0	60
NC_003888.3	ncRNA476_1	1637059	1637138	+	locus476	1.0	50
NC_003888.3	ncRNA479_1	1638466	1638805	+	locus479	3.8	50
NC_003888.3	ncRNA481_1	1649517	1649637	-	locus481	5.1	100
NC_003888.3	ncRNA485_1	1656287	1656854	+	locus485	3.7	100
NC_003888.3	ncRNA486_1	1658317	1658527	+	locus486	4.4	69
NC_003888.3	ncRNA491_1	1664276	1664402	+	locus491	0.1	66
NC_003888.3	ncRNA492_1	1666572	1666788	+	locus492	2.7	76
NC_003888.3	ncRNA494_1	1669082	1669185	+	locus494	1.0	61
NC_003888.3	ncRNA497_1	1670772	1670881	+	locus497	3.6	55
NC_003888.3	ncRNA498_1	1671360	1671396	+	locus498	1.7	50
NC_003888.3	ncRNA499_1	1671692	1671795	+	locus499	1.0	55
NC_003888.3	ncRNA510_1	1681021	1681054	+	locus510	5.7	55
NC_003888.3	ncRNA517_1	1688676	1688914	+	locus517	2.6	50
NC_003888.3	ncRNA537_1	1710536	1710559	+	locus537	4.1	56
NC_003888.3	ncRNA538_1	1710694	1710899	+	locus538	4.9	51
NC_003888.3	ncRNA539_1	1711060	1711078	+	locus539	4.8	57
NC_003888.3	ncRNA541_1	1711807	1712144	+	locus541	3.7	51
NC_003888.3	ncRNA548_1	1726068	1726097	+	locus548	-0.5	53
NC_003888.3	ncRNA552_1	1732698	1732835	+	locus552	4.3	56
NC_003888.3	ncRNA560_1	1746420	1746526	+	locus560	3.8	53
NC_003888.3	ncRNA563_1	1747348	1747609	+	locus563	3.9	52
NC_003888.3	ncRNA565_1	1748785	1749007	+	locus565	-0.6	51
NC_003888.3	ncRNA566_1	1749271	1749360	+	locus566	-0.3	59
NC_003888.3	ncRNA567_1	1752251	1752390	+	locus567	2.7	53
NC_003888.3	ncRNA581_1	1760128	1760247	+	locus581	1.7	61
NC_003888.3	ncRNA582_1	1760841	1761096	+	locus582	5.2	57
NC_003888.3	ncRNA584_1	1761911	1762142	+	locus584	6.0	65
NC_003888.3	ncRNA585_1	1762184	1762460	+	locus585	-1.0	56
NC_003888.3	ncRNA586_1	1762732	1762850	+	locus586	2.8	56
NC_003888.3	ncRNA587_1	1763116	1763630	+	locus587	4.9	53
NC_003888.3	ncRNA588_1	1763623	1763780	+	locus588	3.6	51
NC_003888.3	ncRNA591_1	1766052	1766270	+	locus591	3.6	51
NC_003888.3	ncRNA594_1	1770504	1770609	+	locus594	4.9	50
NC_003888.3	ncRNA595_1	1770820	1770888	+	locus595	-0.5	57
NC_003888.3	ncRNA597_1	1772679	1772836	+	locus597	4.9	52
NC_003888.3	ncRNA602_1	1775002	1775020	+	locus602	6.0	53
NC_003888.3	ncRNA606_1	1777773	1777895	-	locus606	3.8	51
NC_003888.3	ncRNA610_1	1780006	1780039	-	locus610	3.6	56
NC_003888.3	ncRNA611_1	1780125	1780376	-	locus611	5.1	55
NC_003888.3	ncRNA620_1	1784374	1784433	-	locus620	5.6	59
NC_003888.3	ncRNA621_1	1784709	1784808	+	locus621	4.9	56
NC_003888.3	ncRNA629_1	1788937	1789125	+	locus629	3.6	51
NC_003888.3	ncRNA649_1	1809871	1809930	-	locus649	0.1	50
NC_003888.3	ncRNA651_1	1810700	1810858	+	locus651	1.9	80
NC_003888.3	ncRNA662_1	1821681	1821770	+	locus662	-0.4	54
NC_003888.3	ncRNA668_1	1831554	1831735	+	locus668	3.3	55
NC_003888.3	ncRNA679_1	1861353	1861632	+	locus679	5.1	56
NC_003888.3	ncRNA683_1	1866656	1866865	+	locus683	3.0	50
NC_003888.3	ncRNA685_1	1869258	1869280	-	locus685	4.4	50
NC_003888.3	ncRNA695_1	1880269	1880397	+	locus695	1.1	80
NC_003888.3	ncRNA696_1	1880826	1880871	+	locus696	6.0	51
NC_003888.3	ncRNA717_1	1893649	1893753	-	locus717	-0.2	61
NC_003888.3	ncRNA728_1	1906741	1906884	+	locus728	3.0	55
NC_003888.3	ncRNA729_1	1907569	1907627	+	locus729	1.8	52
NC_003888.3	ncRNA730_1	1907840	1907911	+	locus730	5.0	63
NC_003888.3	ncRNA736_1	1916780	1917137	+	locus736	5.9	70
NC_003888.3	ncRNA736_2	1917257	1917421	-	locus736	-1.8	50
NC_003888.3	ncRNA738_1	1917452	1917511	+	locus738	-1.8	52
NC_003888.3	ncRNA738_2	1917533	1917601	-	locus738	-1.8	52
NC_003888.3	ncRNA739_1	1917572	1917794	+	locus739	-1.8	77
NC_003888.3	ncRNA739_2	1917809	1918080	+	locus739	5.8	52
NC_003888.3	ncRNA740_1	1918233	1918514	+	locus740	4.3	50
NC_003888.3	ncRNA741_1	1919141	1920112	+	locus741	6.0	56
NC_003888.3	ncRNA743_1	1920391	1921678	+	locus743	5.5	66
NC_003888.3	ncRNA744_1	1921742	1921893	+	locus744	0.1	57
NC_003888.3	ncRNA745_1	1921901	1921985	+	locus745	0.1	59
NC_003888.3	ncRNA745_2	1921996	1922017	-	locus745	2.6	52
NC_003888.3	ncRNA747_1	1924097	1924387	-	locus747	3.0	56
NC_003888.3	ncRNA759_1	1932818	1932977	+	locus759	0.9	86
NC_003888.3	ncRNA763_1	1935444	1935536	+	locus763	4.1	53
NC_003888.3	ncRNA766_1	1936614	1936756	+	locus766	1.5	56
NC_003888.3	ncRNA781_1	1950790	1950936	+	locus781	3.8	74
NC_003888.3	ncRNA786_1	1953710	1953821	+	locus786	5.5	56
NC_003888.3	ncRNA788_1	1955636	1955723	-	locus788	3.8	55
NC_003888.3	ncRNA802_1	1967568	1967925	+	locus802	5.7	60
NC_003888.3	ncRNA806_1	1973812	1974244	-	locus806	4.5	57
NC_003888.3	ncRNA807_1	1980141	1980280	-	locus807	2.5	53
NC_003888.3	ncRNA808_1	1981250	1981294	-	locus808	5.5	51
NC_003888.3	ncRNA809_1	1981485	1981633	-	locus809	5.1	58
NC_003888.3	ncRNA811_1	1984231	1984434	-	locus811	4.6	55
NC_003888.3	ncRNA829_1	2013610	2013763	+	locus829	5.5	51
NC_003888.3	ncRNA842_1	2025438	2025482	+	locus842	0.5	51
NC_003888.3	ncRNA850_1	2037899	2038007	-	locus850	5.6	53
NC_003888.3	ncRNA852_1	2040506	2040820	-	locus852	4.5	54
NC_003888.3	ncRNA863_1	2054067	2054107	+	locus863	4.9	55
NC_003888.3	ncRNA864_1	2054312	2054458	+	locus864	5.9	58
NC_003888.3	ncRNA866_1	2055409	2055435	+	locus866	5.6	53
NC_003888.3	ncRNA870_1	2057439	2057544	+	locus870	4.5	53
NC_003888.3	ncRNA871_1	2057700	2057841	+	locus871	5.1	57
NC_003888.3	ncRNA872_1	2057899	2058052	+	locus872	4.5	57
NC_003888.3	ncRNA873_1	2058139	2058318	+	locus873	2.6	56
NC_003888.3	ncRNA877_1	2061216	2061300	-	locus877	3.8	51
NC_003888.3	ncRNA882_1	2066811	2066986	-	locus882	5.3	57
NC_003888.3	ncRNA884_1	2067537	2067696	-	locus884	5.7	72
NC_003888.3	ncRNA885_1	2067923	2067954	-	locus885	4.5	51
NC_003888.3	ncRNA888_1	2069130	2069367	-	locus888	5.2	53
NC_003888.3	ncRNA890_1	2069867	2069986	-	locus890	3.0	51
NC_003888.3	ncRNA893_1	2078166	2078346	+	locus893	6.0	57
NC_003888.3	ncRNA895_1	2078826	2078982	+	locus895	6.0	57
NC_003888.3	ncRNA898_1	2079972	2080362	+	locus898	2.9	75
NC_003888.3	ncRNA899_1	2080615	2080802	+	locus899	4.4	58
NC_003888.3	ncRNA900_1	2080997	2081197	+	locus900	4.9	54
NC_003888.3	ncRNA901_1	2081137	2081341	+	locus901	4.1	51
NC_003888.3	ncRNA904_1	2085737	2085817	+	locus904	0.9	61
NC_003888.3	ncRNA907_1	2087736	2087845	+	locus907	2.8	52
NC_003888.3	ncRNA912_1	2094592	2094617	+	locus912	1.5	50
NC_003888.3	ncRNA919_1	2096413	2096720	+	locus919	5.8	55
NC_003888.3	ncRNA921_1	2097322	2097367	+	locus921	4.5	79
NC_003888.3	ncRNA922_1	2097503	2097580	-	locus922	5.1	53
NC_003888.3	ncRNA935_1	2108840	2108925	-	locus935	4.4	51
NC_003888.3	ncRNA939_1	2118898	2119038	-	locus939	4.0	56
NC_003888.3	ncRNA941_1	2131602	2131640	+	locus941	5.4	53
NC_003888.3	ncRNA943_1	2133016	2133189	+	locus943	0.4	52
NC_003888.3	ncRNA946_1	2133902	2134525	+	locus946	3.4	51
NC_003888.3	ncRNA947_1	2134582	2134823	+	locus947	-0.6	51
NC_003888.3	ncRNA958_1	2149755	2150012	-	locus958	3.4	61
NC_003888.3	ncRNA959_1	2150139	2150270	-	locus959	2.3	53
NC_003888.3	ncRNA960_1	2150250	2150713	-	locus960	2.7	51
NC_003888.3	ncRNA977_1	2157770	2157847	+	locus977	-0.3	52
NC_003888.3	ncRNA1012_1	2188985	2189169	+	locus1012	3.4	58
NC_003888.3	ncRNA1026_1	2206349	2206420	-	locus1026	5.7	50
NC_003888.3	ncRNA1032_1	2212282	2212366	+	locus1032	5.9	50
NC_003888.3	ncRNA1034_1	2212774	2212840	+	locus1034	5.8	54
NC_003888.3	ncRNA1035_1	2212923	2213113	+	locus1035	4.6	53
NC_003888.3	ncRNA1038_1	2213793	2213866	+	locus1038	5.0	58
NC_003888.3	ncRNA1044_1	2218057	2218263	-	locus1044	4.7	69
NC_003888.3	ncRNA1057_1	2227755	2227777	-	locus1057	3.4	56
NC_003888.3	ncRNA1067_1	2232028	2232171	+	locus1067	4.2	68
NC_003888.3	ncRNA1085_1	2241314	2241365	+	locus1085	5.9	64
NC_003888.3	ncRNA1098_1	2249858	2249904	-	locus1098	2.8	52
NC_003888.3	ncRNA1105_1	2257294	2257473	-	locus1105	3.3	63
NC_003888.3	ncRNA1107_1	2258145	2258261	-	locus1107	4.4	50
NC_003888.3	ncRNA1109_1	2261174	2261374	+	locus1109	3.4	53
NC_003888.3	ncRNA1132_1	2286502	2286592	+	locus1132	4.4	53
NC_003888.3	ncRNA1135_1	2290491	2290591	+	locus1135	2.8	54
NC_003888.3	ncRNA1139_1	2298223	2298360	+	locus1139	2.2	54
NC_003888.3	ncRNA1140_1	2300308	2300382	+	locus1140	4.3	53
NC_003888.3	ncRNA1149_1	2311439	2311667	+	locus1149	1.2	63
NC_003888.3	ncRNA1155_1	2313524	2313593	+	locus1155	3.1	57
NC_003888.3	ncRNA1156_1	2313876	2314254	+	locus1156	3.2	66
NC_003888.3	ncRNA1157_1	2316220	2316329	+	locus1157	5.8	100
NC_003888.3	ncRNA1163_1	2318337	2318438	+	locus1163	4.7	55
NC_003888.3	ncRNA1190_1	2332395	2332786	+	locus1190	1.8	60
NC_003888.3	ncRNA1191_1	2332893	2333098	-	locus1191	1.0	54
NC_003888.3	ncRNA1199_1	2345788	2345818	-	locus1199	5.0	51
NC_003888.3	ncRNA1201_1	2348450	2348660	-	locus1201	-0.4	56
NC_003888.3	ncRNA1205_1	2350308	2350596	-	locus1205	3.9	51
NC_003888.3	ncRNA1213_1	2362032	2362063	-	locus1213	3.3	51
NC_003888.3	ncRNA1230_1	2390833	2390871	+	locus1230	3.9	63
NC_003888.3	ncRNA1231_1	2391463	2391588	+	locus1231	4.2	55
NC_003888.3	ncRNA1232_1	2392897	2393046	+	locus1232	3.9	50
NC_003888.3	ncRNA1233_1	2393245	2393562	+	locus1233	3.1	56
NC_003888.3	ncRNA1259_1	2423223	2423307	+	locus1259	4.3	52
NC_003888.3	ncRNA1261_1	2424661	2424713	-	locus1261	2.9	51
NC_003888.3	ncRNA1279_1	2463151	2463177	+	locus1279	5.9	50
NC_003888.3	ncRNA1311_1	2534635	2534733	+	locus1311	5.3	50
NC_003888.3	ncRNA1342_1	2560035	2560146	-	locus1342	4.9	54
NC_003888.3	ncRNA1343_1	2560321	2560441	-	locus1343	3.2	53
NC_003888.3	ncRNA1344_1	2560899	2561176	-	locus1344	1.3	58
NC_003888.3	ncRNA1345_1	2561429	2561842	-	locus1345	0.0	67
NC_003888.3	ncRNA1347_1	2562369	2562490	-	locus1347	2.3	73
NC_003888.3	ncRNA1348_1	2562940	2562960	-	locus1348	5.5	51
NC_003888.3	ncRNA1355_1	2569946	2570000	+	locus1355	-0.3	56
NC_003888.3	ncRNA1363_1	2647104	2647303	-	locus1363	4.5	91
NC_003888.3	ncRNA1373_1	2657144	2657289	+	locus1373	3.3	52
NC_003888.3	ncRNA1375_1	2657726	2657824	+	locus1375	5.0	59
NC_003888.3	ncRNA1384_1	2687544	2687562	+	locus1384	5.1	54
NC_003888.3	ncRNA1402_1	2725311	2725447	-	locus1402	-0.7	61
NC_003888.3	ncRNA1411_1	2731982	2732031	-	locus1411	4.6	56
NC_003888.3	ncRNA1414_1	2732979	2733111	-	locus1414	5.0	58
NC_003888.3	ncRNA1416_1	2736839	2736915	-	locus1416	5.9	70
NC_003888.3	ncRNA1417_1	2736935	2737033	-	locus1417	6.0	52
NC_003888.3	ncRNA1426_1	2753642	2753824	+	locus1426	1.2	51
NC_003888.3	ncRNA1427_1	2754807	2754824	+	locus1427	3.1	57
NC_003888.3	ncRNA1436_1	2766055	2766205	+	locus1436	5.4	51
NC_003888.3	ncRNA1438_1	2766735	2766963	-	locus1438	5.0	50
NC_003888.3	ncRNA1439_1	2766903	2766963	-	locus1439	5.0	57
NC_003888.3	ncRNA1449_1	2777963	2778024	+	locus1449	-0.4	50
NC_003888.3	ncRNA1451_1	2778519	2778538	-	locus1451	5.7	93
NC_003888.3	ncRNA1452_1	2781884	2782091	-	locus1452	4.9	95
NC_003888.3	ncRNA1454_1	2782724	2782956	-	locus1454	2.5	100
NC_003888.3	ncRNA1455_1	2783873	2784023	+	locus1455	5.7	68
NC_003888.3	ncRNA1457_1	2784877	2785000	+	locus1457	5.8	56
NC_003888.3	ncRNA1460_1	2789449	2789551	+	locus1460	4.8	50
NC_003888.3	ncRNA1461_1	2790118	2790264	+	locus1461	4.3	62
NC_003888.3	ncRNA1479_1	2815999	2816121	+	locus1479	1.6	61
NC_003888.3	ncRNA1480_1	2816210	2816236	+	locus1480	1.9	51
NC_003888.3	ncRNA1481_1	2816368	2816553	+	locus1481	5.1	63
NC_003888.3	ncRNA1495_1	2831500	2831637	+	locus1495	5.9	51
NC_003888.3	ncRNA1503_1	2834733	2834900	+	locus1503	1.2	53
NC_003888.3	ncRNA1506_1	2835635	2835767	+	locus1506	2.2	60
NC_003888.3	ncRNA1507_1	2835956	2836091	+	locus1507	-0.7	51
NC_003888.3	ncRNA1518_1	2840823	2840934	+	locus1518	5.2	61
NC_003888.3	ncRNA1522_1	2842719	2842805	+	locus1522	4.5	56
NC_003888.3	ncRNA1528_1	2843717	2843782	+	locus1528	4.6	51
NC_003888.3	ncRNA1530_1	2844145	2844213	+	locus1530	5.9	51
NC_003888.3	ncRNA1535_1	2845363	2845394	+	locus1535	1.5	55
NC_003888.3	ncRNA1537_1	2846269	2846585	+	locus1537	4.1	51
NC_003888.3	ncRNA1540_1	2847256	2847468	+	locus1540	3.3	50
NC_003888.3	ncRNA1542_1	2847808	2847931	+	locus1542	2.3	100
NC_003888.3	ncRNA1554_1	2864382	2864452	-	locus1554	4.3	50
NC_003888.3	ncRNA1569_1	2890611	2890720	-	locus1569	5.2	57
NC_003888.3	ncRNA1570_1	2890956	2891040	-	locus1570	4.0	56
NC_003888.3	ncRNA1578_1	2897044	2897259	-	locus1578	4.1	62
NC_003888.3	ncRNA1582_1	2899850	2899894	-	locus1582	5.3	56
NC_003888.3	ncRNA1583_1	2904794	2904853	-	locus1583	4.7	54
NC_003888.3	ncRNA1585_1	2916348	2916816	+	locus1585	4.9	61
NC_003888.3	ncRNA1586_1	2917270	2917510	+	locus1586	2.7	57
NC_003888.3	ncRNA1587_1	2918129	2918162	+	locus1587	4.4	59
NC_003888.3	ncRNA1608_1	2984038	2984186	+	locus1608	6.0	73
NC_003888.3	ncRNA1613_1	2991500	2991614	-	locus1613	5.8	61
NC_003888.3	ncRNA1617_1	2994088	2994172	-	locus1617	3.7	51
NC_003888.3	ncRNA1626_1	3009651	3009698	+	locus1626	5.3	63
NC_003888.3	ncRNA1627_1	3010015	3010262	+	locus1627	4.0	53
NC_003888.3	ncRNA1628_1	3013543	3013669	+	locus1628	4.6	58
NC_003888.3	ncRNA1633_1	3020665	3020924	+	locus1633	5.1	60
NC_003888.3	ncRNA1635_1	3025456	3025515	+	locus1635	0.8	54
NC_003888.3	ncRNA1642_1	3030044	3030084	-	locus1642	2.1	53
NC_003888.3	ncRNA1648_1	3035460	3035612	-	locus1648	-0.6	61
NC_003888.3	ncRNA1654_1	3039223	3039288	-	locus1654	4.0	57
NC_003888.3	ncRNA1655_1	3043654	3043820	-	locus1655	-0.8	61
NC_003888.3	ncRNA1656_1	3045156	3045279	-	locus1656	4.2	56
NC_003888.3	ncRNA1657_1	3046155	3046253	+	locus1657	1.5	50
NC_003888.3	ncRNA1663_1	3048957	3049036	-	locus1663	3.1	52
NC_003888.3	ncRNA1664_1	3049366	3049473	-	locus1664	2.0	65
NC_003888.3	ncRNA1666_1	3051782	3051888	-	locus1666	0.2	59
NC_003888.3	ncRNA1667_1	3053422	3053612	-	locus1667	0.7	58
NC_003888.3	ncRNA1670_1	3054824	3054924	-	locus1670	3.7	58
NC_003888.3	ncRNA1692_1	3097472	3097635	-	locus1692	4.1	79
NC_003888.3	ncRNA1707_1	3152057	3152131	-	locus1707	6.0	51
NC_003888.3	ncRNA1712_1	3157117	3157167	+	locus1712	6.0	52
NC_003888.3	ncRNA1713_1	3157544	3157658	+	locus1713	1.9	51
NC_003888.3	ncRNA1714_1	3158953	3159094	-	locus1714	5.9	50
NC_003888.3	ncRNA1715_1	3159183	3159268	-	locus1715	2.9	89
NC_003888.3	ncRNA1718_1	3160430	3160480	-	locus1718	5.3	65
NC_003888.3	ncRNA1720_1	3162527	3162569	+	locus1720	5.3	53
NC_003888.3	ncRNA1722_1	3163067	3163151	+	locus1722	3.1	65
NC_003888.3	ncRNA1726_1	3165475	3165556	+	locus1726	4.7	68
NC_003888.3	ncRNA1727_1	3166391	3166562	+	locus1727	4.2	53
NC_003888.3	ncRNA1731_1	3169241	3169381	+	locus1731	4.6	63
NC_003888.3	ncRNA1736_1	3171654	3171781	+	locus1736	4.5	54
NC_003888.3	ncRNA1740_1	3179762	3179809	+	locus1740	1.6	71
NC_003888.3	ncRNA1742_1	3181731	3181782	-	locus1742	4.5	54
NC_003888.3	ncRNA1754_1	3194144	3194233	+	locus1754	4.9	61
NC_003888.3	ncRNA1756_1	3198659	3198707	+	locus1756	4.3	56
NC_003888.3	ncRNA1772_1	3210926	3211164	+	locus1772	4.6	53
NC_003888.3	ncRNA1782_1	3226489	3227002	-	locus1782	-0.9	100
NC_003888.3	ncRNA1785_1	3229310	3229411	+	locus1785	5.9	52
NC_003888.3	ncRNA1790_1	3231810	3231828	+	locus1790	0.2	59
NC_003888.3	ncRNA1791_1	3231966	3232134	+	locus1791	0.6	84
NC_003888.3	ncRNA1792_1	3232389	3232508	+	locus1792	5.0	55
NC_003888.3	ncRNA1797_1	3244132	3244268	-	locus1797	4.4	50
NC_003888.3	ncRNA1800_1	3246485	3246545	-	locus1800	5.0	54
NC_003888.3	ncRNA1801_1	3246665	3246788	-	locus1801	5.8	56
NC_003888.3	ncRNA1803_1	3256959	3256991	+	locus1803	-0.3	54
NC_003888.3	ncRNA1813_1	3270790	3270937	+	locus1813	2.7	53
NC_003888.3	ncRNA1815_1	3271330	3271512	+	locus1815	2.6	51
NC_003888.3	ncRNA1817_1	3273164	3273246	+	locus1817	5.5	51
NC_003888.3	ncRNA1818_1	3273526	3273665	+	locus1818	2.2	53
NC_003888.3	ncRNA1820_1	3274423	3274502	+	locus1820	5.7	60
NC_003888.3	ncRNA1821_1	3277145	3277270	+	locus1821	4.8	54
NC_003888.3	ncRNA1822_1	3277710	3277738	+	locus1822	5.1	52
NC_003888.3	ncRNA1826_1	3278740	3278779	+	locus1826	5.6	54
NC_003888.3	ncRNA1844_1	3296592	3296774	-	locus1844	2.9	100
NC_003888.3	ncRNA1845_1	3296760	3297297	+	locus1845	2.9	70
NC_003888.3	ncRNA1845_2	3297417	3297649	-	locus1845	-1.8	50
NC_003888.3	ncRNA1846_1	3297620	3297671	+	locus1846	-1.8	52
NC_003888.3	ncRNA1846_4	3297693	3297899	-	locus1846	-1.8	52
NC_003888.3	ncRNA1846_2	3297911	3297954	+	locus1846	4.6	77
NC_003888.3	ncRNA1846_3	3297969	3298102	+	locus1846	5.9	51
NC_003888.3	ncRNA1847_1	3298231	3298447	-	locus1847	4.3	51
NC_003888.3	ncRNA1848_1	3298398	3298674	+	locus1848	4.3	50
NC_003888.3	ncRNA1849_1	3298991	3299898	+	locus1849	1.6	51
NC_003888.3	ncRNA1851_1	3300109	3300271	+	locus1851	3.3	56
NC_003888.3	ncRNA1852_1	3300435	3301177	+	locus1852	4.8	65
NC_003888.3	ncRNA1852_2	3301280	3301383	+	locus1852	3.0	52
NC_003888.3	ncRNA1852_3	3301584	3301686	+	locus1852	0.1	51
NC_003888.3	ncRNA1852_4	3301749	3301864	-	locus1852	0.1	57
NC_003888.3	ncRNA1855_1	3305559	3305920	+	locus1855	2.6	50
NC_003888.3	ncRNA1871_1	3321423	3321481	-	locus1871	3.0	52
NC_003888.3	ncRNA1881_1	3335718	3335928	-	locus1881	-0.1	65
NC_003888.3	ncRNA1884_1	3338911	3338991	-	locus1884	0.6	61
NC_003888.3	ncRNA1896_1	3353798	3353862	+	locus1896	3.4	55
NC_003888.3	ncRNA1900_1	3356780	3356926	+	locus1900	-0.6	79
NC_003888.3	ncRNA1901_1	3357088	3357321	-	locus1901	1.9	59
NC_003888.3	ncRNA1903_1	3357995	3358187	-	locus1903	5.5	51
NC_003888.3	ncRNA1931_1	3383775	3383942	-	locus1931	2.8	51
NC_003888.3	ncRNA1933_1	3385260	3385330	+	locus1933	5.2	54
NC_003888.3	ncRNA1936_1	3387326	3387506	+	locus1936	5.5	50
NC_003888.3	ncRNA1941_1	3393071	3393176	-	locus1941	-0.4	51
NC_003888.3	ncRNA1947_1	3405553	3405629	+	locus1947	2.6	55
NC_003888.3	ncRNA1949_1	3406331	3406358	+	locus1949	4.1	67
NC_003888.3	ncRNA1951_1	3407679	3407777	+	locus1951	5.4	61
NC_003888.3	ncRNA1953_1	3409456	3409536	+	locus1953	5.2	52
NC_003888.3	ncRNA1956_1	3411099	3411309	+	locus1956	5.8	54
NC_003888.3	ncRNA1958_1	3412453	3412602	-	locus1958	5.7	69
NC_003888.3	ncRNA1968_1	3422082	3422330	-	locus1968	-0.3	72
NC_003888.3	ncRNA1972_1	3424804	3425200	-	locus1972	3.8	56
NC_003888.3	ncRNA1990_1	3439816	3439848	-	locus1990	-0.4	69
NC_003888.3	ncRNA2015_1	3469157	3469298	+	locus2015	5.4	51
NC_003888.3	ncRNA2017_1	3470194	3470310	+	locus2017	5.4	51
NC_003888.3	ncRNA2025_1	3477727	3477895	+	locus2025	3.9	59
NC_003888.3	ncRNA2041_1	3490554	3490631	+	locus2041	3.5	66
NC_003888.3	ncRNA2052_1	3501288	3501362	+	locus2052	3.2	100
NC_003888.3	ncRNA2074_1	3651193	3651245	-	locus2074	5.6	53
NC_003888.3	ncRNA2086_1	3670665	3670835	+	locus2086	4.7	53
NC_003888.3	ncRNA2094_1	3675828	3675906	-	locus2094	5.9	50
NC_003888.3	ncRNA2110_1	3685293	3685402	+	locus2110	4.5	54
NC_003888.3	ncRNA2111_1	3685529	3686070	+	locus2111	2.7	70
NC_003888.3	ncRNA2111_2	3686190	3686354	-	locus2111	-2.0	50
NC_003888.3	ncRNA2113_1	3686385	3686444	+	locus2113	-2.0	52
NC_003888.3	ncRNA2113_2	3686466	3686534	-	locus2113	-2.0	52
NC_003888.3	ncRNA2114_1	3686505	3686727	+	locus2114	-2.0	77
NC_003888.3	ncRNA2114_2	3686804	3687013	+	locus2114	1.6	52
NC_003888.3	ncRNA2115_1	3687166	3687447	+	locus2115	4.3	50
NC_003888.3	ncRNA2116_1	3688103	3688673	+	locus2116	5.9	51
NC_003888.3	ncRNA2117_1	3688740	3689956	+	locus2117	4.7	65
NC_003888.3	ncRNA2117_2	3690060	3690162	+	locus2117	3.4	52
NC_003888.3	ncRNA2117_3	3690411	3690523	-	locus2117	-0.9	56
NC_003888.3	ncRNA2118_1	3690434	3690616	+	locus2118	4.8	66
NC_003888.3	ncRNA2118_3	3690636	3690859	-	locus2118	-0.9	65
NC_003888.3	ncRNA2118_2	3690919	3691008	+	locus2118	6.0	52
NC_003888.3	ncRNA2140_1	3736745	3736989	+	locus2140	4.1	52
NC_003888.3	ncRNA2145_1	3738874	3739043	+	locus2145	6.0	50
NC_003888.3	ncRNA2147_1	3741471	3741844	+	locus2147	2.9	54
NC_003888.3	ncRNA2170_1	3768757	3768975	+	locus2170	5.1	52
NC_003888.3	ncRNA2172_1	3769541	3769782	+	locus2172	4.6	54
NC_003888.3	ncRNA2186_1	3788963	3789057	+	locus2186	4.4	50
NC_003888.3	ncRNA2191_1	3908293	3908353	-	locus2191	0.7	90
NC_003888.3	ncRNA2196_1	3915465	3915548	+	locus2196	6.0	54
NC_003888.3	ncRNA2198_1	3916677	3916758	+	locus2198	5.9	56
NC_003888.3	ncRNA2244_1	3955043	3955213	-	locus2244	1.0	66
NC_003888.3	ncRNA2249_1	3958078	3958214	-	locus2249	2.9	51
NC_003888.3	ncRNA2256_1	3963045	3963070	-	locus2256	4.9	61
NC_003888.3	ncRNA2263_1	3993070	3993307	+	locus2263	4.9	71
NC_003888.3	ncRNA2264_1	3993300	3993370	+	locus2264	-0.4	52
NC_003888.3	ncRNA2268_1	3995076	3995120	+	locus2268	2.7	54
NC_003888.3	ncRNA2269_1	3995696	3995818	+	locus2269	2.1	55
NC_003888.3	ncRNA2272_1	3996928	3996985	+	locus2272	5.6	74
NC_003888.3	ncRNA2286_1	4025375	4025545	+	locus2286	0.1	61
NC_003888.3	ncRNA2289_1	4028746	4028859	+	locus2289	0.7	55
NC_003888.3	ncRNA2290_1	4029369	4029449	+	locus2290	3.0	58
NC_003888.3	ncRNA2293_1	4038294	4038377	+	locus2293	5.1	50
NC_003888.3	ncRNA2319_1	4052684	4052788	+	locus2319	3.0	59
NC_003888.3	ncRNA2330_1	4062143	4062270	+	locus2330	-0.7	95
NC_003888.3	ncRNA2335_1	4088599	4088689	-	locus2335	1.9	58
NC_003888.3	ncRNA2345_1	4105811	4105844	-	locus2345	-0.2	53
NC_003888.3	ncRNA2346_1	4106667	4106743	-	locus2346	2.4	57
NC_003888.3	ncRNA2351_1	4168991	4169130	-	locus2351	3.4	53
NC_003888.3	ncRNA2365_1	4180220	4180467	-	locus2365	5.0	50
NC_003888.3	ncRNA2366_1	4180754	4180806	-	locus2366	5.1	51
NC_003888.3	ncRNA2380_1	4197498	4197572	-	locus2380	6.0	50
NC_003888.3	ncRNA2387_1	4208119	4208261	+	locus2387	-0.2	52
NC_003888.3	ncRNA2390_1	4210975	4211039	+	locus2390	4.6	54
NC_003888.3	ncRNA2393_1	4212820	4212961	+	locus2393	4.7	50
NC_003888.3	ncRNA2395_1	4214438	4214571	+	locus2395	4.5	61
NC_003888.3	ncRNA2401_1	4221712	4221765	+	locus2401	2.2	51
NC_003888.3	ncRNA2405_1	4227391	4227470	-	locus2405	2.1	52
NC_003888.3	ncRNA2406_1	4227676	4227717	-	locus2406	0.9	51
NC_003888.3	ncRNA2415_1	4230129	4230201	-	locus2415	5.6	68
NC_003888.3	ncRNA2416_1	4231122	4231180	-	locus2416	-0.8	56
NC_003888.3	ncRNA2419_1	4232992	4233141	-	locus2419	4.0	54
NC_003888.3	ncRNA2421_1	4233835	4233983	-	locus2421	3.2	51
NC_003888.3	ncRNA2424_1	4234631	4234658	-	locus2424	4.3	57
NC_003888.3	ncRNA2431_1	4239601	4239797	+	locus2431	1.2	53
NC_003888.3	ncRNA2436_1	4243638	4243751	-	locus2436	5.9	100
NC_003888.3	ncRNA2438_1	4247730	4247771	+	locus2438	5.9	67
NC_003888.3	ncRNA2439_1	4259756	4259872	-	locus2439	-0.6	93
NC_003888.3	ncRNA2443_1	4261621	4261670	+	locus2443	4.2	53
NC_003888.3	ncRNA2451_1	4265499	4265571	+	locus2451	5.2	54
NC_003888.3	ncRNA2455_1	4268459	4268540	+	locus2455	6.0	61
NC_003888.3	ncRNA2459_1	4270050	4270110	+	locus2459	-0.7	50
NC_003888.3	ncRNA2460_1	4270420	4270606	-	locus2460	-0.2	53
NC_003888.3	ncRNA2466_1	4273889	4274088	-	locus2466	-0.1	59
NC_003888.3	ncRNA2467_1	4274322	4274367	-	locus2467	-0.4	63
NC_003888.3	ncRNA2468_1	4274634	4274782	-	locus2468	1.8	59
NC_003888.3	ncRNA2469_1	4275328	4275521	-	locus2469	5.2	50
NC_003888.3	ncRNA2472_1	4276850	4276958	+	locus2472	5.9	65
NC_003888.3	ncRNA2473_1	4277072	4277432	-	locus2473	4.4	67
NC_003888.3	ncRNA2486_1	4285601	4285677	+	locus2486	3.2	62
NC_003888.3	ncRNA2495_1	4291568	4291586	-	locus2495	5.8	50
NC_003888.3	ncRNA2498_1	4294082	4294151	+	locus2498	2.6	52
NC_003888.3	ncRNA2502_1	4295543	4295618	+	locus2502	1.1	76
NC_003888.3	ncRNA2505_1	4297240	4297260	-	locus2505	0.5	54
NC_003888.3	ncRNA2513_1	4301928	4302067	+	locus2513	5.3	61
NC_003888.3	ncRNA2516_1	4303227	4303436	-	locus2516	5.8	52
NC_003888.3	ncRNA2517_1	4304514	4304551	-	locus2517	2.3	51
NC_003888.3	ncRNA2559_1	4355933	4356143	-	locus2559	4.6	65
NC_003888.3	ncRNA2564_1	4357969	4358001	-	locus2564	4.6	54
NC_003888.3	ncRNA2568_1	4359042	4359103	-	locus2568	4.4	53
NC_003888.3	ncRNA2570_1	4360983	4361157	+	locus2570	5.5	51
NC_003888.3	ncRNA2573_1	4362205	4362296	+	locus2573	0.2	50
NC_003888.3	ncRNA2580_1	4367904	4367922	+	locus2580	0.7	52
NC_003888.3	ncRNA2588_1	4375713	4375848	-	locus2588	2.8	88
NC_003888.3	ncRNA2601_1	4407544	4407643	+	locus2601	5.3	89
NC_003888.3	ncRNA2602_1	4407711	4407909	+	locus2602	5.9	100
NC_003888.3	ncRNA2642_1	4465919	4466000	-	locus2642	5.6	95
NC_003888.3	ncRNA2657_1	4480340	4480439	-	locus2657	5.0	54
NC_003888.3	ncRNA2675_1	4490701	4491089	-	locus2675	3.6	95
NC_003888.3	ncRNA2685_1	4498135	4498262	+	locus2685	-0.4	93
NC_003888.3	ncRNA2701_1	4532531	4533356	-	locus2701	5.8	51
NC_003888.3	ncRNA2702_1	4534189	4534262	-	locus2702	4.6	52
NC_003888.3	ncRNA2703_1	4534327	4534369	-	locus2703	5.4	51
NC_003888.3	ncRNA2703_2	4534475	4534702	-	locus2703	0.6	77
NC_003888.3	ncRNA2704_1	4534673	4534736	+	locus2704	0.6	52
NC_003888.3	ncRNA2704_2	4534758	4535051	-	locus2704	5.8	52
NC_003888.3	ncRNA2704_3	4535132	4535642	-	locus2704	3.9	70
NC_003888.3	ncRNA2705_1	4535667	4535842	+	locus2705	3.9	83
NC_003888.3	ncRNA2708_1	4540217	4540365	+	locus2708	5.4	63
NC_003888.3	ncRNA2709_1	4540276	4540600	+	locus2709	5.4	50
NC_003888.3	ncRNA2720_1	4545829	4545928	+	locus2720	1.6	52
NC_003888.3	ncRNA2735_1	4554552	4554653	+	locus2735	5.2	50
NC_003888.3	ncRNA2738_1	4556793	4556851	+	locus2738	4.7	72
NC_003888.3	ncRNA2739_1	4557365	4557451	+	locus2739	0.2	55
NC_003888.3	ncRNA2742_1	4561295	4561327	+	locus2742	4.4	67
NC_003888.3	ncRNA2744_1	4561872	4561977	+	locus2744	2.3	51
NC_003888.3	ncRNA2752_1	4575949	4576228	+	locus2752	5.8	50
NC_003888.3	ncRNA2754_1	4577149	4577232	-	locus2754	5.3	85
NC_003888.3	ncRNA2757_1	4580996	4581157	-	locus2757	-0.1	57
NC_003888.3	ncRNA2758_1	4581603	4581875	-	locus2758	1.3	56
NC_003888.3	ncRNA2759_1	4581888	4582077	-	locus2759	5.8	53
NC_003888.3	ncRNA2761_1	4589923	4589982	-	locus2761	2.7	52
NC_003888.3	ncRNA2762_1	4590265	4590317	-	locus2762	4.8	63
NC_003888.3	ncRNA2764_1	4590713	4590748	-	locus2764	4.1	56
NC_003888.3	ncRNA2766_1	4592188	4592257	+	locus2766	3.2	51
NC_003888.3	ncRNA2777_1	4632804	4632823	+	locus2777	4.8	72
NC_003888.3	ncRNA2782_1	4635086	4635160	-	locus2782	4.9	52
NC_003888.3	ncRNA2784_1	4636091	4636113	-	locus2784	5.3	62
NC_003888.3	ncRNA2788_1	4639213	4639569	-	locus2788	3.3	51
NC_003888.3	ncRNA2790_1	4640755	4640863	-	locus2790	4.6	65
NC_003888.3	ncRNA2793_1	4641936	4641957	-	locus2793	0.6	50
NC_003888.3	ncRNA2796_1	4645073	4645133	+	locus2796	1.3	100
NC_003888.3	ncRNA2800_1	4646503	4646657	+	locus2800	-0.5	100
NC_003888.3	ncRNA2807_1	4693426	4693457	+	locus2807	-0.4	54
NC_003888.3	ncRNA2809_1	4695347	4695442	-	locus2809	-0.5	57
NC_003888.3	ncRNA2817_1	4708377	4708627	-	locus2817	3.4	54
NC_003888.3	ncRNA2823_1	4710353	4710550	+	locus2823	-0.9	51
NC_003888.3	ncRNA2825_1	4711040	4711143	-	locus2825	1.1	54
NC_003888.3	ncRNA2826_1	4711240	4711361	-	locus2826	5.6	74
NC_003888.3	ncRNA2827_1	4711418	4711883	-	locus2827	5.5	53
NC_003888.3	ncRNA2829_1	4712200	4712406	-	locus2829	5.9	55
NC_003888.3	ncRNA2837_1	4730829	4730967	+	locus2837	4.9	50
NC_003888.3	ncRNA2844_1	4739550	4739726	+	locus2844	2.4	54
NC_003888.3	ncRNA2864_1	4798714	4798797	-	locus2864	4.4	71
NC_003888.3	ncRNA2873_1	4805577	4805768	-	locus2873	0.6	62
NC_003888.3	ncRNA2875_1	4811711	4811957	-	locus2875	-0.3	79
NC_003888.3	ncRNA2889_1	4838018	4838081	+	locus2889	4.4	52
NC_003888.3	ncRNA2891_1	4842610	4842769	-	locus2891	1.7	84
NC_003888.3	ncRNA2895_1	4850331	4850420	-	locus2895	2.4	51
NC_003888.3	ncRNA2899_1	4860302	4860575	+	locus2899	3.7	56
NC_003888.3	ncRNA2905_1	4864636	4864696	-	locus2905	1.6	60
NC_003888.3	ncRNA2908_1	4886347	4886484	+	locus2908	3.3	51
NC_003888.3	ncRNA2911_1	4889571	4889693	-	locus2911	6.0	52
NC_003888.3	ncRNA2915_1	4893932	4894018	-	locus2915	5.9	54
NC_003888.3	ncRNA2928_1	4925833	4926077	+	locus2928	5.0	50
NC_003888.3	ncRNA2933_1	4979503	4979604	+	locus2933	0.9	54
NC_003888.3	ncRNA2934_1	4979994	4980136	-	locus2934	-0.4	67
NC_003888.3	ncRNA2943_1	4982919	4983046	-	locus2943	2.9	52
NC_003888.3	ncRNA2951_1	4988245	4988265	-	locus2951	2.4	53
NC_003888.3	ncRNA2956_1	4990206	4990366	-	locus2956	3.8	59
NC_003888.3	ncRNA2964_1	4993737	4993798	-	locus2964	5.2	53
NC_003888.3	ncRNA2966_1	4994799	4994859	-	locus2966	5.9	59
NC_003888.3	ncRNA2997_1	5023375	5023492	+	locus2997	4.0	50
NC_003888.3	ncRNA3004_1	5030726	5030842	-	locus3004	5.8	57
NC_003888.3	ncRNA3013_1	5038525	5038645	+	locus3013	3.8	100
NC_003888.3	ncRNA3017_1	5043113	5043150	+	locus3017	3.7	58
NC_003888.3	ncRNA3027_1	5071178	5071280	-	locus3027	3.0	59
NC_003888.3	ncRNA3028_1	5071491	5071682	-	locus3028	0.6	52
NC_003888.3	ncRNA3028_2	5071693	5071773	-	locus3028	4.0	82
NC_003888.3	ncRNA3029_1	5072426	5072905	-	locus3029	3.7	58
NC_003888.3	ncRNA3030_1	5072988	5073074	-	locus3030	5.6	72
NC_003888.3	ncRNA3034_1	5076103	5077120	-	locus3034	3.1	51
NC_003888.3	ncRNA3035_1	5077080	5077193	-	locus3035	3.1	50
NC_003888.3	ncRNA3036_1	5077363	5077629	-	locus3036	3.7	55
NC_003888.3	ncRNA3037_1	5077817	5078013	-	locus3037	3.2	66
NC_003888.3	ncRNA3038_1	5078102	5078784	-	locus3038	5.7	57
NC_003888.3	ncRNA3040_1	5079182	5079361	-	locus3040	2.4	51
NC_003888.3	ncRNA3042_1	5080079	5080289	-	locus3042	5.6	50
NC_003888.3	ncRNA3043_1	5080654	5080830	-	locus3043	4.8	50
NC_003888.3	ncRNA3045_1	5081540	5081716	-	locus3045	3.1	86
NC_003888.3	ncRNA3048_1	5082171	5082366	-	locus3048	3.5	52
NC_003888.3	ncRNA3049_1	5082564	5082775	-	locus3049	4.3	51
NC_003888.3	ncRNA3050_1	5082891	5083424	-	locus3050	4.4	51
NC_003888.3	ncRNA3052_1	5083968	5084167	-	locus3052	4.9	62
NC_003888.3	ncRNA3054_1	5084817	5085080	-	locus3054	2.9	59
NC_003888.3	ncRNA3056_1	5088943	5089410	-	locus3056	1.8	51
NC_003888.3	ncRNA3057_1	5089730	5089968	-	locus3057	4.5	58
NC_003888.3	ncRNA3060_1	5090520	5091209	-	locus3060	5.0	51
NC_003888.3	ncRNA3063_1	5092486	5092772	-	locus3063	4.8	56
NC_003888.3	ncRNA3068_1	5127749	5127964	-	locus3068	4.3	57
NC_003888.3	ncRNA3079_1	5130764	5131298	-	locus3079	5.6	59
NC_003888.3	ncRNA3081_1	5131794	5131855	-	locus3081	5.3	50
NC_003888.3	ncRNA3085_1	5133000	5133546	-	locus3085	0.8	82
NC_003888.3	ncRNA3087_1	5133835	5133931	-	locus3087	3.9	54
NC_003888.3	ncRNA3088_1	5134275	5134352	-	locus3088	5.8	57
NC_003888.3	ncRNA3089_1	5134728	5134909	-	locus3089	3.3	57
NC_003888.3	ncRNA3090_1	5135119	5135425	-	locus3090	4.7	58
NC_003888.3	ncRNA3091_1	5135563	5135767	-	locus3091	2.2	53
NC_003888.3	ncRNA3093_1	5136046	5136169	-	locus3093	1.0	55
NC_003888.3	ncRNA3098_1	5137454	5137489	-	locus3098	5.8	80
NC_003888.3	ncRNA3104_1	5139412	5139510	-	locus3104	4.8	54
NC_003888.3	ncRNA3109_1	5140766	5141093	-	locus3109	3.8	57
NC_003888.3	ncRNA3111_1	5141470	5141556	-	locus3111	5.5	50
NC_003888.3	ncRNA3112_1	5141847	5141920	-	locus3112	4.0	69
NC_003888.3	ncRNA3113_1	5142569	5142838	-	locus3113	5.2	53
NC_003888.3	ncRNA3115_1	5143597	5143817	-	locus3115	5.9	53
NC_003888.3	ncRNA3120_1	5148095	5148230	-	locus3120	3.7	56
NC_003888.3	ncRNA3121_1	5148338	5148634	-	locus3121	1.8	55
NC_003888.3	ncRNA3140_1	5172520	5172728	-	locus3140	4.7	50
NC_003888.3	ncRNA3141_1	5172859	5173210	-	locus3141	3.0	57
NC_003888.3	ncRNA3142_1	5173529	5173874	-	locus3142	3.0	60
NC_003888.3	ncRNA3183_1	5221736	5221758	+	locus3183	5.8	68
NC_003888.3	ncRNA3188_1	5235676	5235736	-	locus3188	5.3	58
NC_003888.3	ncRNA3211_1	5261217	5261303	-	locus3211	1.1	68
NC_003888.3	ncRNA3214_1	5264139	5264252	-	locus3214	5.0	56
NC_003888.3	ncRNA3218_1	5265437	5265600	-	locus3218	1.1	59
NC_003888.3	ncRNA3230_1	5283102	5283170	+	locus3230	-0.5	75
NC_003888.3	ncRNA3233_1	5285204	5285478	+	locus3233	2.5	54
NC_003888.3	ncRNA3237_1	5286227	5286439	+	locus3237	5.4	52
NC_003888.3	ncRNA3240_1	5286923	5286949	+	locus3240	0.8	54
NC_003888.3	ncRNA3243_1	5287733	5287894	+	locus3243	3.3	71
NC_003888.3	ncRNA3244_1	5294137	5294164	+	locus3244	1.0	83
NC_003888.3	ncRNA3246_1	5296280	5296361	+	locus3246	2.4	52
NC_003888.3	ncRNA3260_1	5319817	5319882	-	locus3260	4.8	52
NC_003888.3	ncRNA3264_1	5321334	5321474	-	locus3264	-0.6	58
NC_003888.3	ncRNA3272_1	5335496	5335853	-	locus3272	5.8	51
NC_003888.3	ncRNA3292_1	5351906	5352053	+	locus3292	1.3	54
NC_003888.3	ncRNA3293_1	5352620	5352788	-	locus3293	4.3	51
NC_003888.3	ncRNA3314_1	5368460	5368673	-	locus3314	1.6	62
NC_003888.3	ncRNA3318_1	5369525	5369590	-	locus3318	0.6	59
NC_003888.3	ncRNA3323_1	5400408	5400504	+	locus3323	-0.5	55
NC_003888.3	ncRNA3331_1	5416268	5416350	-	locus3331	5.8	93
NC_003888.3	ncRNA3334_1	5421597	5421661	+	locus3334	-0.6	70
NC_003888.3	ncRNA3341_1	5428446	5428503	-	locus3341	5.8	57
NC_003888.3	ncRNA3370_1	5468433	5468610	+	locus3370	-0.4	50
NC_003888.3	ncRNA3383_1	5483823	5483913	+	locus3383	5.8	55
NC_003888.3	ncRNA3391_1	5498327	5498568	-	locus3391	4.3	65
NC_003888.3	ncRNA3394_1	5500752	5500859	-	locus3394	2.4	50
NC_003888.3	ncRNA3395_1	5500926	5501039	-	locus3395	2.4	52
NC_003888.3	ncRNA3398_1	5501481	5501593	-	locus3398	0.3	68
NC_003888.3	ncRNA3399_1	5501697	5501742	-	locus3399	1.4	83
NC_003888.3	ncRNA3410_1	5564276	5564386	-	locus3410	3.9	51
NC_003888.3	ncRNA3411_1	5564459	5564619	-	locus3411	4.1	56
NC_003888.3	ncRNA3412_1	5564669	5564726	-	locus3412	3.6	54
NC_003888.3	ncRNA3413_1	5564762	5564846	-	locus3413	4.3	54
NC_003888.3	ncRNA3415_1	5565260	5565442	-	locus3415	4.4	66
NC_003888.3	ncRNA3429_1	5582580	5582654	+	locus3429	3.9	51
NC_003888.3	ncRNA3436_1	5592481	5592720	-	locus3436	5.3	50
NC_003888.3	ncRNA3440_1	5596638	5596677	-	locus3440	6.0	63
NC_003888.3	ncRNA3441_1	5597034	5597199	-	locus3441	3.6	50
NC_003888.3	ncRNA3442_1	5597853	5597919	-	locus3442	-0.0	54
NC_003888.3	ncRNA3472_1	5626325	5626431	-	locus3472	-0.2	55
NC_003888.3	ncRNA3473_1	5626542	5626831	-	locus3473	4.8	56
NC_003888.3	ncRNA3474_1	5627331	5627502	-	locus3474	3.2	51
NC_003888.3	ncRNA3480_1	5636715	5636799	-	locus3480	5.7	51
NC_003888.3	ncRNA3482_1	5637714	5637816	-	locus3482	5.7	52
NC_003888.3	ncRNA3492_1	5647445	5647697	-	locus3492	5.4	61
NC_003888.3	ncRNA3494_1	5648334	5648454	-	locus3494	4.3	100
NC_003888.3	ncRNA3501_1	5653322	5653430	-	locus3501	2.5	73
NC_003888.3	ncRNA3502_1	5653417	5653518	-	locus3502	5.3	51
NC_003888.3	ncRNA3505_1	5654644	5654790	-	locus3505	5.5	53
NC_003888.3	ncRNA3509_1	5657408	5657505	+	locus3509	5.8	50
NC_003888.3	ncRNA3516_1	5663837	5663914	-	locus3516	5.4	56
NC_003888.3	ncRNA3517_1	5664670	5664909	-	locus3517	6.0	90
NC_003888.3	ncRNA3523_1	5675127	5675535	-	locus3523	4.1	55
NC_003888.3	ncRNA3531_1	5685282	5685347	+	locus3531	4.6	51
NC_003888.3	ncRNA3538_1	5691326	5691442	+	locus3538	5.0	54
NC_003888.3	ncRNA3557_1	5709144	5709224	+	locus3557	5.7	57
NC_003888.3	ncRNA3562_1	5714242	5714374	+	locus3562	1.6	51
NC_003888.3	ncRNA3568_1	5717336	5717578	+	locus3568	3.7	51
NC_003888.3	ncRNA3573_1	5720020	5720043	+	locus3573	-0.8	53
NC_003888.3	ncRNA3574_1	5720101	5720140	-	locus3574	-0.8	67
NC_003888.3	ncRNA3577_1	5722726	5722780	+	locus3577	1.2	53
NC_003888.3	ncRNA3581_1	5751389	5751484	+	locus3581	5.9	68
NC_003888.3	ncRNA3586_1	5752833	5753071	+	locus3586	3.9	59
NC_003888.3	ncRNA3616_1	5818937	5818996	-	locus3616	6.0	80
NC_003888.3	ncRNA3618_1	5822125	5822206	-	locus3618	-0.7	90
NC_003888.3	ncRNA3622_1	5823295	5823487	-	locus3622	5.8	73
NC_003888.3	ncRNA3625_1	5824587	5824794	-	locus3625	3.9	52
NC_003888.3	ncRNA3660_1	5843832	5843892	-	locus3660	3.3	52
NC_003888.3	ncRNA3663_1	5844494	5844786	-	locus3663	5.7	55
NC_003888.3	ncRNA3666_1	5846066	5846194	+	locus3666	3.7	58
NC_003888.3	ncRNA3680_1	5858675	5858743	-	locus3680	4.6	56
NC_003888.3	ncRNA3681_1	5860437	5860517	-	locus3681	5.4	67
NC_003888.3	ncRNA3686_1	5863973	5864033	+	locus3686	2.6	64
NC_003888.3	ncRNA3687_1	5864439	5864606	+	locus3687	2.4	59
NC_003888.3	ncRNA3688_1	5865437	5865470	+	locus3688	4.9	64
NC_003888.3	ncRNA3711_1	5889582	5889744	-	locus3711	-0.3	59
NC_003888.3	ncRNA3713_1	5890752	5890790	-	locus3713	5.5	54
NC_003888.3	ncRNA3722_1	5896668	5896738	+	locus3722	4.7	60
NC_003888.3	ncRNA3726_1	5909858	5910067	-	locus3726	3.2	53
NC_003888.3	ncRNA3742_1	5934715	5934730	+	locus3742	1.8	51
NC_003888.3	ncRNA3747_1	5945682	5945869	-	locus3747	5.3	55
NC_003888.3	ncRNA3748_1	5946514	5946625	-	locus3748	2.5	61
NC_003888.3	ncRNA3749_1	5954498	5954742	+	locus3749	5.3	51
NC_003888.3	ncRNA3751_1	5955861	5955950	+	locus3751	4.7	54
NC_003888.3	ncRNA3753_1	5956760	5956787	+	locus3753	1.1	58
NC_003888.3	ncRNA3755_1	5957212	5957324	+	locus3755	3.8	52
NC_003888.3	ncRNA3759_1	5958847	5958988	+	locus3759	3.1	77
NC_003888.3	ncRNA3760_1	5960695	5960757	-	locus3760	5.6	50
NC_003888.3	ncRNA3772_1	5980970	5981172	+	locus3772	3.3	54
NC_003888.3	ncRNA3784_1	6002851	6003136	-	locus3784	0.4	52
NC_003888.3	ncRNA3789_1	6004583	6004678	-	locus3789	1.6	53
NC_003888.3	ncRNA3794_1	6005535	6005658	-	locus3794	3.7	95
NC_003888.3	ncRNA3795_1	6005933	6006003	-	locus3795	0.2	57
NC_003888.3	ncRNA3796_1	6006185	6006336	-	locus3796	3.5	67
NC_003888.3	ncRNA3798_1	6006473	6006650	-	locus3798	-0.9	59
NC_003888.3	ncRNA3799_1	6006730	6006845	+	locus3799	4.5	51
NC_003888.3	ncRNA3806_1	6014539	6014582	-	locus3806	5.8	55
NC_003888.3	ncRNA3813_1	6031602	6031683	-	locus3813	4.3	73
NC_003888.3	ncRNA3814_1	6031907	6032054	-	locus3814	4.3	60
NC_003888.3	ncRNA3816_1	6034110	6034156	+	locus3816	5.4	56
NC_003888.3	ncRNA3820_1	6035324	6035355	+	locus3820	1.3	59
NC_003888.3	ncRNA3821_1	6035389	6035527	+	locus3821	1.3	74
NC_003888.3	ncRNA3824_1	6039426	6039551	+	locus3824	4.7	51
NC_003888.3	ncRNA3825_1	6039685	6039824	+	locus3825	3.6	60
NC_003888.3	ncRNA3844_1	6049125	6049235	-	locus3844	3.1	71
NC_003888.3	ncRNA3846_1	6051795	6052082	+	locus3846	1.6	55
NC_003888.3	ncRNA3861_1	6059938	6060122	+	locus3861	3.8	68
NC_003888.3	ncRNA3867_1	6064381	6064492	-	locus3867	2.2	75
NC_003888.3	ncRNA3875_1	6067074	6067325	-	locus3875	2.6	50
NC_003888.3	ncRNA3880_1	6069101	6069150	-	locus3880	4.6	53
NC_003888.3	ncRNA3884_1	6074233	6074335	-	locus3884	5.4	63
NC_003888.3	ncRNA3885_1	6074319	6074453	+	locus3885	5.4	56
NC_003888.3	ncRNA3899_1	6083839	6084110	+	locus3899	5.9	61
NC_003888.3	ncRNA3900_1	6084919	6085097	-	locus3900	3.7	63
NC_003888.3	ncRNA3912_1	6091331	6091510	-	locus3912	1.6	51
NC_003888.3	ncRNA3913_1	6091576	6091782	-	locus3913	4.0	53
NC_003888.3	ncRNA3914_1	6091801	6092032	-	locus3914	2.8	51
NC_003888.3	ncRNA3918_1	6097173	6097245	-	locus3918	2.0	63
NC_003888.3	ncRNA3920_1	6097484	6097972	-	locus3920	5.8	56
NC_003888.3	ncRNA3924_1	6099450	6099528	-	locus3924	2.8	56
NC_003888.3	ncRNA3925_1	6099838	6099921	-	locus3925	5.0	50
NC_003888.3	ncRNA3926_1	6101063	6101158	-	locus3926	5.9	61
NC_003888.3	ncRNA3928_1	6101811	6101997	-	locus3928	2.5	65
NC_003888.3	ncRNA3930_1	6103975	6104299	-	locus3930	3.1	54
NC_003888.3	ncRNA3937_1	6123489	6123643	-	locus3937	5.8	50
NC_003888.3	ncRNA3942_1	6125402	6125575	-	locus3942	5.4	93
NC_003888.3	ncRNA3945_1	6126117	6126262	-	locus3945	4.1	51
NC_003888.3	ncRNA3946_1	6126516	6126637	-	locus3946	5.6	53
NC_003888.3	ncRNA3963_1	6155412	6155923	+	locus3963	-0.7	62
NC_003888.3	ncRNA3975_1	6166660	6166816	-	locus3975	3.0	55
NC_003888.3	ncRNA3981_1	6169985	6170219	-	locus3981	3.4	50
NC_003888.3	ncRNA3982_1	6170652	6170707	-	locus3982	0.2	60
NC_003888.3	ncRNA3987_1	6176353	6176399	+	locus3987	1.4	82
NC_003888.3	ncRNA3988_1	6177925	6177999	+	locus3988	3.5	53
NC_003888.3	ncRNA3991_1	6182734	6182779	-	locus3991	4.7	59
NC_003888.3	ncRNA4003_1	6206489	6206635	-	locus4003	0.7	91
NC_003888.3	ncRNA4005_1	6207690	6207782	-	locus4005	1.9	52
NC_003888.3	ncRNA4007_1	6209347	6209387	-	locus4007	5.5	58
NC_003888.3	ncRNA4008_1	6209839	6210092	-	locus4008	-1.1	58
NC_003888.3	ncRNA4010_1	6210494	6210569	-	locus4010	4.8	56
NC_003888.3	ncRNA4011_1	6210761	6210904	-	locus4011	4.7	54
NC_003888.3	ncRNA4015_1	6214921	6214978	-	locus4015	0.5	54
NC_003888.3	ncRNA4017_1	6216241	6216333	-	locus4017	-0.5	63
NC_003888.3	ncRNA4018_1	6216321	6216627	-	locus4018	0.9	58
NC_003888.3	ncRNA4019_1	6217824	6218061	-	locus4019	5.9	56
NC_003888.3	ncRNA4021_1	6218385	6218468	-	locus4021	3.8	52
NC_003888.3	ncRNA4023_1	6218859	6219025	-	locus4023	5.1	61
NC_003888.3	ncRNA4025_1	6219555	6219773	-	locus4025	3.2	51
NC_003888.3	ncRNA4028_1	6220413	6220889	-	locus4028	5.9	55
NC_003888.3	ncRNA4040_1	6259343	6259615	-	locus4040	-1.1	58
NC_003888.3	ncRNA4041_1	6259606	6259971	-	locus4041	5.9	54
NC_003888.3	ncRNA4043_1	6260396	6260579	-	locus4043	5.5	51
NC_003888.3	ncRNA4044_1	6260917	6261005	-	locus4044	5.3	55
NC_003888.3	ncRNA4045_1	6261353	6261620	-	locus4045	2.5	56
NC_003888.3	ncRNA4055_1	6267532	6267834	-	locus4055	4.7	59
NC_003888.3	ncRNA4061_1	6269703	6269893	+	locus4061	-0.2	65
NC_003888.3	ncRNA4061_2	6269913	6270975	-	locus4061	2.9	66
NC_003888.3	ncRNA4062_1	6270944	6271796	-	locus4062	4.5	56
NC_003888.3	ncRNA4063_1	6271856	6273610	-	locus4063	1.6	51
NC_003888.3	ncRNA4064_2	6273651	6273788	-	locus4064	5.7	51
NC_003888.3	ncRNA4064_3	6273799	6273843	-	locus4064	4.5	77
NC_003888.3	ncRNA4064_1	6273853	6274060	+	locus4064	-1.8	52
NC_003888.3	ncRNA4064_4	6274082	6274130	-	locus4064	-1.8	52
NC_003888.3	ncRNA4065_1	6274101	6274336	+	locus4065	-1.8	50
NC_003888.3	ncRNA4065_2	6274456	6274970	-	locus4065	2.8	70
NC_003888.3	ncRNA4066_1	6274975	6275177	+	locus4066	2.8	100
NC_003888.3	ncRNA4067_1	6275977	6276100	+	locus4067	4.6	87
NC_003888.3	ncRNA4069_1	6280071	6280109	-	locus4069	4.3	56
NC_003888.3	ncRNA4070_1	6280623	6280659	-	locus4070	4.3	56
NC_003888.3	ncRNA4071_1	6280899	6280937	-	locus4071	4.2	56
NC_003888.3	ncRNA4072_1	6281616	6281840	-	locus4072	1.0	54
NC_003888.3	ncRNA4074_1	6282191	6282420	-	locus4074	5.4	64
NC_003888.3	ncRNA4076_1	6282567	6282680	-	locus4076	5.6	55
NC_003888.3	ncRNA4081_1	6285152	6285391	-	locus4081	4.8	51
NC_003888.3	ncRNA4082_1	6285536	6285611	-	locus4082	2.0	60
NC_003888.3	ncRNA4105_1	6306908	6307007	-	locus4105	5.0	58
NC_003888.3	ncRNA4110_1	6311809	6311933	+	locus4110	0.6	100
NC_003888.3	ncRNA4111_1	6313467	6313670	+	locus4111	-0.7	50
NC_003888.3	ncRNA4112_1	6315054	6315274	+	locus4112	3.7	54
NC_003888.3	ncRNA4125_1	6335410	6335591	-	locus4125	5.8	56
NC_003888.3	ncRNA4126_1	6342208	6342279	-	locus4126	6.0	65
NC_003888.3	ncRNA4136_1	6348424	6348620	-	locus4136	5.6	61
NC_003888.3	ncRNA4137_1	6348790	6348920	-	locus4137	4.2	51
NC_003888.3	ncRNA4147_1	6356921	6357237	-	locus4147	0.9	71
NC_003888.3	ncRNA4155_1	6368225	6368659	-	locus4155	5.7	61
NC_003888.3	ncRNA4158_1	6370596	6370772	+	locus4158	4.6	75
NC_003888.3	ncRNA4162_1	6372064	6372276	-	locus4162	5.0	54
NC_003888.3	ncRNA4163_1	6372358	6372545	-	locus4163	4.2	53
NC_003888.3	ncRNA4183_1	6393082	6393140	-	locus4183	5.3	91
NC_003888.3	ncRNA4184_1	6394315	6394390	+	locus4184	-0.3	54
NC_003888.3	ncRNA4205_1	6421361	6421569	-	locus4205	-0.3	59
NC_003888.3	ncRNA4213_1	6426864	6426879	-	locus4213	4.9	51
NC_003888.3	ncRNA4217_1	6430168	6430351	-	locus4217	1.6	54
NC_003888.3	ncRNA4220_1	6431287	6431535	+	locus4220	3.7	53
NC_003888.3	ncRNA4230_1	6543016	6543216	-	locus4230	3.1	52
NC_003888.3	ncRNA4248_1	6573881	6573984	+	locus4248	4.2	61
NC_003888.3	ncRNA4256_1	6576693	6576981	-	locus4256	5.5	58
NC_003888.3	ncRNA4257_1	6577029	6577179	-	locus4257	5.2	53
NC_003888.3	ncRNA4258_1	6577389	6577487	-	locus4258	6.0	53
NC_003888.3	ncRNA4277_1	6591494	6591675	-	locus4277	2.9	61
NC_003888.3	ncRNA4280_1	6595204	6595226	-	locus4280	2.7	53
NC_003888.3	ncRNA4284_1	6596209	6596242	-	locus4284	5.9	53
NC_003888.3	ncRNA4325_1	6681209	6681573	-	locus4325	1.7	59
NC_003888.3	ncRNA4327_1	6684265	6684292	+	locus4327	5.8	53
NC_003888.3	ncRNA4328_1	6685310	6685399	-	locus4328	4.1	53
NC_003888.3	ncRNA4331_1	6686802	6686876	-	locus4331	5.6	72
NC_003888.3	ncRNA4350_1	6702786	6702857	+	locus4350	-0.7	50
NC_003888.3	ncRNA4350_2	6702869	6702929	-	locus4350	-0.7	82
NC_003888.3	ncRNA4364_1	6760342	6760394	+	locus4364	5.9	52
NC_003888.3	ncRNA4399_1	6822288	6822357	+	locus4399	0.8	50
NC_003888.3	ncRNA4402_1	6823552	6823580	-	locus4402	5.6	53
NC_003888.3	ncRNA4414_1	6844373	6844449	+	locus4414	-0.3	54
NC_003888.3	ncRNA4425_1	6879285	6879326	-	locus4425	5.4	55
NC_003888.3	ncRNA4428_1	6880196	6880302	-	locus4428	2.5	65
NC_003888.3	ncRNA4434_1	6882888	6882996	-	locus4434	4.7	57
NC_003888.3	ncRNA4453_1	7082678	7082709	-	locus4453	5.9	53
NC_003888.3	ncRNA4456_1	7083695	7083819	-	locus4456	3.7	63
NC_003888.3	ncRNA4458_1	7084660	7084802	-	locus4458	3.1	50
NC_003888.3	ncRNA4460_1	7085276	7085367	-	locus4460	1.9	51
NC_003888.3	ncRNA4466_1	7157072	7157245	+	locus4466	0.7	57
NC_003888.3	ncRNA4496_1	7174409	7174478	-	locus4496	6.0	50
NC_003888.3	ncRNA4507_1	7207251	7207306	-	locus4507	-0.2	51
NC_003888.3	ncRNA4514_1	7223612	7223702	-	locus4514	3.7	56
NC_003888.3	ncRNA4534_1	7274410	7274534	-	locus4534	3.7	54
NC_003888.3	ncRNA4535_1	7300665	7300736	+	locus4535	5.5	100
NC_003888.3	ncRNA4536_1	7310799	7310849	+	locus4536	5.9	61
NC_003888.3	ncRNA4540_1	7322943	7323127	-	locus4540	3.2	95
NC_003888.3	ncRNA4553_1	7444155	7444254	+	locus4553	2.2	53
NC_003888.3	ncRNA4560_1	7471045	7471125	+	locus4560	4.5	59
NC_003888.3	ncRNA4561_1	7471748	7471809	-	locus4561	1.1	57
NC_003888.3	ncRNA4572_1	7489998	7490150	-	locus4572	4.0	50
NC_003888.3	ncRNA4581_1	7502033	7502187	-	locus4581	5.8	50
NC_003888.3	ncRNA4587_1	7510514	7510671	-	locus4587	5.0	50
NC_003888.3	ncRNA4588_1	7510689	7510862	-	locus4588	4.4	54
NC_003888.3	ncRNA4608_1	7523972	7524010	-	locus4608	2.0	50
NC_003888.3	ncRNA4622_1	7558412	7558459	-	locus4622	5.0	51
NC_003888.3	ncRNA4623_1	7559653	7559724	-	locus4623	5.9	52
NC_003888.3	ncRNA4626_1	7560859	7561152	-	locus4626	5.0	52
NC_003888.3	ncRNA4628_1	7561915	7561945	-	locus4628	0.5	57
NC_003888.3	ncRNA4631_1	7565969	7566090	+	locus4631	2.4	93
NC_003888.3	ncRNA4637_1	7771283	7771351	+	locus4637	4.4	59
NC_003888.3	ncRNA4639_1	7772435	7772500	+	locus4639	5.9	53
NC_003888.3	ncRNA4661_1	8052595	8052633	+	locus4661	1.3	62
NC_003888.3	ncRNA4665_1	8061764	8061889	-	locus4665	3.9	51
NC_003888.3	ncRNA4666_1	8062147	8062378	-	locus4666	5.6	60
NC_003888.3	ncRNA4667_1	8062408	8062478	-	locus4667	1.8	57
NC_003888.3	ncRNA4683_1	8232995	8233110	+	locus4683	5.7	51
NC_003888.3	ncRNA4684_1	8233232	8233423	+	locus4684	4.2	55
NC_003888.3	ncRNA4696_1	8341357	8341417	-	locus4696	1.4	64
NC_003888.3	ncRNA4697_1	8398672	8398920	+	locus4697	4.6	51
NC_003888.3	ncRNA4698_1	8416512	8416549	+	locus4698	2.9	50
NC_003888.3	ncRNA4699_1	8460669	8460778	-	locus4699	1.1	73
