# Supplementary material for: nocoRNAc: Characterization of non-coding RNAs in prokaryotes
Source: BMC Bioinformatics. 2011 Jan 31;12:40. doi: 10.1186/1471-2105-12-40 (PMC3230914; doi:10.1186/1471-2105-12-40)
Supplement: Additional file 3 — Expression value table of putative ncRNA transcripts. The table contains expression data of the 403 putative ncRNA transcripts for which the expression was measured at 32 time points along the growth curve of S. coelicolor under phosphate limited conditions. [file 1471-2105-12-40-S3.XLS]

## Sheet: Tabelle1
Identifier	20	21	22	23	24	26	27	28	29	30	31	32	33	34	35	36	37	38	39	40	41	42	43	44	46	48	50	52	54	56	58	60
ncRNA960_1	9.56699218534663	10.0013407429176	9.46678050073006	9.62119352410992	9.755675027068	9.97118758933648	9.82946674322796	9.50235076082926	9.85033140908341	9.72807597176936	9.69058898178753	9.65179001974132	9.55389152433111	9.94278379595367	9.84210844534516	9.70557149018334	9.88322981868694	9.7192669203237	9.71889068970958	9.88483966364102	9.91043822508847	9.83472160320287	9.97915827785306	9.6260914974336	9.77321991814821	9.75277911507241	9.8478183838955	9.93645677855556	9.9085694399895	10.1604605973525	9.76041300087163	9.71823546252998
ncRNA959_1	9.70193498481208	9.30464941378922	9.47080349423586	9.20057829191841	9.33729428091033	9.67957236417594	9.16955228435982	9.3632269492339	9.46982085660314	9.45094039129648	9.35898378240322	8.96306456425112	9.46920973915102	9.37363866760208	9.3089949375501	8.79253654944785	9.62683784604232	9.351518221177	9.22171163757669	9.4615060246395	9.31018365653616	9.34195760479374	9.43840338048094	8.74501562107036	9.7211048242796	9.20316476021961	9.68166636900851	9.08637983129572	9.132068649637	9.63928164323096	9.7662448283086	9.49730534144937
ncRNA947_1	9.12731830639475	9.03307973270345	9.08512174858756	8.633812153305	9.0867698164458	8.69597235460977	9.16225797109659	9.29689305660325	8.31899809636099	8.5362529572419	8.49008337903074	9.1822954394875	8.7256107776586	8.40199979204789	8.7020784100689	8.09884680217813	7.82496718254913	7.68790982738648	8.05265110116628	8.39743058295548	8.09869333468456	7.9076627243776	7.83013531443947	8.20626441885158	7.82231867211464	8.36888333936312	7.43763534679468	7.64088105789778	7.75115401526694	7.91268448546842	7.51711479867888	7.58169847316901
ncRNA946_1	8.73281809433919	8.66684994506894	8.45005521930989	8.83121981499688	8.75737343305338	8.71248817233686	9.05402246937968	8.7785021029739	8.70107924542387	8.67966331494214	8.52052446041672	8.75247946950532	9.14275495706915	8.763641740934	8.73253551890024	8.73238551031148	8.2820147109963	8.3693066950596	8.38993228528832	7.84508046318172	8.55290231249475	8.44903753874529	8.37292539566576	8.43239294371315	8.41111913955781	8.51276935654413	8.33752054427938	8.2640240460841	8.16941530807776	8.18516205064707	7.98180792474967	7.5712528694312
ncRNA939_1	7.77300317204765	7.29694382099147	7.32614503287288	7.15361216815422	7.23508978753671	7.33006349033678	7.27317792998022	7.08588088325172	7.08916522211413	7.10581428419262	7.2350601250221	7.27711060241514	7.32635725319243	6.51140254100848	6.71998711962442	6.98775831595769	6.71524837677278	7.01214306258325	7.44256230960714	7.0928753835322	7.09070698785835	6.93222068982592	6.91939028639273	7.04624352209762	7.0579160006872	6.85627792066637	7.36446705794265	6.97072503965628	7.12927981995949	6.94436380444834	7.43252403406745	6.61384914548045
ncRNA935_1	6.8124198639028	6.66605588673073	6.41208649540905	7.29190874292909	6.04849822818942	7.00086939233997	7.20592564827267	6.8337918980507	7.38327633841708	7.21406943690577	7.28170907823109	6.89714681806097	7.52754051339004	7.05890231336778	7.26957999687673	7.78925955260578	9.34986480819327	9.58468076965571	8.88274916150252	8.39751796677786	8.74065234382712	8.51891843920701	7.95879631747094	8.24181029432624	7.60245615500582	7.95776095977136	7.92269608609187	7.73849820776656	8.28586404346136	8.4926254358774	7.40404434200793	7.58978318843138
ncRNA91_1	5.77483796242742	5.82817573882021	5.89142504990872	5.91847158834532	6.15210236353409	5.88349120335199	5.93968446606629	5.84854646998555	6.07932412270418	5.93506368751962	5.98463288863843	6.20922473689003	5.80248431835122	6.04390389773546	5.86656954045742	5.74955397053912	6.15411598664186	5.92439314915292	5.9766863277124	5.99114056071135	6.09785851164535	5.82883098605538	6.27656433031464	5.70299290033916	6.1380296610552	5.87154178912097	5.7983120180863	5.95990494642533	6.2100102447465	5.92628793048242	6.03114232507475	6.04734345448633
ncRNA919_1	5.66898662381473	6.05774347084028	5.74022511745204	6.41387207605505	5.46920989339819	6.78943533085374	6.30452015972554	5.90209158952275	6.0897633891336	6.01097319626337	6.20808959287714	5.49282277079105	5.76945332344662	6.72038344456255	6.98856032269538	5.65960850754429	6.83650109919213	6.43392008979222	6.33626498597175	5.69558368661646	6.70279956869363	6.57616073778724	6.67906127632104	5.85233709708724	6.10223134497384	5.56075051546323	6.81899276875133	6.42458980396355	7.1360695855215	6.22514669894841	5.8287466818137	5.80265902982102
ncRNA907_1	5.66162514637753	5.65118433356861	5.71556104117812	5.50842974190035	5.73864683135668	5.76185861957538	5.7124579408742	5.8299885266625	5.76776306986277	5.69740006053445	5.59799365397913	5.6458265543454	5.85532811834044	5.4218561517668	5.64909871556273	5.62580690536443	5.92458936374139	5.58246578952106	5.64553475634485	5.74898659773505	5.77168076005889	5.74011452020495	6.00568970846114	5.66586431475356	5.68909738401858	5.75700883009185	5.9619233637145	5.67238116018016	5.8681156890643	5.89400135105264	5.83658714781931	5.55852962871848
ncRNA901_1	6.71685267120316	6.64023748939048	6.5685099409129	6.43204547211764	6.95025551641948	6.78932487511854	6.74331241112755	6.76387107503794	6.87911663290801	6.7869561988863	6.6313828173134	6.66740798691216	6.65961338114506	6.79902484137492	6.69040907360655	6.29254210997141	6.64166238650887	6.40234568197939	6.60452734817918	7.07310909679267	6.76312282271246	6.68229055450745	6.93168501210007	6.12092008625349	6.47671578158137	6.30162090022348	6.55344185907269	6.56814311003452	6.93820603098789	6.97628103635821	6.68945599915589	7.01972643160911
ncRNA899_1	8.88832885891506	8.92617692721374	9.29194816881616	8.01504349319334	9.5447415356921	9.47287090646432	9.46859661604784	9.42368137539258	8.27574639438658	9.29196913389314	8.32932167092362	8.76868838156933	8.14913404090565	8.13152269986502	7.8192779824246	7.665072622131	7.60842314539408	7.38969813323535	6.93696777349925	7.34672857541877	7.31084370108127	7.59847019525718	6.77557226704115	6.99591001896233	6.75255450957238	6.40891847920085	6.88825951883208	6.67673478559704	7.0194373983601	6.96492293384545	6.78233535631788	6.76174819952554
ncRNA898_1	8.95649642146116	8.92868199409209	8.8048715705818	8.44780450246744	8.73420606729423	8.33304895272872	9.14802101960345	9.04668166586431	8.34229240995728	8.58259683008505	8.42772594190167	8.37688481029315	8.31439044326027	8.03226016914521	8.1071694751028	8.2995187780789	7.9513850390474	7.91010545117969	8.0363739232164	7.9739895915086	7.9560132745041	8.11198146559333	7.78776093671123	8.04454973633068	7.97677519637412	7.86096093251799	7.61482864341826	7.72534329446194	7.60267308825343	7.81190288833628	7.94936992111777	7.67892143006797
ncRNA895_1	8.56286951258649	8.69030606122123	8.62016236735255	8.32537524541266	8.29520841862954	8.2390544330053	8.73572403407289	8.46321490868951	8.17186572486153	8.31407722439225	8.14208185276013	8.2212527194632	8.27042710418873	7.83228568203044	8.13683719175391	8.394780447892	7.9511849339272	7.9250135278529	7.99918673749434	7.88708240636946	8.06398654869378	7.88282942064044	7.96542972965359	8.29506099928746	8.20272515653748	7.9385419030634	7.85972265714181	8.18781135572564	8.23859157992845	7.76549540547557	8.1777194363002	8.02155724031713
ncRNA890_1	4.73589786173175	4.90704565918653	4.98418742793613	4.55852642077603	5.03791456933438	4.93647512522597	5.80509914706314	5.43070984324269	4.65457185557374	5.09866345782968	5.16282109434014	5.3412021124639	5.11346115403133	4.68498265952819	4.81095702926832	5.51654412965741	5.29120071790014	5.09110324035059	4.99926971430007	4.99348797387789	4.8990377041109	4.56959584062474	4.62471899112134	4.9384596200186	4.93282177540103	4.69021327911799	4.62766678965895	4.49808530578157	4.41667732569667	4.7957759415071	4.71143512761752	4.38686615276626
ncRNA888_1	9.50072153733435	9.61931079936028	9.45316154947293	9.51828152051596	9.28069088164637	9.80007077126066	9.89114947643133	9.92356493959656	9.66447823240139	9.7282999370557	9.70009159447636	9.52185538111423	9.62954842032725	9.6282477312852	9.84696662793573	9.50341524190014	9.98079287042536	9.39286334284029	9.670180006126	9.30479742056934	9.6253991708346	9.73589124635808	9.62680065023538	9.51594322625546	9.315954385492	9.5234627887984	9.52289401688066	9.96858304375836	9.71861986294203	9.73565472204226	9.68843271156549	9.59912720017558
ncRNA882_1	7.49872001095313	7.03190890216465	7.4765410220704	6.70653091075052	7.10841437897559	7.20227729914961	6.61872638656954	6.71098297633502	7.12736337523452	6.64074376420442	6.47272828595757	6.7955853156303	6.68414792842125	6.74586173782194	6.52952547724823	6.87652504713423	6.5014370439117	6.48739953192371	6.49322149089886	6.56437806128082	6.46109583123309	6.44026782762568	6.67056273148621	6.53250950682281	6.46320097420681	6.64766642967183	6.40668916119035	6.54348429990283	6.11333219959765	6.36050574402952	6.81496386775294	6.50008877708065
ncRNA870_1	7.9126861361199	8.00442064613967	7.61903872329038	8.48228823365161	7.72416293365869	8.76092303406917	8.6514470713173	8.01251190361082	8.4351279513583	8.31211227410658	8.3193147484926	7.82257005340558	8.40622343997688	8.72827710818812	8.67932631744047	8.26753512175872	8.39436635673316	8.31977166231111	8.06871910042588	7.63871038676885	8.6816150598436	8.71602306086555	8.66374611882086	8.30759607394908	8.27977578022265	7.7773656132927	8.55591720422008	8.86256068079895	8.65060894157379	8.03522264447839	8.18921080886366	7.9522210056624
ncRNA852_1	7.54396164337622	7.46529424728777	7.48446020515718	7.45159240582586	7.82825061092716	7.49763120089789	7.56574903471015	8.05463351632817	7.75977483780806	8.12563498037276	8.23564167777985	8.41429535679098	8.78830137125364	8.67022898845809	8.51564899231283	8.81934798105749	9.77425390301054	9.48959393220343	8.9557415648854	8.66648755820879	8.75689415287616	8.56799512358837	8.37540454094534	8.60849887984431	8.46192424028496	8.72834338918873	8.2739031941156	8.42937417846745	8.21763551744688	8.56502323885502	8.2680606312964	8.3417677894663
ncRNA850_1	5.91765275888045	5.81115095729355	5.88839198342038	5.70208188382194	5.84388583135275	6.20459949946169	6.05136934931534	5.8406017113368	6.14047235581977	5.82101709509584	5.76056296395346	5.92203428800124	5.89750874445559	5.82576290514831	5.94208734191457	5.9087379629558	5.87292968682191	5.95776010684956	5.69981998726	5.84043291884376	5.87325184976318	5.86734254762914	6.01346090203287	5.83994310707002	5.82519748345891	5.72263311631094	5.98565115070243	5.85413385228024	5.8431609278601	5.95278311150641	5.9612767970402	5.77744299362562
ncRNA83_1	6.24662594044417	6.21408972756924	6.10299285962326	6.29143625812217	5.98380772762243	6.08704183322794	6.17375222187867	6.33876113797664	6.0677710756901	6.06362939389475	6.1434757622214	6.49804808171582	5.90551812785275	5.93260741970651	6.2307891978872	6.01314414042088	5.99768800696352	6.0137745222384	6.26562485194059	6.67591996635028	6.347826739827	6.29383047405532	6.44339752393241	6.2634458788273	6.2490290199361	6.24832917061795	6.21921126961981	6.2188616653883	6.34038778080273	6.26212131711127	6.81831056040148	6.04550591247205
ncRNA811_1	6.60399765280814	6.54842817368496	6.54117065833042	6.7950833306238	6.60355128218264	6.51717872573445	6.58320441282854	6.74743857406458	6.63676181983214	6.56004756507389	6.78102661353368	6.56956970831462	6.68612360323867	6.56600073833804	6.52462253028273	6.53857052472076	6.47537211330882	6.47144446718189	6.65770620117081	6.74775152603401	6.56862501427622	6.5647895709206	6.53515693904943	6.72166563699784	6.41409413549013	6.43050900999274	6.53620931664205	6.58514830044853	6.62741123463787	6.35379583945535	6.4886142044503	6.39962061896401
ncRNA807_1	5.37057820573635	5.41721293788506	5.46792381091284	5.69994725541966	5.43513592773496	5.56616881919439	5.76996977176045	5.29928475800768	5.540613624576	5.55546725741842	5.54416331260386	5.39650376781865	5.61194597743268	5.6869871402533	5.83887262294904	5.42791653664948	5.65838882966471	5.77169502013871	5.41313327782658	5.50477752846405	5.68516624219702	5.92954867908017	5.95428328093793	5.58660947815572	5.75268469970153	5.33286041144674	6.18784332639888	5.91601959751959	6.33722800400845	5.83050885429137	5.6990496733679	5.86349749792739
ncRNA806_1	7.36566588799034	7.43794865402252	6.97544124380858	7.7757914693868	6.6385632879795	7.6244306447929	7.64034674199906	7.3216828893937	7.54583061056767	7.47556077244706	7.78072684372501	7.34928278535308	7.49800077901362	7.49977434454976	7.67216208685692	7.59994405911671	7.946881691983	7.65171069548621	7.56203851292492	7.006632995874	7.66541048557007	8.05981300704562	7.83598977329637	7.49186447666847	7.7347370468367	7.35838578169476	7.8407928932624	7.87977480078473	7.89594368863817	7.47588349930966	7.5143470165571	7.59199100019867
ncRNA802_1	6.10115437577408	6.0495156647002	6.11523357894033	6.30170010443488	5.82839140565429	6.21964425950697	6.09069816897059	5.91047845331917	6.21514402546036	6.13011063793229	6.23175053335012	6.00903648550714	6.1447013547443	6.24259591800846	6.17625220546253	6.17392650066765	6.22670068035507	6.19800924046735	6.35060363667399	6.15158716054747	6.3256129209794	6.4016900215951	6.50614352091407	6.20443824777237	6.80482148795363	6.12906719027714	6.18884404234111	6.43406086669036	6.30009747897922	6.1220896350214	6.71854569150352	6.14378271400149
ncRNA781_1	7.51852169245347	7.54307875210668	7.76417737005528	7.2453621494847	8.05857774591475	7.45296903609095	8.09800903690514	7.6942524371139	7.30603719475573	7.85844328329425	7.8153102777078	8.17057133650272	7.77707935876481	7.30175652682779	7.62512969546492	7.4380924257488	7.7629576480726	7.76310994714435	7.31010822621203	7.86170231346722	7.81367906738831	7.54504978379631	7.32769351945563	7.4144749333471	6.85093686214334	7.19552599653062	7.42273203707203	7.37426237406761	7.50656463124979	7.55578965576894	7.57157013700317	7.28574681228557
ncRNA759_1	5.99460708614318	6.33559615315685	6.20039850615066	6.84084054767485	6.11139081994315	6.55403179583095	6.7753887249965	6.61240235844465	6.524032311462	6.7658239788831	6.63846188713072	6.55646346691217	6.72787933734271	6.41403996974314	6.80555181316205	6.36989483067549	6.91786700717524	6.99452974428323	6.72423960691806	6.60889217413872	6.66447733321577	6.80661675162893	6.82911420445314	6.73909073387254	6.5587710185879	6.44369705869527	6.53987568872961	6.70145869660046	6.8300705046345	6.84397393480615	6.31513028577892	6.81801094068653
ncRNA747_1	5.99505443107194	6.32551077644731	6.10506504910939	6.35019447705725	6.2608692363162	6.42331895518843	6.21156190149359	6.65209424986888	6.33984226811592	6.50793089146335	6.40158469765117	6.6716866916875	6.227713162931	6.50042645047883	6.45898444265819	6.41669672535974	6.32142401565592	6.27989018658328	6.40281905193111	6.79720742478416	6.36268087244608	6.26307838807164	6.42104889143888	6.42701060716521	6.44719742621986	6.52572224477311	6.18209488050365	6.71538008531481	6.54430699608839	6.43518878446563	6.37554061751367	6.50345254061181
ncRNA744_1	8.2553342974565	8.15376960537018	8.03601740573546	7.83830505390794	8.97300120599865	8.65462365664766	9.3429816672008	10.0017714126925	7.8345185691607	8.5681947850184	8.39023731547003	10.2597111228172	8.94716919272104	8.49203281717198	8.7139581612507	8.03023325500498	8.49630129551833	8.42386683168307	8.97049334280566	9.68730107829235	8.69443258934479	8.03816747061954	7.8527607926899	8.67282542096056	8.34767564896542	9.13840677279842	8.43802592768225	7.60333729286417	8.51756057202986	8.41358687331409	8.5823361683586	7.81340721235368
ncRNA743_1	7.68547593449193	8.1628992973694	7.93643333613069	7.76210692411818	9.09571412897473	8.7114700084396	8.71824572060274	9.8168079337198	7.91050311691563	8.7902286389938	7.9859775545467	10.2448423660523	8.04959956044811	8.41088295744266	8.79648721773864	7.75294338394796	8.83369337819898	8.36655359689933	8.91799308214094	9.61314095943733	8.9444682080553	8.32843734483852	8.23776173545611	8.37637516030026	8.24325845652146	8.53298450918747	8.35819875263703	8.03039654653682	8.99548198966362	9.13661907517862	8.14447512131192	8.53413557633358
ncRNA741_1	7.67244741044074	7.43896416903725	7.33842068528246	7.29456453368138	8.71303496021603	8.36937541024565	8.7945820130874	9.17569060382358	7.67343368628754	8.31068014165917	8.06413711895671	9.62578112048765	8.05061376600501	8.31215797846098	8.50542997797892	8.03824430195883	8.03511818986415	8.33928080623862	8.51162961809857	9.4105004730343	8.6878680973359	8.01829535820944	8.0264924778233	8.52581796186271	8.77219496369088	8.50788593261227	8.57649647362379	7.75053605739989	8.46276302942192	8.56744625405325	9.20108127082319	8.3350449535037
ncRNA738_2	15.6272428002676	15.6383663947885	15.6144335184791	15.6202070473347	15.6594758298531	15.6155526344975	15.6329218119019	15.6339310809254	15.6499190758272	15.6177300319735	15.5839689450787	15.6312014229163	15.6168758551845	15.6286055228688	15.6214536505125	15.6568269615522	15.6349596244899	15.6540563036735	15.6124658265672	15.6444249370242	15.6275793977277	15.6268500054687	15.6274953276903	15.640407591824	15.6205213075546	15.6737727140301	15.6561969655209	15.6422873356811	15.6087481067516	15.6139297157582	15.6466872815735	15.6449415603182
ncRNA730_1	8.29872185607966	8.0922119318746	7.89541285855498	7.44311114140335	8.15352282245204	8.27076434642496	7.83555697257682	8.05242011617818	8.30133213763043	7.91837366119134	7.72147429429789	8.33717542730771	7.70509118345907	8.5608469987203	7.79840281822957	7.99540044100965	8.19044830294504	8.38306924175954	7.81984055846882	8.02150157171852	8.12241674158797	7.88464440042486	7.85901550297385	7.3449770933819	8.19089174095302	7.88383379764014	8.0537215888861	8.1526395787622	8.15834057790147	8.05971870472172	8.48936276264268	8.29601600092175
ncRNA728_1	7.62454361280352	7.5055482681457	7.06745139171883	7.76945617499592	6.87759697597487	7.72214725802524	7.81561490837567	6.73173638093786	8.09699696233373	7.56360505976116	7.23245263155108	7.13715381515452	7.47636248944288	7.72897511079957	7.60670791990718	7.36509483221529	7.96378318419174	7.74940689180337	7.05804461657629	7.14417992392706	8.0329741680768	7.66331596981845	7.8780390387736	7.11098812099656	7.33628213471607	7.11273546970058	8.11949118884502	8.44865676952452	7.76393179886071	7.7668511985961	7.63439679429721	7.13622972343983
ncRNA70_1	6.1147631016779	6.144574421342	5.90073318714206	6.56809423181285	5.97023449476091	6.81393145472421	6.3779592634977	5.7728776398616	6.40179173841267	6.3195614436398	6.34395770532163	5.76706826899579	6.052757664126	6.44553113246582	6.5121816018714	6.41136759793322	6.53553566609586	6.4859789060584	6.7948552565095	6.42429507915925	6.45098708802259	6.80176844874934	6.65149431010616	6.3898239830598	6.46973267815859	6.41546321120902	6.66012423429315	6.66307738889951	7.10955606340118	6.41628444492901	6.45541726981669	6.60498752388656
ncRNA683_1	5.32309014167485	6.06896282973136	5.88585239007823	6.12284435023025	5.83440277529172	6.4319826821249	6.29654339523173	6.3965828902058	6.50512872767112	6.00245650645229	6.43285145714729	6.08053680465544	5.80058669365126	6.77119140786363	6.39961796851544	5.79319887833379	7.01842160111464	6.05741469537639	6.18947535743612	6.72763738460117	6.37405750326352	6.81913293025303	6.79743647858729	5.96106792273416	5.99697626543714	6.07286851429521	6.45884948582165	6.37567809930905	6.74631747572963	7.1298720183636	5.76990092054722	6.86552449831915
ncRNA679_1	5.14467684693602	4.93603364815035	4.96511312957988	5.16681104719526	5.12696356744536	5.26444054791777	4.86428900098324	5.10987135614779	5.21275838936093	5.14711381164032	5.1614763793573	5.07996307911805	5.23008839986966	5.1522256617809	5.07315415070298	5.15667743002627	5.33445080421869	5.33927241863244	5.04272151297682	5.23945568298397	5.24060885998634	5.09185242390023	5.27689587253871	5.25021356949067	5.39413858698406	5.1989036913536	5.38072706737743	5.1858165780622	5.29648847970526	5.29205741132751	5.34306804469871	5.27026875391311
ncRNA668_1	5.10211869840305	5.40261327711914	4.92174345503703	5.16809938683041	4.81738331562507	5.23418755515113	5.09814780660501	5.01814876975656	5.2077480958024	5.05338479198242	4.98006776709164	5.04430882927837	5.18135839439609	5.27499528521503	4.88973978383277	5.05289177337424	5.08320925870674	5.13076316983568	5.15553881692831	5.23892888207457	4.96166712982571	5.1039620579858	5.23024824451606	4.99981946067104	5.64133782082462	5.08027153912505	5.21933318992324	5.19807987097198	5.11753507579354	5.11733384131912	5.65243108725627	5.14597866964278
ncRNA651_1	8.3833035158424	8.74004277832811	8.22452132870406	8.94591688786676	8.00442064613967	8.8356206305289	8.58121307914336	8.55440206490046	9.0806096620331	8.78099250593318	8.86777474659792	8.31748353862634	8.94281977077664	8.70680608870622	9.05332661258146	8.78523981527864	9.12679630920465	9.0078114209812	9.05625782775699	8.48446167987748	8.92816105458254	9.49493133272626	8.99661380360234	8.64679929490957	8.63823285047267	8.58215960351228	9.19819562857037	9.42484180496161	9.26856482227195	9.07920223939188	8.59163974925211	9.14399183163585
ncRNA629_1	5.91869367621732	5.6683244208677	5.88119720042816	5.85972290205809	5.82344832946903	6.14582949868769	5.99263527667415	5.97251031243189	5.90633248527366	6.03731625754631	6.07087233404511	6.12265963871489	6.04818103494088	5.94104881793733	6.14458920857273	5.92489163525129	6.26632397001338	5.94602506393421	6.23111972580433	6.2135693672377	6.0828950190868	6.30240865859943	6.14932738849107	6.39207394782189	6.38365766280235	6.4782297600981	6.2330976502265	6.21046190108698	6.35458959846287	6.1640736725451	6.58851520066839	6.14786092198162
ncRNA611_1	4.48431239086129	4.48264614286337	4.44708348908905	4.56224587629736	4.68599700343551	4.61278787577744	4.63442663021255	4.71933468133038	4.75079680701006	4.82913518478417	4.83796724535953	4.81439274411132	5.40764859060466	4.77403917126804	4.77223378588949	5.15926125894217	5.12867388813028	5.44413656974992	4.77402854242815	4.75943550914392	4.64176620545624	4.67818355992221	4.6177238468981	4.70281488882708	4.99666848197091	4.63296540385474	4.67786921100862	4.50228464719162	4.68427355409221	4.36342578638162	4.71568818653746	4.67470018321387
ncRNA597_1	4.00928357807471	3.95133219286321	3.98313911995251	4.07764334221943	4.07187366216795	4.0550521702018	4.03188241302749	4.10475164669099	3.99783651965976	3.95557634116407	3.99519643124836	4.01369705893588	3.92264554932724	4.04752792439665	4.0457630288036	3.88128041104118	3.93463203731815	4.02055708423343	3.99868607931789	4.02114149271145	3.97883337581376	4.0389245983276	3.97772074904092	3.95381631420311	4.0665212025547	3.92311889842076	3.97489776876361	4.11126800904793	4.02054673926168	4.00929957863159	3.97456196198527	4.08741253967816
ncRNA594_1	8.02046417273219	8.15676743262242	7.8321808079242	8.08922406921184	7.89720788159661	8.31669618287996	7.83403809770468	8.09941786635812	8.07375607711124	8.11727053675533	8.17246862766947	7.59820807122508	7.91293677099452	7.74974492737458	7.88640192927812	8.11694554436565	7.85721513369772	7.8917961312242	7.90178184284285	7.83348806232951	7.90110068992828	8.08487540616038	8.36582125991665	8.17973106595773	8.40520931861671	8.38598545130462	8.36569823698504	8.1642021878823	8.15534388203195	8.12829628320591	8.7747951649848	8.19709632219543
ncRNA591_1	7.7970126150127	8.61902941158763	8.1540173409367	8.4980299008753	8.78008564902007	9.15941221412176	9.0019169706925	8.62961948414256	8.68944819823292	8.7071687487915	8.61589196192218	8.40944566426687	8.46927074661079	9.37226352561017	9.10213734384246	8.41721321168269	9.18932174324681	8.97324956401384	9.19834516704355	8.71154629219506	8.96296758640309	9.2073646797851	9.1521498973993	8.51524418643474	8.91258848623779	8.63716038188106	8.94688278044154	9.25890307069985	9.19865182912381	9.59081889145387	8.34868389900696	8.68179557096735
ncRNA588_1	4.80165663435448	5.0440154567147	5.44268146908574	4.79622030186485	5.61130319942393	5.30276269015466	5.52239169307883	5.82727396541634	5.00890492965976	5.45610091625421	5.31107617394239	5.80548064470731	5.62753734181597	5.39459646378321	5.63441936651987	5.59061002749853	5.82280958138314	5.94072867063272	5.65218233611979	6.01150708590396	5.57749187798304	5.45926494416329	5.32697702076974	5.1580929227151	4.97654454208577	5.00409551733387	4.95095221764754	5.41370836457069	4.98918187333595	5.78642455228883	5.00890492965976	5.19358618382192
ncRNA587_1	5.98940999046737	6.01091526407473	6.19299532490762	5.95105422989702	6.45367625096047	6.2976387921527	6.48740196526957	6.46048224916366	6.63808114314945	6.42929982894209	6.32628425349693	6.63995747590727	6.35523708538427	6.60283796194762	6.14815191094702	6.92886581117291	6.6884430932196	6.5940728842036	6.6463410990902	6.8218328543942	6.46556059792656	6.44599868262044	6.53832144674266	6.43694118476195	6.71561552270187	6.78922604489796	5.99745915269464	6.53136792101276	6.10508014699684	6.35508722603158	6.52272430984517	6.36943265389813
ncRNA586_1	4.60551081576101	4.70844563751313	4.54442481416382	4.47966725727367	4.84778350109666	5.45972924996182	4.78201618379266	5.29087537181119	5.22779016951357	5.4851723924436	4.75400386656502	5.45606500744408	5.19036420097981	5.43067392788589	5.25615189411739	5.08683357337019	5.62960202870012	6.23634688199125	5.47743837108906	5.62364345907154	5.45597621162427	5.3961306005833	5.14721463878184	5.15541348472831	5.21394809443312	4.9393429690596	4.87466640589695	5.19544796181802	5.14559475782739	5.48763307734423	4.8138139206016	5.05231186374798
ncRNA585_1	6.8797009342147	6.66058692244955	6.6534751278866	6.51598061036537	6.872376195925	7.52413978838877	7.91462401324203	7.9295110865352	7.43330195070271	7.99010359571269	7.8144229202781	8.15200562092492	7.91016042627964	7.64616858129845	7.75471558322248	7.99856141574475	8.12653933327757	8.7443102370486	8.4425551473283	8.07824088825523	8.26072299206468	8.05543735682122	7.54200391917532	8.35660096520227	7.91650148570881	7.99081225828744	7.76338042331147	7.549297098095	7.65287791339563	7.8883761550226	7.60837474901478	7.26945652703298
ncRNA584_1	7.33519925415243	7.69964735793166	7.12956042173789	7.97782945544894	6.98347571087105	7.59775611786458	7.83290810445855	7.83136579425016	7.82009644578232	8.1583182280448	8.11287146831608	7.69141184137007	8.12487071365575	7.64176481744323	7.95507366562125	8.04304960480974	8.09560943523525	8.3766106077296	8.20715977860597	7.89334109534038	8.16246581274325	8.25553227204703	7.70994258878492	8.2015453834671	7.92096701067871	7.61770435319141	8.11418378671595	7.93886631251917	7.86233372544536	8.17614030712785	7.86071645464306	7.58566360856294
ncRNA582_1	9.1481490667151	9.45851162756659	9.1879838937986	9.71702432856355	9.27131264031175	9.54157699262398	9.6023589518199	9.62244780767296	9.68771131359954	9.76122198959247	9.7176459617175	9.18363773309281	9.70138309243947	9.59321503105198	9.8243715679744	9.59884219692962	9.98129524818386	9.78952400909031	9.7957387866858	9.14679869643559	10.0100952670642	9.8538896992015	10.1855591632837	9.83476636180278	9.93895092296197	9.65871523869463	9.6425543748946	10.007078268057	9.8859764540361	9.92565358544364	9.46685979356598	9.83710840014696
ncRNA56_1	4.85628863144319	5.09749792659558	4.7748612110331	4.97668849791667	4.63022913142688	5.03137081953025	5.29326019424025	5.88664417965709	5.40898534531487	5.45822137322381	5.55139747242525	5.61231540186678	5.4053476044604	5.26036012296283	5.14224007691252	4.84704731485061	4.86779051670482	4.74320796208788	5.02382153524124	4.79392553897575	4.80601102751178	4.93478358267816	5.16485757166823	5.05100760052707	5.17380607762788	4.74293518258708	4.93949955652219	5.04231967132589	4.78106757333102	5.04185965889139	5.10183331469392	5.28831067768085
ncRNA565_1	5.49435433487981	5.80232768927403	5.20802646487187	5.3975452232573	5.41275095498045	6.03240928021029	5.8792200523643	5.67313137640798	5.69343043429906	5.60114953839728	5.75277891856186	5.39538242469092	5.76425425773014	5.82424023956421	5.72786925838472	5.8306984163982	6.37278020196505	6.1681642645001	5.991923270433	5.84353004060684	5.93882359444264	6.06146173379464	5.95672794933064	5.64115807437431	5.83605022392968	5.79517470659511	5.6299259061723	5.85589281390944	5.81215138912523	5.9131701641965	5.51713324849773	5.89644718635521
ncRNA563_1	5.07336806854339	5.03744508111492	4.99598436573205	5.08968007695894	4.88193019008416	5.06847975677911	5.06439969666101	5.07446647513479	5.10085278096365	5.097623175068	5.03852791822255	5.15272312849636	5.08279120414141	5.08581491648038	5.29262004927441	5.13937171298072	5.130001179877	5.14313095916752	5.07175154980179	5.04151077809693	5.06400680568626	4.98850771831441	5.30768409805442	5.03326661373087	5.0850081080591	5.05279841639421	5.33820257409655	5.02307603645307	5.08683987977746	5.0807918745975	5.26130119133246	5.10130266969353
ncRNA541_1	9.07800676616962	9.1883687953991	9.02292055093557	8.87828378710957	9.01370924060959	8.92152844791443	9.00620751665685	9.39978753566436	9.01621099108556	9.00995837863322	9.05751135413084	9.73622638649309	9.2690796737883	9.12362114659899	9.12079720512759	9.00370576618087	8.99762982884639	8.99699620633087	9.01389151680151	8.91537422255186	8.98249661027161	9.17439040051105	8.99988179465248	8.8465069213445	8.84733877390133	8.88236946124806	9.01523977164367	8.87113970675911	8.93727034702852	9.22902826404909	8.60893896008897	9.00250890728278
ncRNA538_1	6.31783754455764	7.71780136708629	7.71868965299083	6.92609594032327	8.84853239566794	6.41872292128871	7.5831706090861	8.3416296475518	6.02464964755804	7.83635724489816	7.17138402838632	8.102085283061	7.36365830512363	6.23326521046626	7.50672204135949	6.44004421023826	5.84063991384078	5.45279368413066	5.57289509279481	6.5141514349592	6.35604003492404	5.90975349809494	5.71088413064215	5.94694142717606	5.66937406709717	6.57334080460244	5.61232703424066	5.17015186517296	5.86845247460855	5.64551611901826	5.54766102581982	5.90339167727134
ncRNA517_1	8.21927601822608	8.21012199823446	8.24621632140602	8.31552194845743	8.34918331277382	8.68898959234537	8.41234931352878	8.4914878868971	8.48861474854807	8.51352951824799	8.57970526703717	8.5392482941896	8.35144894012844	8.4653259494802	8.28077655615655	8.3919911652203	8.7066842464012	8.55906815479529	8.42060113656393	8.5254227027474	8.5711852919362	8.46485670512047	8.54355836073716	8.83405717177252	8.74563798044405	8.54820412549613	8.4595407277566	8.636329412804	8.60291031402516	8.28208180848125	8.81227196037729	8.4501436060511
ncRNA494_1	5.0400329138661	5.24940549695059	4.76386507808302	5.43849122002634	5.0550125314709	5.24096416019305	5.15279407783317	5.01963536638928	4.94186189139021	5.1397760221908	4.93492161010845	4.99251018742755	4.98847695135921	5.07586194204173	5.02693183661748	5.15736341307552	5.02317783337422	5.05772460641727	5.41570483327805	5.34138461952508	5.11199513597969	4.96656169563434	5.31004301295983	5.4084633600846	5.69065465896647	5.16346493472344	5.07003851106776	5.64846180646565	5.0464965430327	5.1510960084276	5.26648497227255	5.21523937866925
ncRNA492_1	6.10375975834033	6.11390917052675	6.07100178205811	6.08069615934526	6.03922013481345	5.92675690201875	6.04122114780432	6.14522522866209	6.06245183199948	6.09520435600008	6.05858080664895	6.25153573921918	6.03979950047606	6.09478018259976	5.83882407556624	5.93859969610045	6.06245183199948	6.16108558683234	6.2191108865327	6.70789909605182	6.13944486541282	6.07938806666758	6.21653306581194	6.17497970198827	6.31228028564734	6.1235654422288	6.12574461938301	6.12972775422485	6.32105646088903	6.11273206280592	6.30850074660597	6.02093332227606
ncRNA491_1	5.04024249525609	4.88584771186811	4.98033885632902	4.88154347032085	4.89729758945476	4.84116583240231	4.90012087957498	5.03911694217404	4.8865754613382	4.79410078476692	4.9242347539863	5.15677006092362	4.89437222817381	4.97696390285418	4.94266639394191	5.0650879713632	4.81923744777792	4.85814897350504	5.13429265417686	5.21513311619145	5.06046829983292	4.84022147376671	4.96740368723758	5.58360776060567	5.2460349188982	5.35503715873836	5.02307603645307	5.13616916097272	5.01909104653347	5.09447204593409	5.19459392120407	5.00412586733723
ncRNA486_1	5.95244311324548	6.23163387994129	6.17190017261661	6.07726369973823	6.16928930280586	6.14582949868769	6.13804465099731	6.1195623090058	6.17144137298222	6.17246566863591	6.10295142037353	6.56590901875442	6.19538004252269	6.21597465027966	6.33331973297822	6.06668049349243	6.42189295450665	6.3598302672287	6.33683024379893	6.17962971114075	6.37434808278998	6.20547047129432	6.40847180167405	5.97110709451724	6.15093082299413	5.85782545507941	6.25579122612773	6.25502504886332	6.12720665827444	6.37190146677524	6.21890037586341	6.41026397420342
ncRNA485_1	5.8127459438963	6.30659723794343	5.78114903095163	5.48724475496399	6.22595190675785	5.79114497338423	6.79169087053457	6.01401177542056	5.18561533432797	6.1712921748557	5.79210942077475	5.66433723060649	6.33128040772291	5.50499812840384	5.52197944254371	5.28543256167218	5.68139453031395	5.4412009259674	5.55526846040239	5.47040139084162	5.34990867991886	5.4079058790377	4.92746665136929	5.21169662467137	5.26374018740058	5.2376708977523	5.39504888009595	5.17381784845611	5.36950988005135	5.60821386393509	4.99274480075629	5.05990599699798
ncRNA481_1	5.03950600763785	5.01909949556733	4.98277604166368	4.75932618073906	5.04227122499481	5.15547857722132	5.09671948783971	5.03554343247615	4.84309808713866	5.13487690118658	4.98341548430621	4.89152167869017	5.23576759367565	4.96162916896906	4.57598698783012	4.78970661552873	5.21177281434852	4.76240571862545	5.0930447716187	5.19186524022119	4.83105326339822	4.77163099332372	4.69605265586156	4.73801497030627	5.03569618466716	5.22371240985185	4.90251344924515	4.95983929742071	5.50524663819101	5.32263867325119	4.94045324093216	5.02372902348827
ncRNA479_1	5.75039048428708	5.9490474902805	5.80332844467439	5.91869481988343	5.92666989491893	5.77012719379734	6.06198336936239	6.09460010076731	5.8298093848405	6.01572878343249	6.03200368603214	5.95713812044422	6.07945388775874	5.8767757967524	5.88473843004452	6.15149766197808	5.94774372493157	5.62809222346654	6.10176399893533	5.95168396084754	5.96738753853907	5.92993866528933	5.71270220573926	6.00605434598096	5.838294677586	5.99755522203981	5.68005770486932	5.72612478392224	5.87586384333452	5.8958662811942	5.96714240225193	5.90059166030515
ncRNA471_1	4.42534254794285	4.41259826358562	4.35368151225292	4.39108920394688	4.50604538567376	4.43378980499854	4.40819494202899	4.29083082085711	4.38592556992403	4.54321328054206	4.35016937442483	4.40775813063981	4.57712589111827	4.7833281572347	4.97286794284179	4.2024241118515	4.74020070621964	4.49413077645008	4.51692792338357	4.29499213774513	4.51010427873853	4.74631101017495	4.59023471133175	4.14323240186158	4.47944325246926	4.23738196155695	4.2700580836095	4.6617193283591	4.30443354210351	4.85680823173817	4.17469881795859	4.6970140972203
ncRNA4697_1	8.0306158391955	8.08545321191663	8.03234933739757	8.49451543067637	7.77341267779455	8.56463744110122	8.41242680863489	8.11012011914164	8.33634797500744	8.26003582538773	8.394063712729	8.11787061069425	7.96305042788133	8.340249432714	8.31415824611823	8.21326502144705	8.51670560033279	8.70139681618166	8.19512979548216	7.6824651685299	8.3641158014232	8.62207596470994	8.53719280177231	8.3304170296143	8.33535091804102	7.63641377551524	8.57542702430676	8.51714661543891	8.59038178733821	8.28322942006621	8.33711458491307	8.40305564392929
ncRNA4684_1	5.17493893197549	5.34004576099978	5.14130768140883	5.35553999128434	5.22678727697774	5.2811139622116	5.2473010199719	5.28886718715262	5.28588594763204	5.16331462509453	5.3767248459316	5.26630279479573	5.32373438721288	5.32331258321593	5.19033221484164	5.2234984019589	5.45608076945506	5.551647165759	5.27084486096173	5.18167674984582	5.31653157636725	5.41827327107426	5.53925863505943	5.3087958920778	5.21282057368475	5.02623128195171	5.48669318157409	5.34141206478244	5.31220628880114	5.16124576493205	5.18809849789294	5.41960567355042
ncRNA4666_1	5.97615402652202	6.42616635461805	6.37122453685857	6.2037710817325	6.81555305343413	6.7233752722058	8.12832365636893	8.3631494991261	7.09249662067659	7.14914992510721	6.9658335194725	7.94803842971405	7.20804019928417	6.60069486912741	6.70106495577801	6.70033826336334	7.1158259988042	7.09659030230509	7.29373041954697	7.31838711229031	7.00691430654502	6.46243780274762	6.4434734582151	6.88895929416752	6.15513925067095	6.41734366600815	6.4917395996007	6.65015338428417	6.41512774889816	6.2613888712021	5.95662251635899	6.46424417813525
ncRNA464_1	4.87099443419373	5.0589945929693	4.90099778032603	4.89810269056056	5.07894113894938	5.02440893338315	4.95508369441842	5.10608945942719	5.00720502272203	5.00381765580003	4.87599456865976	4.93186206725002	4.7948997441552	5.00628527118544	5.02510721101294	4.82267006294403	5.10629060825731	5.0655576333296	4.82690424688853	4.79999586826163	4.9132788803463	5.12562169221815	5.00075695770996	4.71106241303225	4.78130901257068	4.72043768931128	4.80143598489592	4.9524887418435	4.83708225112179	4.86486060033793	4.82208808206078	5.12634279730296
ncRNA4631_1	7.7377117468325	8.23276492536494	8.16777047385097	7.73877300079798	8.02520540643046	8.68831226964176	8.32385371026115	8.74426664039915	8.09381023316851	8.22872360444267	7.98974457236039	8.42177420699961	7.87637754605027	8.42266986299663	8.51800448396144	7.76001463157524	8.72848421212061	7.9895820631271	8.53345195821558	8.80785175298124	8.47477410704873	8.10969087184758	8.70670673641436	7.61313397113826	8.28391085263182	8.12967951216974	7.80312577491083	8.51275893928052	8.26752160659017	9.18022343775617	7.96582929038949	8.53526232849617
ncRNA4626_1	7.24881531895179	7.29288836931073	7.17940768866579	7.35340080769283	7.22922069139482	7.59771254595103	7.28720895796798	7.43642325662247	7.46832633060985	7.29310596508689	7.43503235009669	7.42329673311315	7.33487464721745	7.46830878558442	7.60034591068206	7.41622150412015	7.50233408456629	7.39263873071321	7.45304710405528	7.31827177843319	7.49531824778288	7.36986179256882	7.79632958885497	7.47375422937056	7.55380827567163	7.09519396090412	7.55376977238128	7.59303634351447	7.5525295638783	7.5451323810159	7.45835234315665	7.58647125942418
ncRNA4622_1	4.22278399372538	4.0546032008887	4.23619112962394	4.52133114251069	4.14796202651097	4.38713836350755	4.32507332771631	4.80834885649096	4.49801349033758	4.79758133648811	4.95792623467243	4.7670567594037	5.36556517648746	5.01494260626419	4.6605017386332	5.3309697777998	4.69013645998307	4.78083368159	4.9760614440238	4.76382986079878	4.45036026374335	4.42015806751247	4.37174281143152	4.70711963740318	4.67541266034472	4.77517967685876	4.76474125403864	4.45975732807413	4.38592250848567	4.22928139731508	4.81890943996644	4.52551899730079
ncRNA4588_1	7.31181704192609	7.2812710265404	7.23521022469826	7.36376718469139	7.12073925423272	7.61003405282085	7.28923985793873	7.19170845089159	7.39678005358584	7.39209853794264	7.318890481694	7.28221706839368	7.77333186717911	7.64743028673498	7.81075794558077	7.48612615672729	6.87320988623728	7.23323733911697	7.05869052114267	7.00644663541618	7.18356325784627	7.13983068598193	7.32750019984782	7.05826206559929	7.72870710687513	7.01348616087136	7.29851484994117	7.78142479964969	7.0977515452054	7.18762695505741	7.34529859832769	7.38797521903522
ncRNA4587_1	5.9298300739607	5.92526667131725	5.90812996673094	5.62370813826472	5.75126026661138	5.73210321079378	5.59346872651561	5.48461797238989	5.62664347398739	5.62630087880293	5.47156731255783	5.73297470012131	5.93760011351804	5.52399808121384	5.62967173735093	5.46800695067486	5.27487542612028	5.27993656435364	5.32401303516368	5.76640060878661	5.33187343406582	5.5026549402211	5.34888967802908	5.44471746855506	5.41337113352541	5.58794399278641	5.4463522222451	5.32379501286755	5.45370790953761	5.42651508269567	5.68448608900884	5.24192208570267
ncRNA4581_1	5.72027192606808	6.0557382428327	5.94248903843213	6.29056541677798	5.98508248190949	5.87947224585902	6.01739475368958	6.13485231099076	6.01024987991138	6.09464164021692	6.19912398422854	5.94326278950369	6.05371455562774	5.98260001803147	6.19801225235155	5.87634343390486	6.0236676703521	6.01548549420888	6.13784432427642	5.99222112837725	6.07631276722503	6.05855502916013	6.02970393055077	6.25323600944904	5.86101294595173	5.9646012686991	5.9462973699145	6.21894466887073	6.27385528069967	5.88242537370539	5.6592514044911	6.08680671669434
ncRNA4572_1	6.16044532337191	6.14632874936532	6.14933392168482	6.13839130005413	6.15193085932065	6.14582949868769	6.2726630353565	6.15003655857923	6.37217429495978	6.19370662061984	6.16750659700945	6.14451101814835	6.13029305723604	5.99526897748228	6.12527935328034	6.09858310766909	6.48360103135377	6.44623946286874	6.26618029755915	6.0974914572628	6.16826721713846	6.17740374107574	6.42488404134262	5.91908732887308	5.98163699022023	5.95192416658171	6.17542685198187	6.22250863393686	6.29364821010802	5.96294373081443	6.22228741296511	6.0907235299629
ncRNA455_1	8.48330443808736	8.6373178841331	8.61090137803723	8.05953654710356	9.07524944660228	8.33734305309799	8.496677687916	8.72578876056962	8.50112910430515	8.43598044300476	8.29814594601885	8.93785907569477	8.19709287207302	8.45366672478309	8.25426848804247	8.12402345766333	8.35422999217575	8.24693571105003	8.01690886974034	8.8197496559627	8.35057435047746	8.21899647483636	8.43792380991649	8.08856246506026	8.22374421327251	8.29701686341721	7.90021157804165	8.16717691524203	8.07849178354536	8.33792567658708	8.24319789585301	8.38555884050004
ncRNA4540_1	7.4019009380583	7.2984309436862	7.07650172096004	7.63917380814654	7.08134333836159	7.6483610450816	7.39690610359893	7.09145462638069	7.48849439875149	7.37249309523028	7.84948471423579	7.06082705128642	7.6114090693047	7.52588042893202	7.45102062579489	7.58996424367243	7.37290315559969	7.57455361113574	7.50722344594987	7.21910117766686	7.36986321973906	7.68539818320774	7.54775765439096	7.39947936189109	7.65379591989922	7.40449524123791	7.40941478874449	7.63023258682035	7.38084958448778	7.65999149868385	7.57887578631065	7.2847968592942
ncRNA451_1	4.84711309100386	5.0166038972304	4.91593505877492	4.58632365915299	4.66956521812883	4.80412184173474	4.80153418129812	4.69326748058432	4.76509159105704	4.88340290387727	4.53534282739631	4.81085068235817	4.57753919204234	4.94156680180002	5.06169794960413	4.58547824847553	4.38671752064117	4.4112044398953	4.40262404148934	4.45787549292158	4.64536870430607	4.58641312225165	4.44766789473733	4.46227331074323	4.63821755681066	4.37740011598873	4.29580986752221	4.39345392098013	4.58130302299341	4.21106277771779	4.72982818751076	4.31838492119661
ncRNA4507_1	6.76787265185443	7.16970769513282	7.00056322718068	7.14634508585112	6.51660241504574	6.98911233012335	7.37160153876741	7.90698932882944	7.0179251664961	7.11164634433861	7.75155100765324	7.6676399657319	7.44875636523001	7.01842841511831	7.69278727661431	7.19794807641022	8.18171848494627	7.20638423684002	7.85167801378647	7.12632233990185	7.92602693139557	7.24426233098197	8.19602020467152	7.32603160781022	7.01969474393217	7.21685505787651	7.19964788440871	7.1813204828737	7.35759850106223	6.97725081364123	6.68660144943057	7.60143573715605
ncRNA446_1	5.33380762397634	5.40195120758728	5.34023595641922	5.42486735730191	5.36085653494575	5.58148952831993	5.52848366064963	5.60144503167527	5.40927599668134	5.47134948032101	5.46273637052255	5.71683140928637	5.37066203243626	5.78085165766469	5.47250026401679	5.57456180805249	5.70221529568902	5.74295261388578	5.70145339594748	5.6408775791451	5.58064377337982	5.54629249844713	5.48455660046547	5.5786349219074	5.82606834847031	5.54124892666936	5.57454307117944	5.70011693714386	5.80867716520807	5.53076545641676	5.61193386780944	5.64956769694074
ncRNA4466_1	6.00225289661983	6.0990220215167	6.18697394358069	6.13113637540851	5.92614316916168	6.13099355501878	6.47671769548222	6.36615671590034	6.0954019778758	6.28553140752776	6.26149638058041	6.56419994760977	6.25769374350341	6.22738061284979	6.40670555327921	6.17318040828182	6.38982166433077	6.40670555327921	6.62952471662854	6.63997390584822	6.80738330726852	6.23817548630584	6.27802252526301	6.60799442242436	6.65823982577987	6.63179353707545	6.22434127746209	6.27113873528629	6.3502116504484	6.63084123319095	6.87725820035158	6.33167968405136
ncRNA4458_1	7.6675462572719	8.00081905476542	7.6051496424535	8.15439031794263	7.64633855531465	8.14556371460776	8.05633043378555	7.78555234908398	7.9883487315846	7.93461303760866	8.0502565928768	7.83039307129299	7.94436698198169	8.18370605103884	8.314791126617	7.84809952882537	8.39284261512375	8.3207142608161	8.35189586750203	7.96238568471222	8.23808628751114	8.27971025447238	8.42135054470245	8.13423026412149	8.32964081166265	7.73204365056169	8.514963240142	8.41105004471757	8.76179434348385	7.97669330942707	8.05130531839428	8.33807895413813
ncRNA4331_1	7.58995025055227	6.9732489724692	7.24335146050277	7.14737320636597	7.6769131421068	7.44754122379158	7.38435592537864	7.65338047466154	7.39739703961166	7.40445168349986	7.47435602757333	7.46801129491816	7.35589763962243	7.28173626943795	7.45871931254347	7.24902941948417	7.23668888125544	7.34083840902247	7.44360339473097	8.10421540586429	7.67421168814085	7.6036477558479	7.58953403477628	7.11564402098439	7.77257930966943	7.3882373077171	7.80254440934961	7.214438009475	7.34725121231336	7.44619887199822	8.53097126492806	7.96401890082906
ncRNA4325_1	6.50956462191235	6.39681066423282	6.23060622284604	6.40887540224773	6.17109754814634	6.62062174669836	6.63000811120977	6.35911275206973	6.50755044067051	6.51142379816851	6.60936211678736	6.55044302183172	6.31184718109953	6.37076325325748	6.5716521319841	6.59612973748093	6.68186330843008	6.54674342769172	6.48963926847289	6.72030377838155	6.73096560364443	6.46670787852265	6.61780639165368	6.44722167827935	6.60167016909785	6.64529621998907	6.90710291403742	6.70417288370869	6.61341143796184	6.59379104924315	6.79242888088017	6.87087193404475
ncRNA429_1	7.66284189272132	7.72369416538189	7.67106061069497	7.57255201236747	7.8302578367897	8.1072397963488	7.63509841313496	7.7247163358455	7.72537854318723	7.81628460421944	7.61099653260832	7.14448441781399	7.93522680884917	7.71783342305252	7.69471987654615	7.29063808542224	7.82117257541395	7.74620605351473	7.63867034978297	7.68039886797906	7.66493581599716	7.86520241483494	7.82150609298685	7.22081795747771	7.8092464716473	7.60691923645799	8.07667448265066	7.82611172644818	7.66188943550917	7.95170019746038	8.0810071958076	7.67437342306077
ncRNA4277_1	5.5153305724125	5.73587824712863	5.67019747637868	5.80319708972503	5.49586090454511	5.46171399989069	5.8260102278369	5.79450324885668	5.84258009779227	5.41325909861091	5.74649170586444	5.59475372792684	5.69528475638535	5.32084773487727	5.83089477869559	5.72811896274893	5.71979875800424	5.65537217246262	5.65233649041724	5.23900568407414	5.89936889779532	5.84343868048058	5.86969247962093	5.81778778631977	5.67510970980438	5.51844130856475	6.09724541142892	5.8140517970556	5.97570504742005	5.66758138863655	5.61974673996194	5.5428572193403
ncRNA4258_1	7.11495815959291	7.40223976767989	7.22255563481158	7.27133864783178	6.50629691421164	7.37011297575284	7.612706953936	7.57889619022429	7.34416966816556	7.51955940933931	7.62083250795928	7.69275603188216	7.73072218660762	7.37111801087127	7.38966823220516	7.61732365525724	7.3632021913757	7.22342469911981	7.35408895932057	7.01767422094082	7.3338502585164	7.40976127030807	7.30948729759742	7.26160437901392	7.27628718815171	7.3180423796898	7.4482723871287	7.10163684742985	7.4413267214042	7.2079628320383	7.25058587363685	7.08025403698455
ncRNA4256_1	4.6253140963806	4.93276859561363	4.69415730556199	4.65531371551497	5.08228320329076	5.31785822974699	4.91417033736837	5.41868024207841	4.9543443860565	5.14080369389777	4.84801238822586	5.01928627502833	4.87432585500619	5.27627615659132	4.87231839763267	4.76386507808302	5.11206367446742	4.77689578455078	4.92807483404355	4.81590828457344	4.86581740815711	5.01046111778338	5.16443433059655	4.84228715415573	4.9485604866511	4.80632933708253	4.75508584923186	5.0632523045307	5.01710790664615	5.02062557536606	5.07025963976312	5.05644902611265
ncRNA4248_1	9.68344089870165	9.82580034538626	9.31890560674502	10.2027796048836	8.72154127930602	10.2130821061563	10.0264343217775	9.25223216841488	10.2173113491437	9.92868217526101	10.2331038862204	8.28562458048675	9.98697051926827	9.9700379758299	10.3858333792135	9.74096553805047	10.6582479399395	10.4347630412944	10.1190873047049	8.97163763971704	10.2509630493136	10.7124228052495	10.2693680179331	10.0443146526812	9.7922889803118	9.95987417404796	10.4766280677636	10.5474340443363	10.2688625421021	10.0498522012966	9.99396171305512	9.83116563562298
ncRNA4230_1	8.27768687069599	8.56730050332108	8.47655641278001	8.98333843449748	8.527591408831	8.56228782326407	8.39242832299857	8.55762361987384	8.63199307286606	8.47798349192595	8.66589403345815	8.65562523086276	8.46924271393746	8.62256936400092	8.31126551194548	8.82249243383996	8.64556147464384	8.50236462400646	8.67683805068697	8.67030127908706	8.69959280526703	8.66162553117005	8.70761151156102	8.74069289906798	8.40494947068412	8.71149661127346	8.45450848966976	8.58900606521232	8.55802080816926	8.58365945221838	8.64330816780184	8.90935239062287
ncRNA422_1	6.34390215659378	6.90287242471661	6.25247690780893	6.6437031665801	5.69984045811995	6.69318623298338	6.84708771342513	6.39352648901489	6.42958513335457	6.59761957323062	6.76325766869708	6.29241689646537	6.6274742053811	6.74709150708651	6.8518360520614	6.75118873261422	6.98360460150724	6.6011563698826	6.56983790111249	6.30075037939359	6.9669746924709	6.80025717619361	6.70794245669592	6.63002456589137	6.7801916419536	6.48049427664433	6.62691021965001	6.49020961496801	6.58549796742106	6.35760022830984	6.54143479136243	5.93566386813765
ncRNA4220_1	6.13011085899309	6.11421142408626	5.94716512113078	6.17440711214477	5.9200760561916	6.13821084236422	6.01940230576333	6.07644492281046	6.15434976906006	6.06550549426326	6.24239730607113	6.16252068942501	6.17413975029969	6.07129818279234	6.28894090111561	6.22288164605844	6.12496909783245	6.27540854206626	6.24781308419816	6.20336077524553	6.42364972959253	6.26950195083292	6.57308991134686	6.30039081309874	6.3446973650098	6.1079420369966	6.58593220612005	6.44355062103899	6.56675489923494	6.2827817853715	6.56008775170531	6.18640726576673
ncRNA4217_1	6.14807168689379	6.08603742378053	5.98361940716208	6.39554353811955	6.4009885390896	6.30934546077565	6.23940259765917	6.30562796431304	6.4048322304252	6.43457833251865	6.3313558222889	6.18576234500933	6.40563934051118	6.42874007770193	6.38624185526707	6.330506080245	6.62624069222788	6.57836903491343	6.51943010563486	6.19787737187685	6.50696863721504	6.62958882950403	6.25771638410233	6.35114077376534	6.37825145246382	6.1561983478119	6.71636787589795	6.35494221608361	6.56961965574064	6.2638776330473	6.3612232774066	6.27465505732968
ncRNA4205_1	5.93823470135685	5.99835277592456	5.90680105212459	6.02465087356699	6.13262514983688	6.05728251435735	6.03302308016903	6.02621879839195	5.93781563619782	6.04013829914944	5.79465503915727	6.1256012422471	6.09320469412234	6.29274689989262	6.26256304524148	5.8903712484495	6.11075463211714	6.13475320185841	5.94601021304671	6.01513079288963	6.00863884297103	5.98352884033951	6.11075463211714	6.01209232046412	6.11963518152704	5.76927578068263	6.07039879363056	6.00643541495476	6.40670555327921	6.04802968491581	6.13479457771571	5.88778594203055
ncRNA4162_1	4.53984078258538	4.98361724093844	4.86298020218446	4.57264985332964	4.83180756821819	4.42481177218529	4.96793657320393	4.8610982264909	4.891198308001	4.56667216362024	4.76981591517004	5.18990497690222	4.53764154286356	4.58701602430139	4.6742949567432	4.58693560656346	4.68639942096416	4.4664554813281	4.75341786074446	4.79249195524052	4.53153529351228	4.65627753666929	4.82739434857914	4.65629489462394	4.86990759378978	4.96367237213291	4.45666552893153	4.44257344359326	4.48314680073703	4.45730852176282	4.9694059480193	4.62193392557318
ncRNA4158_1	6.30077768713051	6.34505489340833	6.25978410748791	7.05449443926711	7.44921443817046	7.35371052961448	7.44129597293705	7.57529361004493	7.1047379380601	7.1914171464924	7.17724627398186	8.22421755060314	7.27030257572178	7.48240771418157	7.72067275750528	7.18050140564148	7.77947176622274	7.99937533437071	7.4409918123794	7.63388418712433	8.0712333550965	7.71131649585496	7.25633477117136	6.85231650434738	7.1449331584103	6.8360210465749	7.76893352208331	7.6090406884193	7.74244399833657	7.95004468828279	6.90874551551771	7.53503934245887
ncRNA4155_1	6.67453093288514	6.72309241861836	6.0616617197548	6.88654641246259	6.31015811609905	6.55671779152824	6.98483864640555	6.83334051828322	6.4607318306253	6.72204842510503	6.90261001724009	6.82576396674535	6.78664377341745	6.69228698195011	7.11697681763444	6.94322017499767	6.68992323047824	7.20567798379354	7.01791349874069	6.70581356668619	6.82642587672924	7.47951274620131	6.84414219131226	7.37256636415929	6.83169596381839	7.19153642073467	6.94705656557272	6.57185092877778	6.94375176922835	6.74432115833608	6.78901953314891	6.7369372052439
ncRNA4147_1	6.93760560262822	6.77522179754265	6.79703524877144	6.58123284143332	6.99946701957857	6.81238004546097	7.05089736180226	6.78815300685154	6.49804343394265	7.03924888552348	6.61955303223373	7.03587829408889	6.99864335921293	6.67184250011105	6.55884936514525	6.71740623330273	7.06955162807398	6.35863258863244	6.3210845719398	6.55960722827773	6.48365284392696	6.54771726398163	6.35019881378245	6.77589204201257	6.6355163644979	6.3726300552097	6.27366565426693	6.34862021031314	6.3143182626963	6.35707725482726	6.13061490886986	6.75542550454829
ncRNA4137_1	6.51639063854183	6.27051262650505	6.51160645935318	6.4649481543111	7.00684283683765	7.44345121499765	7.06530924032902	7.0947134525667	6.66159432345526	6.6400207150971	6.41792816757686	5.85835122989426	6.315298049962	6.32376016391313	6.39619996522106	6.23731279315743	6.25472732201743	6.31149260637913	6.03459373260423	6.32067067755217	6.06461089279697	6.30351878905244	6.31439722030634	6.1406528451525	6.5386813689314	6.4539840740619	6.32565753318904	6.35735103831899	6.25493981064026	6.21048146246405	6.24195925389456	6.31644587560037
ncRNA4136_1	6.39145946382071	6.23820303354902	6.21569490580584	6.17954264571693	6.10870854169397	6.71953599711501	7.6795816732455	8.17113074331051	6.33807191248874	6.7463483680546	6.77429535425825	6.71852554054692	6.64486180889825	5.96063435953072	6.04869094354486	5.83299423107329	5.67100132779485	6.10878544830243	6.14609400011862	5.96960666305381	6.07209117866222	6.14773888440808	5.7929127125227	6.3032789349905	6.12488435540936	5.81590491371087	5.59500191873595	5.83424874266664	6.3043049578571	5.96309935938172	6.12434078604256	5.72947537575435
ncRNA4125_1	8.09452067248375	8.56506387101915	8.40786207472938	8.71268739106888	8.21704183368512	8.60915106884407	8.71160287330706	8.51265050581338	8.61672495084454	8.86206354033827	8.92664021079427	8.11596116037101	8.84458984223461	8.57742181344692	8.76631610780615	8.52573341321224	9.06309653571613	8.77133371269633	8.64058493992128	8.18098446743081	8.77762940583503	9.10298122126127	8.88254964256831	8.7163271756055	8.46862344546543	8.50892090143047	8.99075744820812	8.95116666473478	9.03058435914594	8.76273529997329	8.35542145768387	8.7502918628481
ncRNA4112_1	4.93886188402142	4.9527920063946	4.92050336781899	4.73090072159435	5.29214159569455	4.73460261150937	5.34206872134429	4.91309706780072	4.90517017334306	5.15787679072014	5.03493518766021	5.01008836117809	5.09908239042304	4.79590484154124	4.99747364885154	4.79314693119693	4.82440094474615	4.7795549061023	4.84609609489308	4.98731068061182	4.85733731231359	4.90140740228163	4.72694109278997	4.77135455703677	4.71559909733923	4.86296303300888	4.8324737820932	4.74647328750963	4.72747026528094	4.92015072899913	4.7408885500106	4.74182780659257
ncRNA4111_1	7.64176230869353	7.20911134785597	7.0651720827914	6.9793233134093	7.7364815527279	7.08911533533785	7.60676544009394	7.53697061906578	7.39508715515164	7.50048952642775	7.19759226727415	7.72496192973989	7.20343751134165	7.54795956551645	7.26143638278527	6.88273237156462	6.56726432099762	6.93725955835333	7.08791242454495	6.73826334212014	6.97429692452188	7.03353772126202	6.74074298920961	6.79496370466651	6.9536964933144	7.04575074418866	6.2971044908765	6.58134187570432	6.81907557867158	6.80285020136143	6.85310227895173	6.88459084614248
ncRNA4110_1	6.99896300860118	7.04442750996605	6.94176825150912	7.21573063513688	7.13649740020704	7.13823440563118	7.05040632176934	7.19604384074176	7.09381828888999	7.19736470173511	7.17181118189657	7.1541838503482	7.16286122210823	7.15794343122149	7.31629292696477	7.17727494228165	7.26804821395679	7.03206508436916	7.13424717963863	7.09853167225889	7.12986113894103	7.08548089644666	7.15307485279599	7.37781121260129	7.1650917486491	7.2146656049073	7.07543807029272	7.21235427971058	7.16193508662107	6.99616501254328	7.02581502328202	7.20183321164727
ncRNA4081_1	7.79191700922594	8.18835020909568	8.18866683327702	7.468285809784	8.71938274952332	7.88957854442707	8.28309361352654	8.4874280842702	7.86210806290164	8.15572629333138	7.84378655791075	8.62862074066902	7.53847773968776	8.04061845305593	7.96625813126682	7.83954959000383	8.18412326477392	8.12561964906513	8.40832012209716	9.4563581589336	8.3650065664829	7.88423710913972	8.4558097097946	7.62512166357956	7.87316640024945	7.66622490035809	7.84827932177543	7.94895306552117	7.62531356994643	8.37760966352465	8.04494234264556	8.7612893143626
ncRNA4067_1	8.03502332336707	7.90583406144255	7.67778978951653	7.86775559738513	7.66557666681991	7.98754285226557	8.14190194643117	7.43603432364976	7.64784958717417	7.72095174195307	7.9318181601609	7.14307626250577	7.95630855655073	7.75181609519755	7.78166253942954	7.86771614164333	8.08168265122819	8.04991020982325	7.76507388834909	7.18494690091511	7.74509758764638	8.09521264977164	7.63094511157014	7.76164360118934	7.94367308840197	8.16072167826965	8.01956664609073	7.93563626282573	8.47378849538618	8.1958376785919	7.77280655169504	7.29238925933243
ncRNA4066_1	11.9435748171735	11.5098360119042	11.6031615369069	11.1315107682113	11.7244091153287	11.3714412740847	11.7641149751599	11.6781561476463	11.1169051866165	11.3791054319678	11.6331704763937	12.2644795186793	12.4492301019332	11.9212232333392	11.3211042730979	12.9011341491661	12.0197513218647	13.388497571211	12.8781496140238	13.1588295687035	12.2659199327363	12.1465381892603	11.8749850657012	11.9822253839264	11.828900525051	13.0622848161222	12.6139754502529	12.6571634241124	13.1021260542436	13.3114454692158	12.0858142778022	12.5301636222345
ncRNA4065_2	13.6892185376147	13.9674887025136	13.6032754458698	13.7698277173256	13.5548589075469	13.6003658615815	13.8364528447789	13.9504031489469	13.694635403622	13.5022309939174	13.7859955282901	13.6259796634767	13.8061458737996	13.7694142058437	13.6128571710559	13.4609419763491	13.3118844484492	12.9763249746246	13.2085543145586	12.8194993378421	13.2257099866907	13.4654672614456	13.1255425630877	13.4816129272537	12.9515413028595	13.212164045271	12.9919631617785	12.6167953947712	12.591712768318	12.9468771413417	12.0550746544159	12.7003207028571
ncRNA4065_1	15.3951745143184	15.3652721718031	15.2244986354852	15.4145553997469	15.4524580941709	15.3973930598192	15.2527635925003	15.2698062315567	15.4763423004195	15.3894813014429	15.0874325936632	15.3995715841159	15.2423389364883	15.4166417308367	15.2671953365523	15.4928888329608	15.4520400246669	15.4545357009651	15.3973930598192	15.4516461671715	15.4590182204458	15.4249478240203	15.4177567092089	15.4693641046407	15.4246456824198	15.4826950322015	15.4251119626637	15.4414335209646	15.4585019994164	15.4585019994164	15.448250287781	15.4533578241806
ncRNA4064_1	15.6272428002676	15.6383663947885	15.6144335184791	15.6202070473347	15.6594758298531	15.6155526344975	15.6329218119019	15.6339310809254	15.6499190758272	15.6177300319735	15.5839689450787	15.6312014229163	15.6168758551845	15.6286055228688	15.6214536505125	15.6568269615522	15.6349596244899	15.6540563036735	15.6124658265672	15.6444249370242	15.6275793977277	15.6268500054687	15.6274953276903	15.640407591824	15.6205213075546	15.6737727140301	15.6561969655209	15.6422873356811	15.6087481067516	15.6139297157582	15.6466872815735	15.6449415603182
ncRNA4062_1	7.76363602788852	7.58712215068514	7.35352395832817	7.41841928488656	8.5453070996219	8.37479396483594	8.8922935181798	9.25011820539708	7.75536116222354	8.3580970535769	8.16638677737764	9.63389936978623	8.38042213749784	8.38189752269459	8.5193827398801	8.08631354723689	7.90060690569288	8.20302062973812	8.42058843537134	9.35951627962919	8.6318615932683	8.04739606197272	8.02845761489313	8.55240197653287	8.7968669379309	8.36995694149726	8.46079924015712	7.80679182304611	8.51190632317831	8.5049827717282	9.02979240139468	8.32456817465073
ncRNA4061_2	7.13988286561094	7.8662799010694	7.53329751360751	6.96155959527052	8.71618163196146	8.34118648832163	8.38289973237221	9.45794122770262	7.33530151372239	8.4722686211678	7.53646313635845	9.9125153901267	7.49714494521115	7.95902975421601	8.41544373253568	7.26434865249527	8.42538259599954	7.85118075384865	8.54440520805693	9.55362979203598	8.74159085999698	7.79650212776567	7.9263369723656	7.79358137321358	7.66540496936694	8.0101982668283	7.86512799564138	7.82343093287006	8.71762622657763	8.94597062422215	7.66643428017154	8.38342812978179
ncRNA4061_1	14.3992511692389	14.4293181955456	14.4644733944362	14.3059521912856	14.3122924474736	14.509538698869	14.6138349858802	14.6025831562093	14.4718099033615	14.4094350841824	14.5240320878067	14.5381354823434	14.6844956428719	14.5809506745118	14.4645362368104	14.2050685234334	14.1807127312629	13.9388589995265	14.0367662651061	13.8740025689982	14.1847708538768	14.1471792366482	13.7656233626207	14.3477945612464	13.6403473546005	14.1415393446972	14.0949930496849	13.7548608277015	13.9177126030065	14.017162753885	12.7222113646654	13.3623320306709
ncRNA405_1	8.43842939207374	8.67046466810242	8.39733848283993	8.57862913071128	8.84783821141935	8.53948825908962	8.85069082076055	8.99317469657082	8.478588022419	8.7165081590322	8.36984469720628	8.94399490059029	8.91320154684688	8.4811285849909	8.58150915018574	8.63347874251004	8.21355043313599	8.22852422576429	8.37812120462694	8.31314291892154	8.29399091804051	8.28029507863443	8.0487022465542	8.70489403798448	8.33370871853037	8.53135185376608	8.51693649711129	8.0967633360152	8.21806892877727	8.11848009556813	8.53554947317826	8.03203101844492
ncRNA4055_1	6.18206108903189	6.16289472421327	6.03373660673375	6.02241511846248	6.03654181619192	6.22195327407976	6.27382133408424	6.14580475472304	5.84919801582373	6.14012312849813	6.33021860839437	6.11803484182604	6.2048141627316	6.16841421663414	6.19716943649783	6.14580475472304	6.20921839416024	6.26442491956312	6.28532606883779	5.84649508139118	6.18593177392621	6.25478435991	6.39839388131048	6.27769763026401	6.49839972452383	5.99113604793709	6.19451920884287	6.22323178407406	6.24092542965665	5.96273600076074	6.43939301818089	6.1354121236817
ncRNA4045_1	5.31290847692273	5.4312988555675	5.19524845326183	5.16514419208693	5.51643867387558	5.62974729089899	5.46996414668969	5.33486925442764	5.5058796964164	5.44165577271626	5.17095648785985	5.64013725774529	5.27924071217882	5.56348870401993	4.9659593354987	5.29166795295301	5.16124842287941	5.08230062780563	5.39008641227561	5.24401623062406	5.00219100239081	5.26060730818168	5.28609306840168	5.25706662447929	5.20188657853275	5.19076915319202	5.07816706694985	5.32995091795936	5.32564368213209	4.9699236623272	5.28106492790884	5.32030262661206
ncRNA4044_1	7.61309357848307	7.02811128045889	6.81451864237421	6.663649931611	7.47544212938035	7.32638596512663	7.30435661413273	7.65021036411478	7.2905044183127	7.37665112712234	6.86439986113496	7.64447910137966	7.24095906568988	7.53834705085782	6.96375198757681	7.1147666273468	6.85763928752958	5.96542114681582	6.20349586163088	6.3745569815238	6.43740039528064	5.9855088462898	6.46438327012043	6.69741864062735	7.04749524201684	6.42559688848033	5.95628834058164	6.09040098250191	5.61021171342692	6.3363005980644	6.66568057211704	6.40862458820285
ncRNA4043_1	6.34837895808757	5.74420628403154	6.20072780274891	5.47706046102338	5.81582235711545	5.78555392355019	6.04785247821353	5.91076938652549	5.96729659156052	5.9952766070005	5.82728251598079	6.0732435653206	6.10631104545031	5.6142543416376	5.68321002930795	5.73346615607377	5.55788313901688	5.35152348936405	5.81963808704303	5.81001218711725	5.54241021656816	5.37743591488758	5.45529208596584	5.72892607566362	6.03395354368468	5.4324044142985	5.3435922851757	5.253856784144	5.46183159900233	5.14979234252034	5.76362680263304	5.30821992682419
ncRNA4041_1	6.8633933041846	6.95306188097861	6.99555292772783	6.79112121146002	7.24865013356306	7.29746522459578	7.18631341166291	7.17417246580911	7.2765321786332	7.19000834382999	7.10198729035574	7.10826647265126	6.9607259064855	7.50437061542102	7.15843061393009	6.78693395646018	7.38197986625993	7.01138811518	7.27192068406865	7.17552834466919	7.10080212750967	7.02469358878993	7.35528681846259	6.85447917150359	7.27973362276968	6.98495036206052	7.0073870615047	7.27920722164835	7.1497191851987	7.19364688415516	7.44155363300516	7.46086248560494
ncRNA4040_1	4.57965443293625	4.69934278961686	4.61034928611099	4.56668178112071	4.70970848493557	4.61200117832057	4.89838499471733	4.77540832459881	4.4636969805074	4.79443730403506	4.69755830027791	4.80694757984546	4.71050432369197	4.72994177074059	5.33357428501462	4.62493343619155	4.7312728557562	4.78298128922075	4.50931180857051	4.58500005329002	4.83570112130724	4.73410435706725	4.78771103190236	4.51269231573065	4.86784860490572	5.06840369941806	4.6356185860443	4.76972176096583	4.7255111454759	4.94578238426668	4.57652028425548	4.6255100144911
ncRNA403_1	5.2357527806613	5.44959575525258	5.35503456249766	5.45635378480015	5.53572983537342	5.42766549550606	5.7104601122548	6.12640838501227	5.39908853856952	5.55297387525021	5.45095472038671	5.68956197752256	5.5798770535068	5.75564494747468	5.90979569310443	5.24901172520285	5.48329430118132	5.37386787627965	5.45140018576979	5.39505662290067	5.41751812965967	5.3515483443467	5.46517399127917	5.33387766125542	5.5760659927497	5.30492186996056	5.28065630845061	5.4014715410459	5.51998099967729	5.28804079797797	5.26045391374436	5.33764481106417
ncRNA4028_1	7.54837604196636	7.5463345211143	7.40831098064107	7.68820221452749	7.5007384739494	7.90353253042398	7.79739815267294	7.7813937747759	7.75624747396594	7.81179468012695	7.97403089339044	7.68135468960292	7.95386318975405	7.94469074127378	7.89791452696313	7.94201519290971	8.10702572087076	7.94328653122195	7.67124401445567	7.47944042936691	7.787278844544	8.24852338383792	8.0427740097375	7.8380498920925	7.70779534914092	7.7122993485624	8.02772368310414	7.74071241889202	8.12785953813768	7.74359532917973	7.87516917761136	7.65594424585585
ncRNA4025_1	5.81482997222135	5.5515368100624	5.59565959070019	5.54842959608374	5.48949599203194	5.71079549639281	5.52809264863698	5.80254899298927	5.65724477967545	5.5131228567599	5.45172044114717	5.95347396655649	5.43506559796794	5.46889462474748	5.68030809808515	5.51697298770746	5.57473465401149	5.75972263113748	5.9231152526728	6.10126881146646	5.74556291710411	5.46249905591823	5.97952756693561	5.5165557748221	5.89324727211332	5.53505734242569	5.89699031309881	5.67025771893175	5.78427909465652	5.75468625925778	5.96970656225618	5.57571635360203
ncRNA4019_1	6.06533594816845	5.88725257776287	6.09237919916523	6.21914100329684	5.99000227010336	6.06217077078457	5.82873444844962	6.14668076275407	6.11134954234699	5.88649256449051	5.90389882609623	6.17393099052123	6.22917320876138	5.97812714365558	5.87203134858082	5.85215347649731	5.93610259192626	5.85555853918485	5.96657832180147	5.76976115288405	6.07936813519654	5.95338845865495	5.97865383383003	5.80760677168358	6.03295713809529	6.0256671804063	6.20802329627419	5.9863328856667	5.88839836528897	6.08885010404312	6.0713480083754	5.82329211060411
ncRNA4018_1	5.71258837864464	5.75676020816698	5.81346371738787	5.72443474090448	6.46376933568747	5.71115357131428	5.96971460036959	6.06596948903999	5.52611919467448	5.63154889909134	5.51727096317356	5.85970084890511	5.92209205436832	5.52363724084869	5.59424427986271	5.30063709873222	5.32236063370245	5.30505507706116	5.41759691628768	5.55792326915228	5.40911016157685	5.36326760115048	5.14317133675142	5.47335147056293	5.43118683856311	5.36293117423211	5.14854971728018	5.24477511137884	5.24193831742575	5.46155086178205	5.37420783707852	5.17156416620988
ncRNA4017_1	6.48965707178055	6.11740900462304	6.54552528035798	6.11654759307306	6.98057550916032	5.76394059486251	7.23298312648636	6.38116913618251	5.53447873366968	5.75536653708386	5.8368899734313	6.68375414928225	6.64300593079945	5.62146059183985	5.76960719425538	5.46272064313064	5.00405206356768	5.17678005203482	5.62275081487837	5.4395109295603	5.23721897634538	5.01946914167685	4.73256595384491	6.07541050613609	5.39734879295299	9.63979950884144	5.48890739671093	4.71357731960191	5.1212445369736	4.84348371070353	5.10933653879045	4.65460488562298
ncRNA4011_1	5.15425354576112	5.16965161493478	5.19904939391832	5.06019958981446	5.15811271922912	5.34297081731791	5.07280546274735	4.92003331231811	5.30472590121179	5.01929003141375	5.30774582279477	5.05370973334781	5.20694118320182	5.08986026328739	5.19702521563002	5.20751061476761	5.21932860950892	5.09321642596604	5.05287020739643	5.06529213168298	5.26204064435073	5.21861000737016	5.08461524893332	5.23584925981885	5.33079540384302	5.41455356540565	5.32295674802745	5.36624260024978	5.0616048862403	5.10368328234658	5.16449391902933	5.14057613181504
ncRNA4008_1	7.4383138878811	7.48988452712296	7.46535958578177	7.14304687201445	7.1462679496875	7.27832598119099	7.10314175266664	7.33921211965321	7.2167549858976	7.15383412648313	7.23895710078301	7.10017861390833	6.99564936446323	7.10990183307953	7.2393460612624	7.13191469493988	7.54312621533736	7.23720632404431	7.16966704934051	6.83801325224948	7.11784173725619	7.35434617439828	7.53526072396259	7.1267404186049	7.40577125192566	7.07325030167802	7.2306582759299	7.23757943383168	7.13643398368224	7.00848932608955	7.17286642868343	7.24790919383756
ncRNA4005_1	4.33985361797297	4.45244482379134	4.34774068906731	4.31412321432847	4.31904732961006	4.31517972319503	4.43506986149411	4.5681227492072	4.36016906161867	4.33308471256006	4.4393799581467	4.50625860040658	4.32688548765398	4.48068403618571	4.36061261723963	4.50590549249425	4.48744147068158	4.3319086981667	4.54197994440212	4.35406791148101	4.47693070914022	4.38235607185318	4.42019678647684	4.64282377290125	4.34245254712144	4.51506727005952	4.42222494500074	4.5223204348136	4.51537294805255	4.2704669215565	4.4607738847631	4.2793895542985
ncRNA4003_1	7.48009416807605	7.6800270672566	7.70787047551802	8.14443958770634	7.52261570779999	8.13328962425913	7.85788912737875	7.69570893890051	8.47794132073974	7.9769472580551	7.97108026399912	7.72503668631802	7.9965176152928	8.09342590256036	8.03805126100088	7.60555700999531	8.05540142405423	8.01285538025696	7.9626902923646	8.07800232996623	8.08778710934984	8.23208432324797	8.35008587936148	7.84482825833462	7.99602179740799	7.69164937262336	8.3145644200166	8.27138338816471	8.27056792937395	7.9017623567877	7.99567462347268	8.02171349603671
ncRNA3981_1	6.09008212001071	5.7372595745358	5.75285273450371	6.59078515411598	5.66387667554325	6.52348762828505	6.21198687985768	5.62089881527643	6.05186177473765	6.01803584902072	6.06103151584553	6.02309504970149	5.90929472830452	6.82359853565955	6.3443527567233	5.79328008710741	5.84871835833605	6.25437864340905	6.09621792992158	5.68693239125192	5.94163636686988	6.35445738162783	6.13608228056489	5.82786946484778	6.04955837157787	5.92522694650619	6.22130960718291	6.07980307315497	6.55202501850105	6.50535827225395	6.09571608395663	5.91407612991068
ncRNA3963_1	7.14954444364988	7.24267499883883	7.21811513965054	7.3269381801878	6.96414875698966	7.15668258486112	7.21010162632983	7.33537317172557	7.12759074487138	7.28166958398824	7.3301547648249	7.60433965482984	7.32039703710625	7.18652827134842	7.38681649673848	7.21651646441577	7.33780363089433	7.25608157179424	7.47499623868525	7.26188622003263	7.40011560432692	7.36762209472699	7.3238754595866	7.43813509539235	7.41546729876765	7.31131194500631	7.29516046147709	7.25599470976969	7.39213669052947	7.22598237619834	7.29195333102374	7.4747931721866
ncRNA394_1	8.72093690988703	8.49905288403845	8.3101611433154	8.28178174314705	8.49760039981698	8.29535837988697	7.99107452736093	8.66966480193626	8.06080387304723	8.19169754498723	8.27853703179564	8.71313409982042	8.04305112168832	8.22842674747546	8.20134134702424	8.23306127044221	8.25909903972142	8.23306127044221	8.36784303079626	8.90338938529477	8.18804023517399	8.0462951845282	8.19382552717039	8.31546765707756	8.2671866961966	8.34616789267251	8.23518080038857	8.31066297014718	8.28951677020957	8.20581443763222	8.29354108207478	8.4305017590967
ncRNA3945_1	5.5260869494286	5.37522131669237	5.12761213570507	4.93973688412114	5.47983409536198	5.2874977426688	5.80009890165108	6.24632280323406	5.27217092982884	5.71506808269843	5.42891250772991	5.99186832938811	5.65056779216034	5.70171413594319	5.49753280676965	5.91383463312266	5.15434505822743	5.11167768525017	5.1549866579036	5.3632915737224	5.16457518464964	5.01293916736167	5.05956253762038	5.43118746344284	5.2651263171458	5.33135129175389	5.1193981461152	4.7642972450894	4.94656306235932	5.05956253762038	5.47556873706424	4.87268440087936
ncRNA3942_1	4.97771058287658	5.0364225183129	4.9514582896219	4.88703463644103	5.29717735544877	5.00149221583509	5.15801828593035	5.12204055124797	4.8797544219922	5.15192904784241	4.82644149636702	5.32684426421554	5.10777184983429	5.03610263901263	5.11988884516794	4.74815382207625	4.82801983897034	4.76228758518367	4.72106489951918	4.66303995023275	4.78487758794305	4.73035012105555	4.71417190349417	4.61103738132771	4.8561279230367	4.648777612311	4.67124262854851	4.65205580986805	4.58180637308439	4.67086164468499	4.78613271455218	4.70001280694201
ncRNA3937_1	8.0362254064713	7.95038284636184	7.92156270912863	7.77544892842496	8.81702407923666	8.54157486657755	8.41091073272767	8.38003418817299	8.09590618562445	8.2270841309713	7.83010013399815	8.48671296745763	8.29417015873383	8.59330655774492	8.21680997369551	7.66058443542437	7.54702412600252	7.01467577020573	7.0561952589102	7.12178144236374	7.41048467999559	6.9872499032486	7.26646037801934	7.38928397583074	7.11931399718153	7.4440309291848	6.94513843397767	7.3665950305422	7.03535385623367	7.46318090924229	6.95144385690108	6.78144342857524
ncRNA3930_1	4.99983485100876	4.90764410210402	4.82972737290197	5.1583238330635	4.99732384555868	5.09925494264093	5.07305464162293	5.14678878701687	4.9143308855264	5.13342784832667	5.15368134082148	5.21504312657228	5.08114790006792	5.23872429375185	5.13873441899216	5.16761774950399	5.18598732222744	5.35282544939268	5.3076450338155	5.06794502500887	5.09856765052314	5.04613220247416	5.11154123483612	5.59945188825081	5.22663740088363	5.23627659990831	5.35006158111779	5.21984838488227	5.37854832703957	5.35085264084262	5.11192749550901	5.49628132940431
ncRNA3925_1	8.77266029264017	9.59081668122652	9.3125516690678	9.5264878933256	10.345174237115	9.50371604279052	9.618783276682	10.0183224612935	9.78659429745414	9.6780024894192	9.615177788243	9.8939242658414	9.48376154401024	9.99970548164467	9.51384463392021	9.90769530238373	9.58142385729608	9.39102476418623	9.55703071216123	10.2326344665081	9.52736329629473	9.36098840061572	10.003305318044	10.1801970090982	9.47015136447338	9.2756111427004	8.84396561412017	9.3979629760554	9.46152893632636	9.12811985913582	9.80740056623098	10.3655946073909
ncRNA3920_1	6.5469401002435	6.58867801925027	6.54097400824614	6.60219644354074	6.6457327084927	6.52323344467931	6.72193197615999	6.77085152273034	6.5888507468883	6.65371752745921	6.50009334723397	6.9959386824035	6.81214544409907	6.51287163298556	7.04595804318073	6.44249221086934	6.87378213533208	6.69821731948794	6.89076722068577	6.703839224267	6.67363175039736	6.61894206178922	6.71353830992089	6.72823510118112	6.44317415108067	6.4348163706229	6.69739328427251	6.61303322988162	6.67855131331543	6.84502869642652	6.6926961047498	6.68438749542223
ncRNA3914_1	5.98548330105861	6.0441781787202	5.98726901123944	5.83876942360754	5.95202443677285	5.91781685464199	5.93149600981085	6.10403725842266	5.95594274249489	6.05358048732078	6.07764063756594	6.013240743166	5.9214341533461	6.00292635848816	6.01648676295796	5.84773099920045	6.03312955341994	5.98924802575784	5.98187463108327	6.26419256649388	5.9726021190053	5.85793715682961	6.04115736476801	5.82022927071016	6.1148014971701	5.97651679713249	6.19771325042985	5.99084778366355	6.19775009486072	6.18831679602772	6.39018381985802	6.13053491782827
ncRNA3912_1	5.0168417781186	5.28952822646221	5.03807700543335	5.34149737736144	5.22738248964324	5.15362120237672	5.02307603645307	5.26767717195004	5.18568000223374	5.21973407669931	5.22648251968858	5.30866629507974	5.22972563802935	5.22666141214694	5.25508163894207	5.41453952100801	5.2027709196136	5.20765920346898	5.39898460105503	5.39326138271412	5.2187312651044	5.29895134189503	5.46390642627059	5.24859851766223	5.41725016747695	5.31136334982597	5.20283843417357	5.40528756300571	5.27285166844998	5.15433882997036	5.31995616021346	5.82317873065827
ncRNA3899_1	5.81003303771716	5.66509580553206	5.80842065193153	5.83811713299298	5.62801104598776	5.99740209798387	5.91812230453216	5.68285153291698	5.92425180580594	5.8176423377995	5.95768343128708	5.86711647187006	5.87919351417705	6.04585344145986	5.93718109517925	6.07764218630703	6.00902803902133	6.04477275428244	5.83118179367379	5.99740209798387	6.05558500490204	5.85687373417633	5.80559436838968	6.04281896364945	6.40596516853201	5.74127015362882	6.10718460725965	6.19430447666002	6.01341826260689	6.05912807659062	6.19732668039896	6.16667683720648
ncRNA3885_1	8.64360226729744	8.3894495090827	8.31529993725715	7.72344633864146	8.4268796049302	8.52884446887874	9.01058324132424	7.93931415280993	8.57175389314129	8.24969795554056	8.07448793676495	7.55787865883229	8.15462239261121	8.04068071190675	7.65426415627605	7.78952129726895	8.4758790314835	8.72312354295784	8.44457483791962	8.51825941898775	8.85166859993041	9.01482793417424	8.49094583217365	8.92267105000101	8.84521680566028	9.25940388870087	8.71331282818636	8.51882409988367	8.57063801562906	8.88174230838382	8.1347223142039	7.9212253683895
ncRNA3875_1	5.14430162753971	5.17346242800136	5.00493796317279	5.14041821470149	4.92215386250808	5.04151304004967	5.00854138061977	5.17989857300069	5.17383818984864	5.10869433763422	5.05407067489139	5.23002596987678	5.26964312349685	4.86761557023198	5.14974980393285	5.06680706073046	5.10174829527613	5.35200839918706	5.3684536856116	5.17726700005012	5.12069627228867	5.16095437722806	5.43821680895116	5.14805104787068	5.27889412750281	5.41343055236579	5.40850484556179	5.11058138252884	5.14279109962568	5.18569720009284	5.44301602258321	5.13791933217774
ncRNA3867_1	8.40121208625798	8.38560044326776	7.9979377106107	8.37581929184353	8.15262373985927	8.49407035253847	7.98839173926845	8.14319522643587	8.55158320762108	8.25076306355916	8.38047983160941	8.48914954922508	8.14455661469578	8.24833809098526	8.2559921169343	8.71688835512912	8.29895038793309	8.21082577390802	8.32470193020234	8.82869126406689	8.40606244082436	8.8006514029511	8.41760026963464	8.47615610621268	8.67198759535835	8.89497895763321	8.3340361065646	8.70867314902165	8.24972660623695	9.07537521426366	9.0661944418639	8.69279114798082
ncRNA3861_1	8.85484421753344	8.95509750482156	8.97498286276986	8.90556810504463	8.80530441964178	8.68136879989026	8.65913249870393	8.94353483623427	8.65154287300318	8.78950909544289	8.5916597273102	8.93066912154166	8.48775080071414	8.84562857485238	8.4758776320853	8.40336189312524	8.23716214342914	8.29478423795158	8.77404111309011	8.1548786915176	8.31996136956686	8.30058664314571	8.58191260396138	8.61789385193897	8.28182126807194	8.49280766537116	8.14037404500081	8.33497982409991	7.87153776110154	8.20838860678966	8.4982976091402	8.08879839948908
ncRNA3844_1	5.84605925480684	5.6824576325311	5.51163722406777	5.52792575701158	5.80963569063503	5.64574811548679	5.59183471880506	6.41392255265011	5.78552641658898	6.08727818345795	5.66942202591434	6.33614304394285	5.4781924520789	5.77919743875465	5.42060901107693	6.28396109096723	5.27368311688446	5.63787231473603	6.04881146366794	6.50795278369957	5.77983379622771	5.72903505501626	5.94104096883362	7.16224627555817	7.39720636930532	6.03602758090283	6.11234701377091	5.96589122207591	5.94125755082536	5.80638968351654	7.34718562714044	7.0647185360508
ncRNA3824_1	6.94168555565568	6.83709876447627	7.03183218887804	6.84875432088171	7.25919545623406	6.8699220107531	6.89491641858444	7.08912299620908	6.8418221336397	6.78187843922265	6.66431157717206	7.10517816589111	6.81749973593203	7.14675022950368	6.85703099499575	6.76283132343035	6.97920560634728	6.94457744158202	6.6012088123952	6.90974117362945	6.82205493245385	6.85425594391547	6.78386479659617	6.73072550304532	6.90177050740472	6.5152563353108	6.97520216521192	6.55865043473504	6.96962154076712	6.77185249052579	6.97008508162681	6.96771431546044
ncRNA3814_1	9.7402496261296	10.0475305992397	9.61286170038746	10.1574484200154	9.70344261078187	10.129389172048	10.0037662432439	9.77937722671177	9.8795169984443	10.0264502098773	10.0297804869298	9.39556858823699	9.95304007484841	10.3414623488504	10.2019240665719	9.93388561666467	10.416262876246	10.3521444837698	10.2183066144458	9.40233583011207	9.98355773408774	10.1792575750206	10.1894363563719	10.0109142943533	10.0515638014116	9.84378907239812	10.4150316878407	10.1183649486732	10.3185885782464	10.2010096173127	9.85815117325844	9.96140952722567
ncRNA3798_1	7.39571089284543	7.54676199482242	7.60538242314885	6.86523236080599	7.813633449659	6.98662726253421	7.62937093633365	7.77018013172354	7.05762802913446	7.00007444510794	7.09584493070813	7.87145409172625	7.20942617821626	6.9612879926763	6.86967446198485	7.16407836831556	6.6064453707243	6.64696257330905	6.61277448466576	7.21507869616869	6.61719850730352	6.303355848744	6.5230229067723	7.16788540283073	6.99118133313776	6.94559577648816	6.58132872868125	6.25419138310742	6.49887664972732	6.48847008748639	7.11495241965535	6.77028183051102
ncRNA3795_1	10.7700737990868	9.8205342975786	10.4093090388535	9.96833078834058	9.98564801366475	10.6811946710436	10.0871784974222	9.94886209550156	10.5216662640038	9.9367363258314	10.0705495785941	10.1010850281186	9.69438159795275	9.89306183083742	9.68678613039223	9.92810835903134	9.06538362904114	9.55938537935642	9.6134042442938	10.24270868774	9.7158592687106	9.34963637872233	9.95229255152551	10.2871219731541	10.087759554648	9.99974759558814	9.92046292546406	9.97009090942258	9.6757323353025	9.74504036083213	10.4677909302176	9.3877072066804
ncRNA3794_1	8.26800230590118	8.58301826445622	8.25046230497148	8.69628486325301	8.43554206132427	8.9414411990792	8.9191763701672	8.7915851425183	8.55375991936091	8.47070066189808	8.93123249467777	8.25260449535552	8.69990351045189	8.85863746762024	8.8287556487046	8.71807426248345	8.61827681932243	8.55841167532784	8.73799702538487	7.90827377901972	8.53598208665003	8.82421533384693	8.76506654071379	8.88153200782461	8.62174404238848	8.4234244049834	8.7482891097579	8.72475776028467	8.96593792448907	9.07893810547223	8.441297947277	8.73575190138066
ncRNA3789_1	7.4864411198583	7.49736613761184	7.63888910186574	7.15576517285098	7.13201783917498	6.85128277603101	7.44935993111703	7.28687447522772	6.90295300130125	6.85984280272764	7.1601756108742	7.1941415158165	7.35534564397667	6.69934328875697	7.1481776152781	6.89770254122095	6.80337832242026	6.59076732431998	6.5413089883982	6.4677355728911	6.53939611654678	6.86040515099421	6.4926119545331	6.61640540045514	6.57353164897502	6.33921046580895	7.04278234039074	6.51027862802455	6.97631805673006	6.50312770956895	6.61060582489987	6.28549889361795
ncRNA3784_1	6.28991614214018	6.13773279765179	5.98568135045448	6.55155123243782	5.84592231826405	6.28721124730579	6.17816858481001	6.16227067991293	6.4208107907419	6.30224670707826	6.14811984423993	6.2826115753699	6.15196330303098	6.22205431870402	6.01180460710787	6.14181135253949	5.69067459241872	6.38970654500952	6.26763549171395	6.42686440910612	6.36359565700558	6.47611044551879	6.59743215331924	6.20590353071605	6.45141414069442	6.35521257191649	6.47906355831586	6.70437655225055	6.16668516207895	6.57783955084613	6.66821118833719	6.23316446970239
ncRNA3759_1	5.95601248918862	5.90621379614457	5.81564991108942	5.14663195718475	5.79251433659875	5.93612077521596	5.79116029985578	5.49491675511822	5.6189577135684	5.5779876863929	5.42353335498998	6.46486259395311	5.6533314338452	5.74093577876233	5.98940565378135	5.29152673203205	5.90193453159174	6.10707221648766	5.41894885720473	6.14093646253512	5.82815700383708	5.88838274674216	5.86456673574369	5.55521098447406	6.27319865244889	5.33676241124515	6.17362483268425	5.8479229684583	6.06198392545814	5.54255724877274	6.58606856068261	5.72519070114637
ncRNA3748_1	8.68668878261939	8.56297978254091	8.56518393090013	8.63596577249772	8.56142384388736	8.78993766658131	8.72900263536362	8.73544635122586	8.81272063159586	8.69035969117713	8.91859668637112	8.64840339405413	8.7521252064202	8.8909042154924	8.84519452137133	8.71901597093136	8.85414196124623	8.69796483795207	8.95936783983543	8.66945197703513	8.87037180136524	8.53539233228413	8.8639842841231	8.49180315105101	8.1903712223302	8.56518393090013	8.68355820919296	8.77814272269119	8.09986374188885	8.66910322955535	8.529691484218	8.45110016393037
ncRNA3747_1	6.05006517419912	6.01414218677066	6.02804856361701	6.18849270650674	5.94712378348145	6.02074951992433	5.78203370180408	5.58956670727766	6.05451752355728	6.18886898530583	6.0932871265612	6.05320000408001	6.0540664294364	6.14579404881215	5.96233097972033	6.09614617241457	6.25373298550993	6.12849388053387	6.05475942802467	6.0732435653206	6.08878005501144	6.09613185331618	6.40819431696476	6.16671207983071	6.50489462412039	6.0103618027824	6.13832214712599	6.14720510126799	6.20296610008596	6.03756633403135	6.28887770526843	6.14126695466629
ncRNA3726_1	4.62409981273892	4.98102193326323	4.69106510384425	5.55992132976929	5.32580467796961	5.16365719608805	5.27040389756565	5.46925680202583	5.02592370856538	5.12626930579649	5.31102484899283	5.43172830253391	5.17018902978533	5.40974654497275	5.00516243951775	4.94584190839273	5.30745767349716	5.0557055060735	5.40418852997773	5.25260335534054	5.03538339163627	5.01156799166737	5.11959895028675	5.10682271629056	4.92419613493089	4.99897071123412	4.88488091113736	5.0505345328055	5.12167364881032	5.29471459581085	4.69209904197013	5.53259003303694
ncRNA3722_1	4.76952887992479	4.70861675718789	4.61556167114175	4.53762702848845	4.53186717591594	4.82483052170077	4.69575916587904	4.75147397361054	4.56430394170977	4.6595042107239	4.57985890059538	4.70031996517864	4.40301659367924	4.48614856084357	4.35478689431016	4.68863108629815	4.34988010234115	4.37398625033001	4.55008745449405	4.79219209653212	4.76389115937486	4.62956575547378	4.81949008577812	4.77302369690188	4.91449961576062	5.03113971793185	4.61905139995434	4.66660406779118	4.920604743897	4.5879965326591	5.42788139289424	4.71705277773026
ncRNA3711_1	6.26390976793029	6.19670338155783	5.97923607971212	6.07480082892858	6.27051262650505	6.24462470391756	6.09116037846845	6.47582596263156	6.26035282820215	5.9421590883311	6.53306765591547	6.62973157638031	6.10267385133787	6.08273501507397	6.09132549548773	6.51179222186607	6.15746259927014	6.28318244475209	6.42023156794873	7.04432543844499	6.38083107162786	6.02560047342877	6.16493791082356	6.70337612573038	6.82489805172739	6.74432479253592	6.70974600213258	6.24985247639522	6.6030167089195	6.36687349163915	7.4749802979334	6.80535132193404
ncRNA3687_1	7.50068031407363	7.31488679743087	7.13760621098987	7.49437528166348	7.04757169724699	7.62123767720729	7.49763628421418	7.33043931999828	7.392569488116	7.67011525519475	7.68386372223032	7.41913672256021	7.45832148746386	7.45703282204088	7.66369663819412	7.63800976489301	7.6845089802158	7.63657664906457	7.73396233581358	7.54532110773964	7.66008714853149	7.62366318679212	7.8793687418465	7.81502803435257	7.7668874543847	7.58886542860914	7.83399042851218	7.48314316113393	7.92081290786007	7.68022907491439	7.82573833610414	7.6631925474447
ncRNA3686_1	7.38870031152669	7.51878671773766	7.39819667240392	7.87379562816463	6.88075434261344	8.0466272361476	7.54553037216223	7.70487897074638	7.78494794095998	7.6163867225255	7.87803849163201	7.08489722189571	7.65976664760862	7.90311114790236	8.35765409500522	7.61301676452563	8.25968785923734	8.33365540180376	7.64429082078926	7.0585438837088	8.01565745991023	8.21642751057293	8.17821304290556	7.60300081517349	7.74420439793138	7.23788528314774	8.29349110554897	8.20473906274785	7.92574265066933	8.25325633856881	7.52189999785749	7.74363495266235
ncRNA3666_1	5.52315133072386	5.3974458295827	5.64640033868632	5.92286144684731	5.59765062891521	5.92449842593009	5.49339997898675	5.92607884249859	5.73945087782553	5.5135387641612	5.66810874324602	6.02543423988304	5.49148284185403	6.0244905119526	5.67896165915818	5.89651555045937	5.88379125324224	5.83153843758821	6.24198611189323	6.10824798143758	5.79754660014043	5.84895618031339	6.06111151193225	6.22774853850956	6.67457087752364	6.23066035420172	5.9047938752659	5.84715877152335	6.09608999230001	5.98450467422763	6.2264860227346	6.6546208775688
ncRNA3663_1	4.78919895448478	4.83262076845784	4.73693666152083	4.85056005204858	4.63573699236266	4.93283071481419	4.72712953789711	4.67460948142907	4.89141615105384	4.8591321798508	4.91946499825003	4.78260554243044	4.79063062022027	4.80054857592481	4.9381965578308	4.93167528078655	5.02054613032408	4.8738066041841	4.83353137382967	5.02582966502536	4.87746802537883	5.07496342084533	4.90774628270491	4.83907163619859	4.99842688580783	4.99207662439247	4.90589562952237	4.97820078509304	5.00696621579373	5.19185723957887	5.29677415038447	5.19111094256878
ncRNA3625_1	5.35232152615951	5.05272552399527	5.13101859418894	5.04187233470203	5.2247896476956	5.09181053530188	5.02307603645307	5.13446622776193	5.06683624231727	5.15695861875668	5.1008576160198	4.81019614764501	4.86089889336543	4.85275256946392	5.02710615187514	5.05392237869746	5.35148722230421	5.04607214902003	5.06670280324484	5.33631706355562	5.0867136118246	4.90372534590278	4.97385517545347	5.19646836833337	5.17738775505926	4.88663105981414	5.0850081080591	4.83403396428707	5.0992409359493	5.07041433571835	5.07961666686464	5.06908181030797
ncRNA3622_1	7.87452009690453	8.1177604889129	8.30835647646622	8.43641709003262	7.97950347539333	7.91438380049776	8.10864090035156	8.16109235791001	8.0961491100499	8.3330455955796	8.21270678236416	8.16345542362272	8.31900184300443	7.96234849141218	8.31668072634163	8.20822843589624	8.35189158646295	8.16827977406777	8.23488269218203	7.96650227315124	8.28873666360315	8.31960905136884	8.3323795702816	8.12195754603624	7.99860150010749	7.9641073433558	8.35918061886767	8.25605437256294	8.17449859811454	8.32585970951475	8.1118712841591	8.43711227418696
ncRNA3618_1	4.44571008106172	4.43920994063064	4.33070475159701	4.31097453927964	4.47469403480114	4.50309768251426	4.64737276064658	4.59076277304281	4.37364186993282	4.42131630848666	4.4755770913273	4.68563036732217	4.39377027184256	4.50300779404289	4.44259558599049	4.39330777300709	4.3593554746207	4.46038887748344	4.6018980236763	5.13254557538421	4.57931925317301	4.41520808491717	4.4014768288785	4.50358584441784	4.57325252299221	4.63211443122173	4.44255010820586	4.41207405618562	4.53761326399895	4.57803663222644	4.78199154044107	4.57753895312254
ncRNA3616_1	4.45375642164854	4.47485813133008	4.45698887095513	4.59562004002614	4.39297609099739	4.54890084131105	4.4213631965921	4.76862036756308	4.28986558228887	4.40226662463678	4.6017537295787	4.51945121711055	4.58306085103591	4.45544077428497	4.64958832808908	4.31976808861495	4.79619376263585	4.5877382522586	4.65436358316691	4.50815263026887	4.93501336346301	4.99069773703788	4.47527442885084	4.35793886042098	4.43844721345032	4.53487074527654	4.63243725979349	4.51659012294099	4.45685878388862	4.69335433780623	4.57594017607799	4.56568016987828
ncRNA3586_1	6.87660663325671	6.68945218721608	6.89200675661468	6.7250584371438	7.24612997022762	7.03571143861654	6.83814627223236	7.33030832373736	6.53003019579729	6.81437854983906	6.82709676574393	7.45109979170317	6.72196252186355	6.72441452350824	6.69440245499459	6.71484590630737	6.39779578917799	6.32040770431807	6.21944004263588	6.19242711645227	6.35535131356164	6.657728379101	6.38339758786068	6.3235031925475	6.28856023052726	6.09124715321716	6.1689526621664	6.5075789020087	6.40973428969725	6.27448579776721	6.25480484072602	6.25637421269105
ncRNA356_1	6.58097116540758	6.52131424778113	6.55049012983721	6.73316907713178	6.56332336862556	6.59481493817299	6.63062079138154	6.99148780379432	6.57951775609042	6.80628639875725	6.74681985670173	7.0092172478981	7.1885076752795	6.47159275131963	6.75469056062812	6.55735951071241	7.06100988614566	6.86468315952675	6.72962809428827	6.34432917452649	6.77212711698832	6.5504518119709	6.7586238364002	6.64709276550127	6.09125172794218	5.86761712107278	6.7745391760104	6.41775682293955	6.61905744235154	6.46753980562598	6.43640533887986	6.73272287785038
ncRNA3562_1	4.66793177356671	4.7533972693789	4.85396056952963	4.84721527989957	4.8727010704684	4.92861328623416	4.98022846074306	5.06643402060095	4.76566757001759	4.96761083215067	4.96535150551283	5.08384633267431	5.02065852873784	4.86526511701005	4.99022778494164	5.00411963915588	5.11415543354002	5.22363890926154	5.17050494291194	4.89069357173624	4.87315662741025	4.9883015126119	4.80897211518403	4.99347742276111	4.88520686050677	4.94263137587444	4.88290328520316	4.98426564878193	5.041797659448	5.08425271366161	4.8635079822613	5.17341435356371
ncRNA354_1	4.38196670701879	4.51744357338437	4.43998895630782	4.55669388502036	4.37613497036295	4.67207138258898	4.66470828231028	4.346066789133	4.72185532855334	4.51533356019339	4.92846488850012	4.57900139936757	4.6443935514497	4.67771200241031	4.84481370746172	4.67764367463686	4.82298772449484	4.74712550945071	4.8335947776596	4.38080759723186	4.77098744854433	4.78992225237099	4.89289887888562	4.62865480926133	4.52140676664654	4.48968879515766	4.62490861222075	4.90202070824403	4.65097725392071	4.89046584107431	4.54107426935129	4.57301979775758
ncRNA3531_1	5.15080773298434	5.0021103909573	4.97037953259592	5.18840234992287	5.23084769847656	5.5120642939175	5.03235484807131	5.13591022284778	5.02018285628824	5.12980456729831	5.16113435849209	4.79395855499098	4.94195031878116	5.25175801686827	5.15632808199601	5.14331949921464	5.0191685088979	4.93303762050585	5.01107679024193	4.99524698539023	4.96960942294549	4.78176407259008	4.88337461941808	5.23558700771837	5.80773706306779	5.02786256894512	5.08904364169722	5.41430568959246	4.95376598904793	5.25833208322555	5.45523532003907	5.58580638915971
ncRNA3523_1	4.96987318845912	4.76040029414671	4.90379384554971	4.98683883952039	4.80423707716457	6.05634066870738	5.24151835436701	5.11994254987631	5.31088538912255	5.05193767786613	5.04676256166206	4.96163342329086	5.08351365983332	5.41689553088376	4.97576218809069	5.04252065420497	5.09602074195664	5.0924343803937	5.15620568135727	4.92935482891843	5.01564711876486	4.98084788166409	5.27205548118539	5.13383358944097	5.50902111928562	4.93329323363101	5.06148146660518	5.2960388356589	4.95529338560186	4.99216940816135	5.32774706421895	5.04193922526511
ncRNA3517_1	4.6268617391707	4.41191079735542	4.6088343296138	4.60714762716622	4.91534088214783	4.78242753733383	4.8500363568335	4.8190499257234	4.68575230318254	4.9294699634238	4.90821901830124	4.91024509971032	4.44716202339338	4.68244599629296	5.02004634869859	4.53859768189471	4.77774943988474	4.89672441468408	4.77726846067798	5.8974276192156	5.1437549997377	4.62778419675948	5.1033854575606	4.73595848267273	4.93164064159225	4.84919454111503	5.17299132700818	4.77148585840851	4.75566669459007	4.67833563723265	5.32759746537704	4.97999468192186
ncRNA3505_1	5.19949996983708	5.43057503630374	5.16295173555283	5.3680077553532	4.9596514806899	5.33188488110792	5.33668629098593	5.37790831066729	5.30400038516854	5.46739528764947	5.27998021339553	5.31019328681018	5.37139383434664	5.3640979577004	5.45620553241624	5.13579100433587	5.81636830033061	5.44929161983569	5.27611655892592	5.09517176434341	5.60216016889306	5.52177082701674	5.32586237942591	5.35406019178177	5.2206260850842	4.99149124645165	5.36263160201177	5.28316728985572	5.34809055690212	5.39152888047718	5.25911602510378	5.3155694401516
ncRNA3492_1	8.09105072904634	7.41383218944586	7.5594268900071	7.46196872703736	7.54039874072768	7.32829080455581	7.37966930694502	7.72355598099694	7.43330195070271	7.84862430599716	7.76296731484045	7.9920831315629	8.32795756724355	7.62956165234196	8.33489593399124	7.88890183122993	8.42860624970193	7.78239062304949	7.77455022333002	7.01504310691293	7.3990761317055	7.37087480144225	7.15313903968426	7.15081822458281	7.14289592998049	7.03115812454798	6.99285436763498	7.19605612993957	7.05364369856126	7.41543547640499	6.85088846783631	7.00784237333886
ncRNA3474_1	6.5705123757553	6.81297434556062	6.89239661213336	6.37390253380005	6.90299319147727	7.81021308413734	8.13408493158746	7.67754904074945	6.91574680312968	7.51536916084923	7.00046431940525	7.23888786529685	6.7892045146168	6.86507812140853	6.9052321552629	6.58996072049223	6.98041581163014	6.7860328028496	6.73724112616726	6.70846030135249	7.07118210917366	6.71987563036193	6.87589366201658	6.87464087422847	6.8396711583972	6.63245129586163	6.72522024805031	6.78215708990127	6.81004731015673	6.86468777280755	6.9242846223013	6.89330450854733
ncRNA3472_1	4.35845140424644	4.15286393063208	4.29923324922254	4.06473947364652	4.38318172805215	4.37619934267084	4.81828598305252	4.6155509635496	4.72949637603133	4.83327335328234	4.84901793278691	4.80661788639333	5.06269478542741	4.81677373488258	4.72788900397724	4.44214877024447	4.24675186808517	4.21300231126437	4.47870277774854	4.2281841461948	4.13994521712996	4.22105666937757	4.00357245275543	4.17616834223308	4.23137215220721	4.2361508021265	4.09643390302836	4.14257733846893	4.03828556715619	4.14365039610635	4.26110743823039	4.29766578456453
ncRNA3436_1	6.93776331765514	6.89267268619605	6.93949380759798	7.00533678885505	6.91367146135706	7.13637949501867	7.06521931685734	6.93481463146141	6.85975707324869	6.90462876861011	7.11179460009432	7.09851203336097	6.79212929832472	7.02837907916814	7.15264187445374	6.77717023312351	6.85994872235628	6.81873630175018	7.05179305882767	7.32793555808135	7.05380742943486	6.73913728352295	7.02311353942674	6.90527677380857	7.22304584880032	6.91292531150752	6.70801469917287	6.9837929316071	6.95013700918056	6.98928244683115	7.41574815994483	6.90261709549139
ncRNA3413_1	4.74838264871832	4.91232758060762	4.50079731214401	4.68904032634083	4.28109029543077	5.19474228915148	4.73658168033265	4.71129619598411	4.73338078483642	4.77417585870319	4.86648585830438	4.69901335443355	4.6800584192342	4.87590018545831	4.90394844688145	4.95115298049261	4.91361292892612	4.89841335514528	5.13656194389223	5.0286289921045	4.83186044633419	4.72524249422649	5.22311409920891	5.25533008852819	5.31232942394263	4.86731122369553	5.00618718866714	5.3225294841574	5.14621991940553	5.13526310747521	5.87957739442182	5.25069246690181
ncRNA3411_1	7.8522096531979	7.93528381578038	7.66210614105665	8.02703985102846	7.8193824799568	8.21077186114076	7.92724886398462	8.03049343533726	7.98509797539381	8.00529823549828	8.08461181516009	8.2305354042043	8.15603993086274	8.13713861884573	8.01441802552008	8.31165074025204	8.21173173658511	8.24246021157982	8.21823246395272	8.3662672584339	7.87000783537095	8.06897935275607	8.31495345818574	8.38053276214674	8.65066599457745	8.13182127416042	8.10162933527189	7.99877703532817	8.20452525291377	8.11912101975743	8.36760005701517	8.44316000723092
ncRNA3395_1	6.60352474247554	6.5154847386888	6.30518535223389	6.51592002163084	6.26914562890455	6.75310383755725	6.64599138306398	6.54097766187226	6.53300241263374	6.71656217886895	6.89144119783418	6.53170165134353	6.58476651478332	6.80838054436294	6.6325757041129	6.71921763274866	6.6708452891421	6.86767293283509	6.60452734817918	6.85293920431578	6.78306913352463	7.06666477856673	6.7205261471577	6.91353039526896	7.04312630541734	6.48989146620017	7.05620726206847	6.94748332430629	7.04714389297618	6.68215738947371	7.06030175230801	6.74873442424791
ncRNA3394_1	5.28449230148753	5.33819587839433	5.06661030023023	5.35916070004426	5.24193206905919	5.76847697117025	5.6486064131796	5.39129024685797	5.31711739331035	5.33195618013042	5.54347031587946	5.24708159643103	5.38094425781189	5.40040001358663	5.51561910458227	5.2920360960309	5.66462698671308	5.28740388682584	5.45109592996439	5.17963004201976	5.36237519653983	5.49332639136907	5.83719298519924	5.67411064532261	5.5764228022317	5.18516327101627	5.24503266474341	5.65243581372454	5.44531687153598	5.89842856037949	5.1311124322264	5.49048717494315
ncRNA3391_1	5.2862937432357	5.43026555637244	5.24497623870186	5.43177802232876	5.42012256145778	5.44236857209739	5.44526406479914	5.43718340451911	5.34481893160272	5.43283845147839	5.42092170572581	5.4066684049572	5.38258470390759	5.5241484771856	5.47438236051364	5.43687356266145	5.41329216764654	5.45990859490189	5.41153535220861	5.28460475315003	5.52364175090522	5.41581594384846	5.55678181004246	5.48476098420957	5.56177479399992	5.47394984706704	5.40595224214598	5.54274701221304	5.4519277919177	5.4443381399035	5.33291632431421	5.40413468568531
ncRNA335_1	8.4537938325809	8.40277894972108	8.48686748679214	8.21235317671671	8.53587957210253	8.86992717409286	8.48194302777347	8.7553004516301	8.39313054114428	8.23558627543761	8.41144924923724	8.73760786024164	8.27912199604795	8.366685774011	8.57673690459822	8.26472784206219	8.56185103055728	8.42896357526857	8.58092512429992	9.02800434218338	8.57295344754711	8.49605966686675	8.96984788887007	8.22736593709375	8.50473209010424	8.27984517766371	8.34153810343714	8.70357574877643	8.51003074936394	8.80445641400033	8.35511062837463	8.48140726292438
ncRNA3334_1	4.39688727321957	4.32018774751709	4.24433787827859	4.09661177115482	4.03926759736555	4.32830044365229	4.3975298809502	4.34405733825325	4.30509089375659	4.32145667930509	4.3498525221526	4.66443847845659	4.1532330113832	4.2855163788157	4.10761310463407	4.33942332156074	4.34047521393022	4.27684651587642	4.27849311116218	4.73220790672387	4.37427104214375	4.27260726152679	4.4085403042733	4.42196496244363	4.59215646673379	4.24123037668305	4.43110130654309	4.39345392098013	4.67569636995705	4.4759491560091	4.4075716038243	4.43329192197809
ncRNA3323_1	5.54607088560682	5.46949636623852	5.53625900589297	5.28956052635384	5.50266082548594	5.17586754147638	5.52753192041798	5.50897864532762	5.43600212086816	5.47113353744609	5.44002663710785	5.67682287613508	5.44345465854946	5.34309530859871	5.3402358073523	5.52082162595698	5.20998127842789	5.43184695209862	5.69172658013143	5.77550839088691	5.37704617063952	5.36194762763034	5.50287515238009	5.63910595131353	6.33009355258446	5.65877352782651	5.45001925429685	5.51735109513283	5.26271180999225	5.33858186159538	6.51058198559442	5.66156956958801
ncRNA3318_1	6.08170165487143	6.10410122293154	6.03695268989617	5.74004994869782	6.75598534152986	6.03760912170239	6.92260011515997	6.88310382105658	6.19800467361352	6.5488873016405	6.56503724261506	7.18273644507027	7.08696470123657	6.2932344708212	6.58676598598848	6.58905638980519	6.29604083057085	6.7190595486974	6.70177473309258	6.70773611999425	7.08658892376245	6.63934553732112	6.20935790314111	7.12561770660658	6.29223255701529	7.23535587909672	6.0084299757525	5.76058602166815	5.88214191045315	6.26740750752262	6.26614353422644	5.85822821552114
ncRNA3314_1	9.2821995189585	9.38944994426962	9.3236841352734	9.50168952319566	9.29920864055279	9.72033156874859	9.63187623045916	9.49044615712776	9.53012089192185	9.59110152209934	9.68085584063934	9.20763916853928	9.47655953764798	9.54852218211057	9.83393595619991	9.2971410508751	9.8832294014432	9.4569017684832	9.67413831884714	9.28933153040276	9.70664967230014	9.5552772969777	10.0158398039928	9.35503449839192	9.44567208561874	9.2002906624286	9.80897783553409	9.7312369494278	9.89426349337395	9.74668058803667	9.51246159662176	9.70969488772071
ncRNA3272_1	5.02808176187478	5.01990789350619	4.90128091979641	5.22448419130067	5.14199755771406	5.23124034341446	5.21841321046921	5.30486549461861	5.0846837845569	5.21929447444654	5.25224189875965	5.30594646240843	5.07573103779015	5.22825060303059	5.21721986995205	5.1830754519222	5.27622252751585	5.49658080985204	5.25089216900657	5.2577210141271	5.25090980828155	5.43543365550449	5.32568220966152	5.24888828319455	5.88508964972824	5.18829552676398	5.52696928518973	5.36279622579254	5.39198574554965	5.06664429982144	5.62133729356859	5.51437623820014
ncRNA3260_1	4.09443827993145	4.20688554897732	3.99996772820641	4.16403711446627	4.0977683189409	4.02655752039662	3.97226711645545	4.06362453457397	4.11772261520149	4.07950393783141	4.10260563481816	4.03916752500898	4.05757652047572	4.19297262858852	4.07417338564945	4.1518532268028	4.10997656539633	4.10766634827889	4.27477312828687	4.25303385493858	4.27010093240111	4.04450441796223	4.15203502546248	4.25353503469228	4.24429792092416	4.09214036918613	4.14826396519762	4.18082576718043	3.96824601047363	4.00250154352214	4.23368018766129	4.11600106665628
ncRNA3243_1	9.32790528481205	9.05275237996044	9.07713589337049	8.87702161659924	9.16290527848701	8.81646474457001	9.00999347235632	9.25332363555669	8.76842264202876	8.9209730390978	8.8534993378406	9.19843258055737	8.94306735455793	8.72264785409932	9.03669663608165	8.55231582261222	8.54729529333642	8.4451243314653	8.51268567468884	8.53817244538503	8.56850084227523	8.48155709789453	8.45886172348582	8.00109103545861	8.52821416083712	8.13931770078817	8.37042115393419	7.98074562354793	8.24510985115718	8.24034111518998	8.4997114063509	8.30747630939622
ncRNA3233_1	7.60708728299715	7.42336962022627	7.4486865404261	7.39637875455587	7.80172195693791	7.11965362580545	7.53998388232571	7.41653815672072	7.14282909276734	7.33485461288294	7.05444779215159	7.79544183336788	7.69615565107943	7.07224184735461	7.49338871785803	7.32061229333105	7.26135341966513	7.0044421440181	7.01794378782143	7.50820565642259	7.28587547126019	7.11844910217947	7.06667452091252	7.25477671835438	6.96355616528267	7.13325263281452	7.12857909046214	6.83593852485145	6.80147853936284	7.02168756635967	6.84662005201448	7.12773309632128
ncRNA3230_1	4.67559702091839	4.52834810365804	4.635201508129	4.60799368408346	4.52530994091683	4.58599770128525	4.44008929217077	4.75970672615273	4.61247276737555	4.67487599276221	4.71831070782061	4.6322684454582	4.51481509341076	4.60516691029569	4.58618785022133	4.77101177037316	4.76708634991672	4.57582413756263	4.67931509927345	4.67966485791738	4.81280690699776	4.56165364633994	4.68339773921213	4.7405251810657	5.18847728796751	4.63070334433991	4.75911429784109	4.66950143467431	4.53791224185119	4.68299703617579	5.08624999927787	5.02655715085522
ncRNA3218_1	5.83289633686683	5.84743724316114	5.75816251155466	5.6649871516738	5.76456653401009	5.96401156839395	5.78140338225114	5.60429863565966	5.74265911908789	5.72950973160647	5.75916542572946	5.76983701216118	5.76326304136192	5.93234648844366	5.86791302010314	6.04783988379026	5.80677724195705	5.85816338336688	5.70744096818156	5.74050715435288	5.75870109828761	5.93131938201416	5.8230998196384	5.78233189879792	6.01844200275048	5.74514365545894	5.83808580135114	5.75585403914744	6.12472199345891	5.7457102026085	5.85054877866898	5.80841880135312
ncRNA3188_1	11.0455479883489	10.5255414624807	10.4835061289922	9.9507722256189	10.9325197644101	10.2492561753857	10.5741836781733	11.0211399781673	10.3600868161413	10.231504591196	10.1409649225876	10.9728420333467	10.4101325617829	10.3499718466705	9.91443751313465	10.2457905218823	9.59397295660058	9.3895642195274	9.69827916540176	9.57620963366564	9.69546100532314	9.43328027368462	9.13323938265567	9.4688238361476	9.51471329707151	10.0296517377834	8.91473098825295	9.02569158892706	8.6020139247567	8.80866247179008	8.91550682440576	8.95584782383474
ncRNA3142_1	7.85252737218354	7.86712534345302	8.19789814386643	8.16184600271229	9.1028086891198	7.9187464135972	8.71105349369407	8.37988911075847	7.39491080512201	8.16772956039174	7.68156148009498	8.38631208186094	7.80498730164774	7.72071302574502	8.0232885768921	8.11258515022507	7.90079912965772	7.599302313644	7.47041025830659	6.96333261521066	7.25689788116925	7.20396014602295	7.25694559219489	7.21861288017594	6.58266671984929	7.12766057785556	7.40223976767989	7.09100007583582	7.18394619915381	7.39759445886323	6.77959571847372	6.89798365796753
ncRNA3141_1	8.04737976327553	8.04074456179002	8.23492117558021	8.07912581449517	8.59652637272966	7.41271265251282	8.45929595613187	8.46206960043102	7.320666025174	7.85401919969729	7.565287312483	7.8122451063362	7.622019977267	7.20702599404148	7.79035132242142	7.53535406939295	7.70546013797868	7.33877004143122	7.23180417482522	6.65634507549657	6.8235713130243	6.82667766282973	6.52404380499571	6.95171713302522	6.79830957287715	6.94079085776319	6.97323571355768	6.53538145788578	6.8727404389943	7.17971585143402	6.73522874100757	6.88598448922342
ncRNA3140_1	8.0971000614744	8.26658726771962	8.25768768974573	8.26853596483764	8.49299764519435	8.71248817233686	8.97397880399435	9.06946290676822	8.17862171891227	8.49412289291762	8.57018769765821	8.93447939860168	8.41230860737052	8.434889862966	9.27792237274285	8.57952264040312	8.95802145907532	8.80071906420798	8.64412336236007	8.42606973008462	8.70855754744588	8.48676231535025	8.5677356810628	8.1408620974347	8.58114989199689	8.29034153140459	8.59978554110934	8.59281180063224	8.68841988677145	8.47916621976835	8.0955139671574	8.4667127414426
ncRNA3121_1	4.7144444234655	4.77061233183065	4.71868003077508	4.9491708500086	4.82826605369368	5.01149854689269	4.88764160907325	4.92560853360363	4.87923375653818	4.83787275379621	4.80461400102611	4.84355177296836	4.84285817291175	4.86428589484091	4.94676085704982	4.96048506816401	4.80410000707299	4.80193242786493	4.92224515359573	5.15065758064487	4.97529542472641	4.70064533791743	5.10660238000899	5.01233826819054	5.08533651654276	4.87751816277225	4.95893988274052	5.01552218060038	4.79867098600286	4.92886021589327	5.08749374370249	5.17737003469534
ncRNA3120_1	6.89250751971003	6.94799203041373	6.80179981368639	6.7967827738055	6.76747275328402	6.90334426149564	6.7596494721164	6.64302861821974	6.67894688426822	6.51192010359605	6.70667635429498	6.64220200425737	6.62748494296243	6.82748596072539	6.75705996520755	6.51383224358464	6.60362513661033	6.2520863098163	6.26474892068225	6.12055895392633	6.47888552352169	6.428391078328	6.28474656313956	6.5608100048247	6.46867754455636	7.0205951372154	6.24566854408388	6.42227215583016	6.50956048298123	6.37828562086166	6.51159358195646	6.22027210230279
ncRNA3115_1	6.89901769998743	6.69276026340635	6.49124143184176	6.5629689206459	7.280284836379	6.28905094165784	7.56015022065794	7.14970524780501	6.29670028648893	7.31385883630954	6.85223441633214	7.24845443886952	7.33488824000065	6.40662806742669	6.88238247349592	6.53688301182163	6.21022104661685	5.88584137882999	6.15118452175516	6.00717007677723	6.29300509398744	6.25936784873206	5.82409955765169	6.41762324340787	6.18255864954484	6.97161336954907	6.18589289845502	6.00752421320532	6.215158002687	6.06072493873799	6.04220635157656	6.20914750187708
ncRNA3111_1	9.14774927758629	8.91206095342685	9.21354559742319	8.33974632445172	9.31752964864007	8.17951154706292	8.86275402057529	9.03427077496491	7.79535134669767	8.84579764119578	8.60954106549533	9.06732391602953	9.27351433926308	7.80138537472818	8.42864003639641	7.46934785012907	6.8456995752984	6.43082011082611	6.8812101220959	7.13820388132146	7.31298882827505	7.35439468792533	6.36988179526939	7.24122134046447	6.49992677301433	7.75224711206792	6.68379074810506	6.3663500246894	6.41650736152355	6.82953886375216	6.08259935496657	6.16117056913188
ncRNA3109_1	8.00022303601028	7.8630591398589	7.68052008920203	7.15795505272021	8.53262267818782	7.17248783794207	8.37612847169917	8.6963268985952	6.73327709924296	8.39208167245384	7.87328991218179	8.68429049603072	8.76427151269377	7.17953529923804	8.09521920108416	6.6559024891733	7.03317698843835	6.60830231952005	6.90686128742936	6.56540772233148	6.92716706864386	7.14904690485809	5.94050569981452	6.56381464630825	5.83278722177657	6.78213804526284	6.89018874307755	5.74228942380196	6.41531376758698	6.75211275552755	5.65031765266709	5.99166144219107
ncRNA3104_1	5.02572630952265	5.1144439797025	4.96597139367304	4.85880433332922	5.12630134851449	4.78480549942561	4.95794003027462	4.79565626452932	4.87107837288395	5.15783327303316	4.70043148100084	4.8684357377783	4.83638708457714	4.97271145755802	4.89437222817381	4.53902121166121	4.84613808774825	4.79669000497945	4.7372899966841	4.53902121166121	4.78894233726036	4.86362613283227	4.78480549942561	4.61990996029026	4.82786526505254	4.65100534416788	4.919746855227	4.84282195153475	4.53902121166121	4.73926677434182	4.78757395654462	4.92666440483097
ncRNA3087_1	7.353827711936	6.35777887339755	6.29428434751271	5.55325992694523	7.72322552713539	6.8429009804715	6.77483592593367	6.92797182569668	6.43216875524723	6.74664925546122	5.79633535127592	7.74781195508153	6.967776384262	6.71937009779806	6.42238503404687	5.83513643790395	4.78018522276013	4.61828451389504	4.6969661299608	5.05032408537081	5.19686427782673	5.00086729071869	4.65246895944566	5.29216778397409	4.97042606957899	5.46806737426484	4.66596111789564	4.26073807599261	4.74052556011526	4.98662512675461	4.68968536289428	4.5633365217688
ncRNA3085_1	9.34762183810245	9.0960323880201	9.14421839328692	8.56948363039469	9.87821969057662	8.5948164741861	9.5123168601701	9.65017155771585	8.96599294321303	9.02998444880091	8.78619316398045	9.87941913265971	9.14547516706166	8.8868347596018	9.01025715156708	8.4054769965917	7.59218574613144	7.53135601720849	7.82437588405305	8.18477008628588	8.13121680828729	7.73318289048682	7.64620389550797	7.89768482172185	7.83930578476982	8.829265073939	7.68082078135374	7.21958930155398	7.54734298499545	7.79955478479747	7.53943220836234	7.44025468954895
ncRNA3081_1	8.46531650327615	7.83045976102289	7.40136041207566	6.23093323612451	9.15490196912425	7.76951413619879	8.02732542721924	8.98878957195307	7.4438050674891	8.20420003571317	7.25252236883391	9.2639833466884	8.07215591745869	7.6550330558639	7.97040091186164	6.14914869177541	5.69890161620887	5.34280196157732	5.08517134676806	6.3848636113974	6.4160384671277	5.83799784561712	5.08333709866306	5.22370001052495	5.27026875391311	6.35928123372477	5.7282104771631	5.4952631449544	5.57078019765689	5.99222065581134	5.64220697034434	5.63792759634182
ncRNA3079_1	8.7568111742411	8.71043550898983	8.54834357671907	7.91932937413111	9.89341948954792	7.8835913081696	9.3055051304215	9.5734057802521	8.20981084005824	8.80876937817655	8.61451332186833	9.83627914756102	9.02731254522607	8.2005472866548	8.84215015092736	7.99387118626767	6.74367559109894	6.18912602402723	7.16448119356333	7.5744966834078	7.66361053091896	7.3313417283215	6.54178213386895	7.3733848205717	6.9253249706614	8.41457801211225	7.02891931485689	6.51269145788284	7.09282850527206	7.31880210918455	6.62316963776775	6.68034566631085
ncRNA3068_1	10.3798906764291	10.0290915105231	10.0345461485711	9.25883928908109	11.2177424667863	9.53759552065928	9.85280041873724	10.1667297841705	9.91606696770486	9.57258052310176	9.09185633040772	10.4176921587824	10.1140915818586	9.71714449116472	9.47700434197006	8.95117243943258	7.73409212056472	7.53422891183316	7.53099517227305	7.9205965647593	8.0027753604015	7.95636605703915	7.65344695425167	8.0936055715606	7.56506138397817	9.17980747996917	7.87693256867029	7.41327766304676	7.83737167216433	7.61982768086015	7.05887023126508	6.70191609361883
ncRNA3063_1	8.57664567923142	8.41566484976966	8.24112689330235	8.14336883994503	8.66488935932609	8.9927592248246	8.77223478863494	9.08239487263887	8.85824443953004	8.59391993229089	8.17746820246025	9.10965622881197	8.62226037166694	8.94113076554266	8.65587143524084	8.14695098650715	7.89408738156582	7.72545474468548	7.85332314003637	7.69800591712403	8.08084069204172	7.74167342490647	7.79655486974847	7.70992287424873	7.67872453257558	7.97034885760706	7.25945871565724	7.87118156193973	7.41368862808286	7.39434195623376	7.40808450564137	7.07333936863149
ncRNA3060_1	9.63989689426718	9.16810628557108	9.27925290071045	8.97355914561416	9.57507466375563	8.89240698502367	9.25237510088733	9.53561974780858	8.8468879486999	8.62655622825857	8.65342795975665	9.8250402551278	9.18754391354827	8.98918554065886	8.98531508829747	8.34305058126938	7.62105649736532	7.75549018481197	7.80641771462484	8.04788530421832	8.28633380874042	8.07837976036815	8.0096669554405	8.10561496154745	8.31762779983237	8.55068551336821	8.23393692308794	7.95258504027118	8.05260563651704	8.06580109886507	7.86848023616109	7.85672465916711
ncRNA3057_1	10.0997082023047	9.82976065507765	9.76115280572234	9.6477641281835	10.1770147764005	9.7303686503405	10.0360262074727	10.0314067175691	9.83043681359655	9.792028067966	9.54280005504212	10.2114899871171	10.1190091709793	9.991639898286	9.61148152263472	9.19575244817605	8.15936606785897	8.13194971411282	8.7979240271928	8.43972931531056	8.68594336133457	8.98541635077015	8.5928364000974	8.76968110246064	9.36046351136596	9.12408680280902	8.7814604822626	8.69423728537566	8.2009548233695	8.71233679258827	8.53266905927868	8.58895870130405
ncRNA3056_1	9.09574154226643	9.01777620397832	9.07746335201729	8.67602958074412	9.45287934597113	8.69342069167388	8.96319865789394	9.12778943558443	8.64829744908735	9.01317715198249	8.82603137077996	9.16741609221129	9.2816689970094	8.72081611371135	9.08397383039633	8.2298285236349	8.38574462413056	8.29361400586384	8.31482002441979	8.12880992857036	8.27907680642173	8.48281752120386	8.21293179844711	8.08249104047959	8.16657978052606	8.25594936395452	8.31936726602911	8.19060824985599	8.50754994634374	8.30763007857444	8.02424517347385	8.2551565544766
ncRNA3054_1	5.80123630731435	5.79837917203277	5.58776354643211	6.06453573239336	5.60854948014916	5.81544757961508	5.72101213478206	5.4915494837301	5.88072523673135	5.94329348226115	5.90075446332266	5.66594258372498	5.80579446475358	5.87077444216485	5.93092111768028	5.94449077380455	5.59291124551879	5.7628826590637	5.98019788591968	5.71950429486812	5.77877688292438	5.74989434619381	6.15755718168755	5.98868320331452	6.14500127432164	5.97706341579162	6.00513466339151	6.01934345315865	5.93568712049009	5.80578844407093	6.1714817432777	5.75767495482935
ncRNA3052_1	5.92168310978467	5.51883384012135	5.67052709095221	5.35910681091227	6.06166398315517	5.91398089184509	6.8156739527274	6.29417971290568	5.80009287232112	5.93796553825067	5.91409416701792	6.80605883544504	6.45706148540536	5.9118017517241	6.0947929918697	5.52114189929555	5.72331512578998	5.59478929377238	5.9766863277124	5.82417643990584	6.15904299415562	5.69792794470525	5.52114189929555	5.87615445084559	5.92837227028553	5.57571365556213	5.72906001824081	5.26538048243385	5.37904217577593	5.57621167568195	6.248807767387	5.70650254054948
ncRNA3050_1	5.2097429081076	5.02871936783348	5.09966524903019	4.98301873908313	5.35388729065576	5.20168751581359	5.15316263607643	5.26767717195004	5.10505606087465	5.13699961940132	5.12456468704448	5.42312008978094	5.16430510077786	5.08943120655158	5.12127369712292	5.05349923177965	4.99954468606706	5.01983976769556	5.16610974318983	5.0269179969845	5.10823489588527	5.09100662916107	5.02729704245355	5.02528669428276	4.96392327794624	5.00640285366752	5.07947233677227	5.00746750193292	4.97835317928142	4.94423757943884	5.0918317873747	4.8801318484221
ncRNA3049_1	6.52703002186411	6.75010105517157	6.70583091028076	6.53827497256198	6.61699888416354	6.83590934831443	6.73870105715699	6.97596382839625	6.73870105715699	7.09059491274914	6.83050907630987	6.84318226280904	7.1426977993763	6.68108110866842	7.17479672804537	6.4523945750726	6.97067701143142	7.06184953146853	7.02925954028684	6.63711331591709	6.9591398074465	6.68808578932859	6.80898078384925	6.64284709317534	6.35104444089702	6.54711614160303	6.79425472279535	6.62751107376718	6.55899982217103	6.94237032962953	6.2092395416736	6.63506002562352
ncRNA3045_1	8.56198834173319	8.51947044434213	7.9370284001995	7.94285421316697	8.55461599739448	7.97035153031552	8.23933496122502	8.70593956839734	7.8762829071161	8.1638820267523	7.9534526085302	8.68714532140333	8.25103402199635	8.03861063736892	7.9407698223223	7.78221407973181	7.51554564446294	7.6742181924535	7.96973122752977	7.68565611320824	7.67971426852	7.8197224147014	7.71349815530552	7.909269598446	7.65883992528555	7.76591924776362	7.63161281556274	7.42991123388447	7.61830141219543	7.42213044571795	7.65787628265974	7.71512350339933
ncRNA3043_1	5.69111684720763	5.59819588312272	5.39792771454324	5.24661889065372	5.8437765441134	5.98051809731493	5.97152274602173	6.02342940054868	5.48621683404047	5.64530864209299	5.40335789773336	5.8562481714739	5.686863442072	5.97709026061194	5.79902641196234	5.23444489043744	5.80213677342153	5.36065752528694	5.42498329403498	5.16387349644716	5.78409181031829	5.68633373674149	5.56293748133676	5.26452534459569	5.39390419937364	5.26973455952499	5.30735008528908	5.6203917193894	5.42464113851421	5.48186720957106	5.14488485707868	5.44526924123219
ncRNA3042_1	6.9281959973805	6.99596358652772	6.7366412039155	6.71709566813623	7.34247678560077	7.06072786326006	6.8317189570282	7.50044955458017	6.79343228806468	7.07496536510073	7.13216704954856	7.5007384739494	7.26146785093532	7.37102777866015	7.19297152679161	6.78017302827161	6.87001708426494	6.66956503752343	7.05799925286366	6.70581356668619	7.03009015575095	7.28738818276808	6.89058220415476	7.33174311104688	7.30340966580482	6.91001942164907	6.86358184956639	7.01463337278867	6.86556318049345	6.77676910693732	6.78973870946982	7.06982042818536
ncRNA3038_1	7.64708691335169	7.21411289344832	7.29883209862655	7.25299967342888	7.41117376219179	7.56190214722633	7.45751018378666	7.80103268324048	7.02939467425211	7.36919891273168	7.36615803040647	7.4930443653272	7.48285976400615	7.59231757408782	7.3350947166836	7.0591298404684	6.98177060478865	7.00709994521895	7.36341222702423	6.88046969463272	7.26526938659022	7.10971259194741	7.20520498111214	7.45604189422365	7.80899606575662	7.37404526869295	7.06288268989862	7.29808336649569	6.93025467567466	7.11942466439455	7.2882949677957	6.819907295649
ncRNA3037_1	5.15099828259324	5.38659221506388	5.16151380397559	5.54054090621328	5.55747805830512	5.52477336532066	5.36137208120842	5.61377185479497	5.420260803287	5.57716522492758	5.52413421637191	5.52936522754177	5.46381038980457	5.74706693324689	5.65428390268034	5.50395939349164	5.60171211209255	5.5100621921298	5.56669880274441	5.52254312200977	5.53755575334988	5.6281887596224	5.59352620646095	5.50666201143727	5.90583140563867	5.29594493804265	5.70490276108464	5.57817514120376	5.89296686291344	5.69492134673554	5.5055694981561	5.64338060313331
ncRNA3036_1	8.0980444327152	8.29489984047323	8.05072124285958	8.29411014040765	7.94711816293585	8.48210694431354	8.43380328885015	8.38809588359495	8.247561472916	8.45878286755511	8.33823281761878	8.3704508266351	8.34120360685735	8.29055601876747	8.49222417369167	8.29641765024368	8.15521010553456	8.39711237526947	8.2006447703468	8.07278395423013	8.35396426745988	8.20012304838808	8.42548250507054	8.28417947184805	8.34942706845234	8.18370320304786	8.38778376939584	8.21223457407596	8.24742099166729	8.41737542189358	8.2248251511019	8.33988490289182
ncRNA3034_1	7.95552218128406	7.90339079534903	7.92640144180081	7.76309553695315	8.15863828539351	8.08565370853288	8.01577463137747	8.15505294282516	7.80121639066405	7.9006066093618	7.8525588204568	8.2902528379133	8.01520562694943	8.14250862773495	7.91777180205193	7.58917319665527	7.58527972996536	7.48787125315658	7.49998881471985	7.66418645227418	7.6562154162792	7.55970963894647	7.76466749759646	7.52194349008346	7.62231621331318	7.65401977588542	7.59079530627475	7.65797573859758	7.55953621471795	7.44800592044461	7.70562428362189	7.4342362558594
ncRNA3029_1	6.08839413859351	6.00614314970767	5.97219969583716	6.04551826644973	5.82729760305134	6.33948281554567	6.08706985176535	6.17123444085782	6.10069841389354	6.08606816868268	6.19309750843818	5.93293322305343	5.86065667771981	6.30030240954966	6.29476250650054	5.95931243053869	6.19873150179806	5.97791823781945	6.08277661206246	6.08955619808318	6.00000445854791	6.19762167225585	6.30566140372123	5.76981903197469	6.42020270684995	5.73926398255739	6.44831215334233	5.88302766327539	6.18442004066296	6.09859932054638	6.3704200908442	6.02666614331963
ncRNA3028_1	5.96956297307063	5.69533597729287	5.49515909597309	5.29252732050932	5.40047931835292	6.02728745853447	5.81846270354073	5.87162683071373	5.74114823395716	5.74353225376326	5.75355113755957	5.91933671294362	5.72217260704243	5.74752407373281	6.23478159653898	5.19157138665816	6.09623510300627	5.84816481581606	5.70196492289133	5.58698412696522	5.85751104443129	5.89574205196384	5.84071142361072	5.32079973183848	6.17299209532578	5.37186905928314	6.36761779254417	5.46136947573391	5.99659093232832	6.07563386682421	6.16002528655267	5.51462286266592
ncRNA3013_1	8.66692258645357	8.3281692868784	8.26918714076133	7.87733578601422	7.60221090206227	8.2911674678661	7.19354855710505	6.8282315661221	7.81953309079848	6.54415307496219	7.26021183394798	6.90596597935074	7.73523585761054	8.67491492780207	6.14083514686624	7.00425445569804	6.29559643266224	5.89081627547627	6.30375819207765	6.02966700056714	6.2646858741219	5.89495374946035	6.73875944933826	6.18645097813102	6.8464083360019	7.47656369044627	5.61253215104311	6.66517980495122	5.49600151524879	5.83443629636842	6.09224155484116	4.87553021435211
ncRNA2997_1	9.41503368605428	9.18511873292451	9.24581400195679	9.15977333828032	9.14205669865705	9.60653521980006	9.21607864158297	9.6989379246251	9.37941974339811	9.2036441891062	9.38883908444893	9.39942107699177	9.46265104842816	8.75862689589128	9.5940506233111	9.405390919504	9.65103720136823	9.32904396426687	9.40489626360664	9.71653773137518	9.78986192690315	9.8022863561048	9.7096673062882	9.56281142620825	9.64337900927922	9.74790598981743	9.93717927337718	9.46226472168372	9.38215866900739	9.75128052183878	9.90878138986692	9.51503256699122
ncRNA2956_1	6.24029110803968	6.24811379995421	6.09411405727474	6.51838001659232	6.03921971243502	6.69319404447163	6.5126520908678	6.32456773324348	6.46100525498564	6.51692320797095	6.38109305624385	6.02336185728975	6.49246350863219	6.67895629823962	6.53904865028656	6.57199509267512	6.60816231425866	6.76968661036641	6.60978258093547	6.99195978256697	6.62206471357547	6.67162877372357	6.47346273604451	6.6689490220897	6.75861934205735	6.25098540522744	6.4977327289567	7.06304068501075	6.59831468094132	6.61715342049852	7.1490109362923	6.55265729193545
ncRNA2934_1	7.07313573566289	7.36300689937859	7.02688227890249	7.65153571468186	7.18655559042218	7.62402624380703	7.50493795073515	7.7045959853067	7.44264578068198	7.78561874536011	7.70488950823581	7.408879846043	7.66459712494343	7.95258504027118	7.56831328828376	7.68991862584752	7.58527972996536	7.69653320051032	7.85749985390865	7.16197752071524	7.58679001453574	7.80336341335385	7.88134656213722	7.67304707739916	7.92000728531814	7.32176828560867	7.34273425033761	7.8488566255191	8.23404777060589	7.45741532804913	7.33886984642146	7.3879071214199
ncRNA2928_1	7.12932202151168	7.160170223061	7.03579501958917	7.31392459043959	7.16277753020452	7.1791506907116	7.20860534276978	7.26376473925282	7.10508840075893	7.30486733921577	7.49484065553012	7.16875901550638	7.27602483097633	7.16097520494786	7.17924065039219	7.16018518378152	7.54867963656261	7.30718302969355	7.45042398823478	7.20658214499013	7.38560972936922	7.2846755694369	7.53722052626057	7.3962604872693	7.4840396801347	7.23834778055202	7.39149593886685	7.28462411193287	7.30319335123997	7.47865998027128	7.4070628782349	7.56220449154667
ncRNA2915_1	7.410194671678	6.93864766103077	7.12827649883699	7.5385601572501	7.02952186174744	7.48056197965574	7.41378038315342	6.9370003512532	7.13812722031927	7.35869642679658	7.76137560308888	6.99316060170197	7.66613472266408	7.60468651492695	7.40029122987688	7.70628412603528	7.20593323881745	7.53208406840045	7.66549582406828	6.89796223488925	7.14881044974252	7.84643244649024	7.57369982234712	7.9023811923611	8.16327762929828	7.0292595967664	7.82242062050208	7.3925084772597	7.94193430238038	7.52986486260427	7.91599024786059	7.15268575687369
ncRNA289_2	13.9881087434036	13.9074837852552	13.8142603649028	13.9326535226701	13.9070679331914	14.3174889021063	14.3309940009165	14.2588403170509	14.1637298552988	14.0381276522291	14.1896831359937	14.1983002897441	14.8465121063158	14.3064385728773	13.923654301578	14.1586648806792	13.8489053697792	13.6141471818862	13.6688832798252	13.4195544467256	13.842929947184	13.7541670272487	13.3629439784137	14.2332955030993	13.0306147567029	13.9025858864923	13.7440535555881	13.1255680417293	13.3650713480274	13.6666744858096	11.7173759439927	12.8180478141333
ncRNA289_1	7.68547593449193	8.1628992973694	7.93643333613069	7.76210692411818	9.09571412897473	8.7114700084396	8.71824572060274	9.8168079337198	7.91050311691563	8.7902286389938	7.9859775545467	10.2448423660523	8.04959956044811	8.41088295744266	8.79648721773864	7.75294338394796	8.83369337819898	8.36655359689933	8.91799308214094	9.61314095943733	8.9444682080553	8.32843734483852	8.23776173545611	8.37637516030026	8.24325845652146	8.53298450918747	8.35819875263703	8.03039654653682	8.99548198966362	9.13661907517862	8.14447512131192	8.53413557633358
ncRNA2895_1	9.48919979087466	9.85955254057707	9.37334829278566	9.70528970427498	9.1971101950227	10.4130254997943	9.7677261051811	9.72117364039292	10.0382819576432	9.93446550997578	10.1160577103413	9.28676811427409	10.0001372915268	10.5718148697692	10.1444345146264	9.92759996334702	10.4629053091578	9.93234930428635	9.7605233072603	9.55872854066796	10.210607584337	10.2235069648394	10.1868528333664	9.6696150357308	10.0935883467919	9.93953684371473	9.49512220966767	10.261936798942	9.796084764862	10.3494242580018	9.68879548429819	10.0286750428992
ncRNA2891_1	7.75509080997743	7.91355525760904	7.75103945012232	8.1343853717168	8.23318472240493	8.14523682780189	8.3097829734494	8.33190226474949	8.24273471160401	8.29237950581033	8.21236547797631	8.48559521859016	8.11539142567026	7.99840567671415	8.11329586306964	8.07945161803757	8.1959127951315	8.28455501185293	8.55052870411048	8.90189428439468	8.32274890575117	8.0451747440544	8.58891207129977	8.33318958523428	8.5627193647586	8.58509618765243	8.37964183425431	8.43594871028585	8.63612152668373	8.28875321141712	8.47213189328875	8.6376594551451
ncRNA287_1	7.98193282467836	7.79964930128897	7.40137613116807	7.71428030990962	8.4468047528747	8.7286739486314	8.85248925469684	9.58618274029526	7.72280682263352	8.41132968007419	8.48159703517862	9.80198000729774	8.24149512750777	8.5506103860766	8.80436558694238	8.18622211029167	8.10738623378496	8.28529639724233	8.7841831015962	9.45604872548456	8.79341815320796	8.19440782600756	8.1103257430541	8.72901088586376	8.98220819777931	8.41412033048754	8.9098799021942	7.92274874804977	8.96483084248833	8.62530992868876	9.26520419173226	8.1760405790596
ncRNA2875_1	7.38385295879355	7.71591988906306	7.97645685591242	7.6860907671721	8.08142337116636	8.07264754091507	8.10854715695017	8.21674166030924	8.0164844533879	7.96776794049881	7.57278529851761	8.2129192246425	7.89081288550169	8.10882121568194	8.06549109492173	7.48108513803297	8.13860977339839	7.94528690242079	8.07515734105517	8.31772442292879	7.96179957251585	7.82885251977935	7.70971725728917	7.73285498260531	8.04588506771345	7.97251577750167	7.71559479327757	8.31282865888234	8.18133242870445	8.30735114580279	8.300049918741	8.25179877665006
ncRNA2873_1	9.69502164610587	9.82683256641355	9.77380790219327	9.67213530488848	9.79202071882369	9.8889465165839	10.2418187521029	10.1380517535482	9.54420600692842	10.4713768111815	10.3758396822115	10.8013758656483	11.0349347907094	10.5428409644878	10.7396521840124	10.7608774356169	11.518048663124	11.4607543494012	11.0480825883983	10.912758056774	11.1283798467015	10.8715264236431	10.2891438627086	10.8051000352853	9.67356597086379	10.6187659776684	10.5118343291054	10.0982764711953	10.602188705353	10.6072006944557	9.35216769161169	10.1380690081626
ncRNA284_1	15.6635493267309	15.6169861120226	15.6026624007234	15.6305219276204	15.6286943990599	15.6414480279472	15.6167095061187	15.5911928077776	15.6217385629896	15.6381557062893	15.6148870926193	15.5781441471621	15.6519122823214	15.642622622977	15.5972369229566	15.6247265337297	15.6121681314855	15.6325723989682	15.6190168622222	15.5700995390279	15.606460108532	15.6045070017217	15.6391781995337	15.5975889805379	15.6619355320519	15.604693386683	15.6236088633245	15.6287659954973	15.6320726983777	15.6348770919326	15.6868472679921	15.6378273317021
ncRNA2837_1	6.27957166595577	5.86023778193958	6.15571845895753	6.30095442130793	6.00134479621777	6.17898012646846	5.66065039437735	6.17113602572528	6.2693809904036	6.15893103387478	6.40836704713499	6.6356606640654	6.012903552749	5.85141478941584	6.23882426416517	6.24429780906312	5.86310815293357	6.47452156654683	6.11240693744527	7.15202813536666	6.13996179143149	6.05806042550532	6.30679586504407	6.07609230262072	6.36065055186607	6.02096403342416	6.22219064725489	6.46482436778844	6.4147142265922	6.43153391096096	6.7383936058156	6.57890416083503
ncRNA282_2	15.3951745143184	15.3652721718031	15.2244986354852	15.4145553997469	15.4524580941709	15.3973930598192	15.2527635925003	15.2698062315567	15.4763423004195	15.3894813014429	15.0874325936632	15.3995715841159	15.2423389364883	15.4166417308367	15.2671953365523	15.4928888329608	15.4520400246669	15.4545357009651	15.3973930598192	15.4516461671715	15.4590182204458	15.4249478240203	15.4177567092089	15.4693641046407	15.4246456824198	15.4826950322015	15.4251119626637	15.4414335209646	15.4585019994164	15.4585019994164	15.448250287781	15.4533578241806
ncRNA2829_1	7.77523321970689	7.18408711964573	7.51851830893749	7.62490844347271	7.79862486577053	8.31077446828505	8.02909081961732	7.9012355663284	7.97919703522036	7.69210485966811	7.66898029679829	7.72635809032513	7.67147980529856	8.15420717965732	7.89881004823171	7.89617786895362	7.94778281585368	7.85509406217102	7.85500272402181	7.13444770864336	7.7412947393264	7.60012920373489	7.50877424306183	7.61738197775903	7.46759562586257	7.47146914673903	7.48986308095277	7.74381616514069	7.34983269385333	7.57312927640992	7.67551219931259	7.38524044452053
ncRNA2827_1	8.87438764696087	8.49876290018005	8.79363672677473	8.60174694257586	9.6142442389153	9.45422940654896	9.70503376304428	9.6881431778647	8.97289769846944	8.83529174583138	8.87808589506434	9.35232572857322	9.1936130404329	9.00534443231104	9.29362530181895	9.26365519774456	8.88037210173275	8.84503051098858	8.1776705832982	7.51926341776476	8.1252744415104	7.82547895566967	7.9457577807002	7.97875518980009	7.61086419552329	8.34187488774198	7.85486681026474	8.07399744803458	8.076584870344	8.2554859990784	7.57302203484752	7.50901118175247
ncRNA2825_1	9.67339327091463	9.52744855628526	9.54445737592082	8.98621279842238	10.1263514878614	9.97030524929912	9.952558033726	10.0274887031663	9.68909979199034	9.29921973332094	9.17333206907875	9.74398972551288	9.39710643580254	9.92390641107565	9.79849830046799	9.95913117213194	9.63107743711342	9.21307939063515	9.05634268829355	9.09014714231429	9.09398747339818	8.67662100451299	8.88996101200168	8.70800100524583	8.9344267369247	9.11060250726825	8.47876791485599	9.08648310695868	8.66201853363504	9.11216342703696	8.08276351059654	8.83801425010221
ncRNA2823_1	8.88670401169731	8.433667112779	8.65141767470445	8.21561827767315	7.95480714207712	7.7859597816186	8.13998873802171	7.5826868557941	8.14583976187219	7.97124732135641	7.66610991371074	7.28941920323768	7.87627808743657	7.80533641408683	7.6094851013519	7.81382580594371	7.5178573343977	7.34450699752103	7.28599500365808	7.20380783396218	7.14839383199988	7.08334845053246	7.33816936202781	7.33291866770947	7.6509672208225	7.16483603309375	7.62228063541752	7.63160494242587	7.23460915993545	7.2150519337571	7.12941971437944	7.26161692550917
ncRNA281_1	11.5133746950195	11.089850378202	11.187586434277	10.7080366892801	11.2842190593851	10.9312183966491	11.3430065333679	11.2610401109746	10.7021053139274	10.9635824593434	11.2100396382529	11.8972051060212	12.041690234837	11.5041084993654	10.9047207671903	12.4910658963393	11.6047689104049	12.9774372110213	12.467971092549	12.7428193016492	11.8534848892939	11.7401278639484	11.4804953146096	11.5777294458399	11.4073105689997	12.6499944235423	12.2022480190007	12.2515286491274	12.7066965080951	12.9075102489739	11.6532213127885	12.1217981457674
ncRNA2817_1	9.51682461488558	9.42577521226643	9.44030237147043	9.12204601875835	9.49693778192622	9.10787080296705	9.56608795676154	9.44073238825362	9.04750113458972	9.54935610700318	9.1061595909689	9.76204014278914	9.72768964513213	9.05489541368133	9.22185523158045	9.28439053853304	9.3144771484971	8.73010223299034	8.96307451154775	9.19418744386769	8.95176000179216	8.62093348164156	8.5057342541863	8.70326255053003	8.93117199401061	8.47256647488232	8.55291599701772	8.47105465978674	8.67497153549192	8.75934081273308	8.95274393400781	8.7580711099721
ncRNA2800_1	5.46974967114934	5.59404452507604	5.47089609382723	5.63201841006777	5.37739324303398	5.61213872096571	5.78532585215571	5.57879926699449	5.43475344704209	5.60659831235566	5.69135501366522	5.63669371509015	5.85278108592841	5.70051425414001	5.58199930493969	5.57885299707486	5.67604606870653	5.52642037172789	5.61307928540791	5.06328679391965	5.5072162638051	5.55308593152093	5.62952596801823	5.73673383520918	5.49974573990545	5.41528427515377	5.5748637982341	5.57803134725815	5.61327794295923	5.53335126844093	5.1999953096589	5.48171611360159
ncRNA279_1	6.48749654622671	6.36678217649744	6.49757083057606	6.87008301026511	6.26453408975504	7.24053130211462	6.45212673614481	6.631674618114	6.8617663283344	6.40770887698193	6.82064470175787	6.4519439772668	6.66859284914193	6.76518541776812	6.69566369297462	6.59869257012535	6.61948640660504	7.17079451878691	6.78437620481088	7.23988843154275	6.75339290728595	7.02874575439584	7.14756280682257	6.70289532529577	7.84721071976085	7.00713718553467	7.43432034022773	7.07895950340877	6.81746803225485	6.41357999794632	7.70597260576024	7.37323112728495
ncRNA2796_1	4.79805857814121	4.75603118288341	4.72246864925913	5.016859796583	4.8303490600708	5.24355534575564	4.64996725486467	4.8656079899289	5.05942882684849	4.84501959821777	4.71489520926106	4.76999516268942	4.77908410229574	5.27964771591974	4.61129429902725	4.75196710705151	5.09486344608953	4.90262624304713	4.77768222340609	4.89193559033053	4.84910755541572	4.92727609434911	4.95870056073413	4.84433355969099	5.70992089103206	5.15123659738952	5.20880023839731	5.09088234069234	5.03023242012488	5.33156393154666	5.14211764352032	5.29504967052274
ncRNA2788_1	6.53587188265544	6.49140815787509	6.45224908935534	6.88091856327245	6.37390187958699	6.84338463049023	6.73555100306689	6.50608948920539	6.81895363815542	6.80462357245624	6.8857343230752	6.82452777973607	6.89926052488535	6.8339838036795	7.07480061412863	6.96568820461646	6.88231940481183	7.46617181248625	7.07280092751383	7.05056418424458	6.8028155783095	6.96344764989788	7.00216115427632	7.21989066893143	7.367295608071	6.8465578164431	7.42206005173168	7.02971933701918	7.60464600624714	7.01702056325683	7.44918399521597	6.92641788283792
ncRNA2758_1	8.56768814716626	7.86051048520718	7.8864494759867	7.60266476295348	8.21997883288911	8.57071424206235	8.4129051456934	8.4940206063007	8.14067457291523	8.52634397228206	8.00344642552915	8.72110361401411	8.22183392526698	8.58979007226792	8.05866861817266	7.69872902173056	7.97041309711406	7.6303896564584	7.21189137039776	7.59087008087547	7.71939425527713	7.6786923600495	7.57795607616298	7.3439691424951	7.4855394673619	7.31370496725913	7.4277231839723	7.47073301338546	7.84940593675818	7.41643841023098	7.32188719618954	7.63086389532983
ncRNA2752_1	6.60873339679749	6.08901137134526	6.4693513392299	6.16130019440233	6.13900273977995	6.33170892583143	6.06259758129797	6.25126683886318	6.14177958793641	6.26131529213001	6.45355619126867	6.56627390438119	6.22425165457584	6.05127447574927	6.12982753835445	6.29663209239753	6.30236002200496	6.19478570548	6.34782272361417	6.58249187661539	6.38789826910196	6.2355315012154	6.41574625689811	6.36190863307075	6.72547245697266	6.48987010905052	6.63857526734446	6.36949216404713	6.44005966016948	6.2889025028417	6.69380756705563	6.44994632348187
ncRNA2744_1	7.74211384652931	7.5571243124874	7.06748688507509	7.33018943719793	6.74937405486985	7.98509280162464	7.75214580127596	7.4296022254979	7.3379270206223	7.60954086513299	7.8997619134434	7.76055117016075	7.32557074936084	7.71221997784828	7.84838764818717	8.26568875496346	8.3684248197759	8.15751714936427	8.51166019613725	8.22254923777853	8.14330378169871	8.0695780146049	8.14391820373528	8.3045143058728	8.33664525475993	8.70247247305878	8.20030687491794	8.09646509788951	8.32970439679895	8.16247666882024	8.12730401757462	7.92196460122339
ncRNA2739_1	4.74708576084464	5.28447892971866	4.76689170885049	4.96500291549639	4.60041944136054	5.0690850987923	4.76069939362459	5.05149629781011	5.11317929411604	4.8253059246801	5.0221855333726	5.0909274539817	4.77064449630147	4.95363339987698	5.16396581686953	6.47669590443925	5.84218816107218	6.02820457025091	5.77728661202089	5.6798280746118	5.73678193921586	5.74403614779577	5.47186659457379	5.27909974190692	5.28075010034014	5.37505855288479	5.66384967992011	5.55018867792107	5.3685741655431	5.59804373097227	5.29767166053954	5.28639514053127
ncRNA272_1	6.47876322419913	6.6890476876135	6.3366020250305	6.51255198454167	6.34148889272085	6.67220268825902	6.73596017858944	7.0260125264173	6.56107150186446	6.94142918608903	6.70388604994907	7.27366143741761	6.684187259018	6.88529006788772	6.85358976055984	6.22091443952656	6.59512243829486	6.75622268426869	6.54535105669891	6.7214945185288	6.61358924356862	6.99379951412535	6.87282012070517	6.76011831965631	6.65367473883649	6.59753179605108	6.53977563586104	6.86618491510642	6.6879140796612	7.2785223666014	6.55419644745048	7.60458986910248
ncRNA2709_1	6.45071729128491	6.01844001519208	6.29358624529465	6.34114127874579	6.82948269198829	6.75807920615338	6.30494515852843	6.41156134173718	6.4758704997248	6.32351936187255	6.41986752679328	6.75328527301865	5.96603795652001	6.40777300386535	6.66777139082521	6.55431546587688	6.28725097425633	6.22387347511574	6.42942840288222	6.4481982027779	6.36649760857704	6.19748477253443	6.45185843862663	6.39695702017837	6.66958384926485	6.35397817403873	6.26228089416635	6.43907654800289	6.26093239827528	6.46420092765065	6.53454349605568	6.41689587824384
ncRNA2708_1	5.35330138755397	5.46443982013245	5.43893994156613	5.90538987208974	6.46019964475487	6.07201453669216	5.77405085717132	6.00519819171743	5.60901432830924	5.70254283995519	5.66173494617069	5.99722787629463	5.6562975015518	5.69785498607864	5.93191048921021	6.08969648495178	5.84369021203315	5.86575497063246	5.98728877284438	5.76656063086198	5.77800622146957	5.79387624623062	5.8258088888362	5.81183009978501	6.12918315834899	5.40766645332723	5.92747617286093	5.77990204600238	6.06399658568445	5.374477620055	5.79673951072646	5.95589992423275
ncRNA2705_1	11.4933712777825	11.0886314827196	11.1833455040324	10.7125707768522	11.2714370084959	10.9467002886124	11.3449480084212	11.2581526044135	10.6985255848073	10.9598507797507	11.2139610751632	11.8411954122733	12.012822058311	11.4978210917364	10.8990294500144	12.4836341176411	11.6106274673809	12.970997539686	12.4568123979647	12.7401732379585	11.8564413211047	11.7251032947144	11.4906422004036	11.5638122381915	11.4097965534144	12.643118643493	12.1935702553402	12.2465404598609	12.6831860628845	12.892278502477	11.6677547665785	12.1099254151657
ncRNA2704_3	13.6892185376147	13.9674887025136	13.6032754458698	13.7698277173256	13.5548589075469	13.6003658615815	13.8364528447789	13.9504031489469	13.694635403622	13.5022309939174	13.7859955282901	13.6259796634767	13.8061458737996	13.7694142058437	13.6128571710559	13.4609419763491	13.3118844484492	12.9763249746246	13.2085543145586	12.8194993378421	13.2257099866907	13.4654672614456	13.1255425630877	13.4816129272537	12.9515413028595	13.212164045271	12.9919631617785	12.6167953947712	12.591712768318	12.9468771413417	12.0550746544159	12.7003207028571
ncRNA2704_1	15.6272428002676	15.6383663947885	15.6144335184791	15.6202070473347	15.6594758298531	15.6155526344975	15.6329218119019	15.6339310809254	15.6499190758272	15.6177300319735	15.5839689450787	15.6312014229163	15.6168758551845	15.6286055228688	15.6214536505125	15.6568269615522	15.6349596244899	15.6540563036735	15.6124658265672	15.6444249370242	15.6275793977277	15.6268500054687	15.6274953276903	15.640407591824	15.6205213075546	15.6737727140301	15.6561969655209	15.6422873356811	15.6087481067516	15.6139297157582	15.6466872815735	15.6449415603182
ncRNA2685_1	9.90094740084614	9.7037033115605	9.66922639284982	9.84562657676794	9.44512107565435	9.6831907217436	9.57439020324994	10.0123952661328	9.76696297906722	9.80485983161907	9.94441131494257	9.90097825079673	9.83901981125377	9.6880354752965	9.55688265845342	9.95611429231983	9.91178034738192	9.6088385440072	10.0470978771233	9.76421735955323	9.44215277988538	9.59419476625186	9.86601002214787	9.95212113692498	10.2786682427851	9.4409315793844	9.88761535473363	9.80259263755064	9.66213435656339	9.39082174112614	9.90485586293251	10.1022761337539
ncRNA2675_1	6.4160105761289	6.6190194566024	6.42900232613623	6.50916571349247	6.349500196066	6.31440693824767	6.52859528042562	6.46166307418778	6.30625731563612	6.40681993364346	6.40147436565743	6.36502386620222	6.74353401425632	6.33041872363021	6.26813628013683	6.43344788983389	6.57911301076367	6.42401402862024	6.28614300553879	6.30318338051624	6.1025579189181	6.28367004846214	6.19446784819777	6.21935958772503	6.23337561675621	6.14783096069544	6.2323312055329	6.19630997834142	6.28796024109669	6.40890779762288	6.02897190752295	6.29099135179882
ncRNA264_1	5.31417624679934	5.50832339759084	5.6275841910834	5.40703609449551	5.36383430963799	5.44469063251402	5.54485091795659	5.54661194032329	5.55974163684114	5.42887968532854	5.61170274893742	5.71997611939307	5.40388076788959	5.50069061801804	5.39729810862866	5.28413500785464	5.61401696028672	5.36716771300344	5.69831121718326	5.55898525129536	5.69856829963782	5.55727490211836	5.70692321274774	5.6917391026747	5.2815699072698	5.27326547930735	5.6235617684494	5.776661138292	6.07895661364023	5.64896015637428	5.45110338417297	5.5201933629461
ncRNA2642_1	7.58651669605292	7.54305692224296	7.1509208523197	7.71149769762094	6.89120341787983	7.7707876440596	7.79150754589914	7.46829723488317	7.60762771006687	7.46407663741959	7.62012320764681	6.70463120249527	7.59198023385993	7.75424278539253	7.5799203242308	7.44352596720218	7.75018103082687	7.96425405061113	7.42941143148103	6.60375952688057	7.49383833189625	7.85152349526937	7.53769771202354	7.33312226738795	7.6248549065801	7.16458501173487	8.03724298019076	7.58339337969042	7.64542323498812	7.38502575753264	7.31335627240531	7.23352070460571
ncRNA2602_1	7.04824023203478	6.51729147592232	6.56866101869949	6.7923511293885	6.39103168773391	6.85287955237599	6.74641888941168	6.53970751989339	6.42080007810104	6.59062421267285	6.81881270032299	6.62565042448582	6.97456110675215	6.80117480821621	6.44803723815121	7.54396236565456	6.63540497168863	6.86752042984179	6.82538113964207	6.95380759217986	6.33360899458541	6.52155122827515	6.64249673389271	7.06000879939964	7.49364137309828	7.02314613776054	6.89530441270571	6.61222854346062	6.65937878168643	6.73704911768336	7.37856726485233	6.52335568432065
ncRNA2601_1	8.9467330352997	9.27575392602875	9.10149071732246	8.75330471535289	8.68013880065459	7.9718604646113	9.2548771221046	8.57402959339578	7.79265045707678	8.34432354832565	8.5040547154012	8.55195979630716	9.00856520394253	8.03945670109263	8.21397543794228	8.57523889958565	8.06861721943347	8.01139522572718	8.36980220110527	7.80528168950299	8.266313410017	8.15274910355612	6.88394583421122	8.21098542269989	7.32206558789602	8.84290625166284	7.42198939049744	6.7152656112597	7.58931992901019	7.48166937646532	6.38865325118872	5.98338643771703
ncRNA2588_1	8.3319444116756	8.0704188928154	8.03794136192751	7.72426830124427	7.45865254120825	7.89504214500218	7.90743279072586	8.26666427640978	7.92835532350373	7.97645124723074	8.05444802245131	8.64925785395342	7.80303035117254	8.09415134542513	7.53405693315375	8.53363821966054	7.50663936319552	7.51204624262903	7.9516185172357	8.57854432111843	7.63942515358278	7.64417515662754	7.6035826660533	8.52106111165616	8.19685715172925	8.11524020039404	7.70189102901141	7.34430960819693	7.83845216345128	7.44523083538449	8.48807220377032	8.0919038008301
ncRNA257_1	5.18133966232716	5.27191238534656	5.27040216113616	5.1944405879698	5.4486939075822	5.22024085089763	5.15752516855767	5.11566427371935	5.16516419756448	5.07718571185892	5.05594098906207	5.15436416483519	4.93521134512235	5.27169472796087	5.12137285166302	5.05615127060501	5.18739242459811	5.16121941788757	5.50672508761633	5.86528473603302	5.51629270725311	5.34574399166953	5.39289475450495	5.35622387106887	5.32100175502962	5.16371305840607	5.51173542581245	5.00095665586113	5.45923310795164	5.57245353843035	5.71659874753293	5.23711225994628
ncRNA256_1	5.64602327475736	5.71253162664304	5.58904855392046	5.68321752515555	5.39066990547862	5.6321351895171	5.36284344897469	5.6319226855011	5.57415829520966	5.40746466370957	5.73207732562535	5.44944535234193	5.25775161675346	5.53471760751232	5.57054394088018	5.21287752766704	5.37023884857471	5.71051888260727	5.56044273404692	5.805999264812	5.76607695838152	5.66280997079979	5.61963853514642	5.71046708275043	5.90228144721774	5.62679908375643	5.80042932232088	5.97108546040718	5.54217243149059	5.80176191054441	6.28433216799462	5.4849599071286
ncRNA2568_1	6.01464461209794	6.30753107048793	5.85532428151632	6.61347727946579	5.98932909896031	6.60731630771589	6.4899981134507	5.94894964882163	6.33564731855078	6.54887703630548	6.49722040068828	5.7705287408595	6.53479305561931	7.01660994415965	6.8618577322091	6.36758625876085	6.76717212753663	6.89242015011448	6.78517543970019	5.79030107956495	6.44618773324406	6.86815593988899	6.58369271877489	6.48266020358187	6.85548462185753	5.83764223931621	6.96554786626563	7.04099800333471	6.93005092229498	6.46182063965092	6.47486974302562	6.08422147717659
ncRNA2559_1	5.23331088579787	4.9250494736045	4.94117996813116	4.97762322654524	4.88109390626907	5.17247508802906	4.97887822968077	5.05887657718582	4.97068401131749	5.09598947436803	4.99199951096664	5.22620255010375	5.11833825071468	5.06964234010575	5.26077393656105	5.21069040477441	5.2474291179659	5.13052999037311	5.13154273522651	5.12868397705825	5.36113250650409	5.23863403715734	5.30160855567775	5.40871844946707	5.33327314596944	5.11788832470892	5.29771013814798	5.46968458072223	5.23600484070634	5.20041520308844	5.21387633701928	5.25207506787365
ncRNA2516_1	8.74295301704185	8.98359971187624	8.37715939865108	8.50359455005637	9.47347715560905	7.92027514645859	9.36173919069182	9.58462108530702	7.88235474010003	8.77794611657396	8.54080743872345	9.26004133378864	9.62408939481697	8.23113810578045	8.75093081652191	8.20655591854185	7.07525688717873	6.99321886495227	7.51734091110434	7.86075780900774	7.78673003984639	7.77469901321219	7.51385979928848	7.87286858720602	7.74002868381709	7.93535120321055	7.61498360580195	7.39711328965705	7.46770040131895	7.72730072516923	7.54450204817173	7.40450382169086
ncRNA2513_1	6.19571235025014	6.34771512686084	6.2939412876684	6.0925938241414	5.68286488965705	6.58511430592265	6.39163804212639	6.38022380906758	6.33385038289047	6.57901075184368	6.45391253594339	6.3119179305104	6.50990250440709	6.38680883520785	6.64129001630453	6.69762248004502	6.73276295644449	6.21065657262506	6.27774161973279	6.60592592529126	6.40942457356472	5.97371333642153	6.53899017187592	6.39214631534063	6.81214211774729	6.49507692218002	6.62929024509303	6.19144006149305	6.39081064338002	6.92216105787552	6.79884718451928	6.44122230112066
ncRNA2502_1	6.01391288189767	6.05703788939054	6.13786174581124	5.42517155501123	6.16709164419781	6.3621407636703	5.90826503756226	5.73450131987824	5.54693748183128	5.30032302167754	5.48653719960114	5.33134353471385	5.42295358113483	5.45625618554283	5.54586193215974	5.20903463941905	5.03644173364249	5.22057405942149	5.38636452939635	5.24168403157768	5.44612709778955	5.4904765133222	5.58937182195578	5.22496196925553	5.3075116790465	5.24297136669125	5.17972313967725	5.29519471778876	5.42424440520048	5.34737397955397	5.22278305529582	5.3159035295871
ncRNA247_1	4.34079085251232	4.45463866328455	4.37632871717222	4.45479706810815	4.46077283647244	4.48833219144675	4.43010263940862	4.64083388379194	4.47267350304148	4.4129964219514	4.37304125736031	4.62404498413322	4.42684438528231	4.49582320413531	4.46584390415331	4.46714801021718	4.66098116032771	4.43497292149507	4.62311296616826	4.58873087531983	4.49274750113221	4.48116774648748	4.45746806743121	4.42823280607632	4.34907481703945	4.4259840988196	4.6163155481688	4.55251592237147	4.61021564439389	4.62353900807318	4.36615866739694	4.57363454745968
ncRNA2473_1	7.25276209529052	7.20733427839033	7.19592967439519	7.14058795545853	7.06111048939302	7.32822393292947	7.23284063887717	7.23361167825903	7.26169565143547	7.34364841518766	7.27345756654319	7.41951995785963	7.230333495503	7.27143273060772	7.36972309777812	6.98998288358826	7.49417250386443	7.2430976725199	7.22883504996493	7.33348382856526	7.31020715640072	7.14484011236658	7.38144788537707	7.07160297933105	7.76761188939577	7.02457472452058	7.30597905001005	7.29032361943941	7.41537601985872	7.21709722725115	7.66296441883355	7.46426798177979
ncRNA2468_1	8.63333935574689	8.63863165087712	8.60486272255056	8.69938785544523	8.69617837125423	8.84560591057856	8.9594837031148	8.7190178673259	8.63148624317989	8.80053132048337	8.6346453166837	8.65663972502289	8.66887217047816	8.93190765910167	8.81527553785976	8.5652042606158	8.93561669996724	8.62953078565819	8.89984612050667	8.85088979547488	8.86790954418984	8.82355306829386	8.77260247094473	8.70445904213307	8.7530347004831	8.44386518816857	8.77891078537826	8.73235348791141	8.74479372711103	8.85906287463379	8.9199431577346	8.59182482939739
ncRNA2460_1	7.20006553183974	6.76473422780457	6.81278174852742	6.79495374380939	7.19869263907955	7.26864631732606	6.97515146945327	7.16071541457768	7.00833196323506	7.28971115465757	7.10355036251226	7.13134461951183	6.56331547635434	7.44367406583086	7.14886425313545	6.93274774703024	7.23871892702232	7.07731287708662	7.35611499797009	7.34726596092172	6.91577897903784	7.0408291922983	7.30744914407922	7.05392057796319	7.64733046087397	6.7327760682772	7.24159442776096	7.13692544741329	7.62700586336573	7.02093835927079	7.47283072833272	7.29309136871277
ncRNA2443_1	9.7290864984625	9.86457650478581	9.24295084403245	10.1211792074763	9.1472058877805	10.3925440343959	9.72731025418328	9.48421747301253	9.9696729699761	9.86253863435665	10.035297637977	8.64594060629574	9.84867923067169	10.6606338592583	10.0190995119055	10.1044455053215	9.90983345399514	10.2735098094313	9.8827939616607	8.86518011673804	9.72698133605523	10.5248457168846	10.3316142041548	10.2427690173956	10.6861850509331	9.61221676928455	10.1305322613644	10.4707481470079	10.093412235024	9.94788936164238	10.4825796423953	10.3393911929622
ncRNA2439_1	12.5514464433284	12.8808712971979	12.8100861115695	13.4647978766085	13.0826089649808	13.1824166190346	13.1488304145149	13.5092358140613	13.0527616919177	13.6170467277319	13.1787336305608	13.405626756009	13.1499523187395	13.0307059872303	13.0391807386556	13.2307128090413	13.4726722985759	12.9158179119917	13.3324783570051	13.1105158255892	13.205045378079	12.8829421131478	13.4427696347615	13.2900959798631	13.4096317042992	13.3248462898279	12.8913804575364	13.0768951283915	12.9252212254303	13.2170647668214	13.1572625144735	13.742409854672
ncRNA2436_1	6.62729451466459	7.12551745103459	6.91221363418693	7.52909945495125	7.42816480050288	7.69607992147508	7.49955453777982	7.9395135152111	7.19254511822935	7.52977011389955	7.28608440202638	7.33283031343563	7.27532147674966	7.7935993193568	7.16592516289085	7.43138422306109	8.1406976973786	7.35011669376641	7.71844020259485	7.69542122188664	7.45454043740389	7.352428120454	7.6071819812889	7.30725334168083	7.59567705988108	7.21651402185177	7.07750597636565	7.64028845772776	7.77398252298563	7.90197362163116	6.86681860608774	7.62432078927032
ncRNA2431_1	8.06926205363606	8.2654907503846	8.06818497646172	7.70298074895368	7.85353378093548	7.6744453448039	7.6766488019546	7.63381971099973	7.73160027552938	7.72799599268559	7.76254277718968	7.44314888825458	7.67011780141466	7.75053489791931	7.51849997362155	7.69622769817818	7.46941886464527	7.40715557935401	7.26143638278527	7.12727041412511	7.21471971969288	7.44313202355086	7.23160917884276	7.4425220034658	7.4741990117842	6.9925108666132	7.53275311759314	7.19626486460882	7.05352620599813	6.83374642897492	7.30804923580614	7.20587609832292
ncRNA2421_1	6.69555552507478	6.82503939677199	6.55888659859339	6.58743455700248	6.59630901996724	7.1504129397364	6.78485378381238	6.77549619612338	7.2386131281371	7.0507076182355	7.00181374003295	6.69532721009874	7.03998781669361	7.05835225440505	7.03944252150948	7.06040803660081	7.19687331332211	6.83450243131785	6.79329931632687	6.82575670606072	6.97099946813544	7.00654857153634	7.56863373373539	6.85970985135598	6.84793407100214	6.80286151174562	6.76131973732124	7.27415876384668	7.12725437954387	6.7621125985002	6.8670751576434	6.62017159365086
ncRNA2416_1	9.38093244343466	9.34598889172265	9.1705672345384	9.24330972912016	9.05302681558705	9.4581884744618	9.42044786762089	9.04419114894466	9.53715193321448	9.29764837393034	9.2997459808296	8.93072445300908	9.344152426394	9.49044662713132	9.49583812378143	9.09907529266422	9.4884496587385	9.3244677345505	9.18916698526356	8.70989483547762	9.34277803622917	9.06929619426414	9.47632235703568	8.94039931065616	9.47429821297152	9.07817032744464	9.62178129394075	9.55709255215113	9.54125627356388	9.38537107769714	9.30313177407697	8.86578299277121
ncRNA2415_1	7.43760465737236	7.39708814114205	7.34599239249144	7.65108441398388	7.72318681751244	7.55400964052333	7.76887300386195	7.64132064788741	7.51950740340174	7.65072598867451	7.73158436105522	7.78644614093301	7.63592423483561	7.37779353476138	7.67670496881832	8.02607146167419	7.62803604508985	7.50017496312397	7.78701835313776	7.80818080751984	7.80818080751984	7.62580705134084	7.71381398022286	8.33039920919003	8.18216415623584	8.05890531053796	7.78558878247954	7.65985582452888	7.66612303510418	7.4601391081752	8.15664749701914	7.51857568517298
ncRNA2395_1	5.91726261501872	5.74733872377353	5.70911529779416	5.88626576066604	5.52861621553595	6.01113004024958	5.68013018928641	5.68097504697057	5.8990700847925	6.06399785787521	5.49483590554073	5.7583351335873	5.79630033521732	5.82994381510327	6.15596665242515	5.74501497497917	5.83682381840189	6.22337598328511	5.72983996990598	5.72347231727154	5.91787232017636	6.1974073976048	5.97843247965586	5.62270350365404	5.85816559514958	5.50231308164602	5.82536127247784	6.16104481453889	6.02892998747471	6.296009243281	6.02676793919312	5.77270440229486
ncRNA2393_1	7.65461607423305	7.94843371898285	7.81842159945831	7.95818550255787	7.40732670881715	8.18776528538218	7.73211142469552	8.06533882350776	8.03262275606917	7.94437891877038	8.07220550213869	8.04215440577343	7.745956383229	8.21623124616707	8.0724366682999	7.86673248020796	8.22143650369412	7.99624714172993	8.32128782545024	8.10060783519729	7.98486314703534	8.17662817326069	8.47797433665638	7.93120001966463	8.61664069357986	8.09180478407059	8.04074352296183	8.18848615938323	8.46966378658718	8.21108102934414	8.1734209360194	8.44451515828302
ncRNA2390_1	10.0164177742449	10.3835524814438	9.71408068735718	10.6780253322989	9.73763885219156	10.4419858596381	10.3140968098202	9.8762233154789	10.6099784099108	10.4430373511492	10.2148324920259	9.94356733107264	10.2986106014399	10.6884294407368	10.4697245663172	10.2224577061004	10.5403429049004	10.5911894555533	10.4686628674608	9.84408377171475	10.4763710649078	10.6541842649818	10.7015048090876	10.4268922965791	10.5121685510013	10.4058115352236	10.6211526532525	10.9297736876384	10.8434463038253	10.695359092507	10.5189733522371	10.594035789537
ncRNA2380_1	8.67089284905395	8.93437081567322	8.87053428481133	9.55926075638831	8.3469076555996	9.46132282562813	9.26000955068568	9.04658053170803	9.08667324466185	9.5688821253991	9.6642475105285	8.30614221025586	9.76107262812798	9.1836939974904	9.93578176299895	9.52509175861513	9.86245966634369	9.56301476196175	9.5192918547151	8.42262983757838	9.66200163594312	9.62141067273595	9.38205976162081	9.64794612730964	9.6398513234716	8.87566668746585	9.5640854202645	9.43133934323112	9.39558470606876	9.46961731035975	8.8341661107549	9.10086041456695
ncRNA2365_1	5.37452821559634	5.32915831786672	5.3786683228813	5.55054489871069	5.35497920105912	5.59463701916463	5.19431673269188	5.55870158786242	5.38154030443957	5.41107760667158	5.56116256167988	5.52664937652587	5.56978291490481	5.38831380936976	5.67050003579033	5.44471412715494	5.47700053101187	5.51125048630243	5.58495483831143	5.59569744831426	5.38494130524821	5.52636192455712	5.61400141553632	5.6375406530475	5.89062217899107	5.98490273910105	5.5574737231075	5.5734864831261	5.57903232378253	5.57308799274124	5.91574076782216	5.63768103467573
ncRNA2335_1	5.28748625766656	5.42896599123616	5.28702509663467	5.40082071837392	5.22185352617453	5.53578408817039	5.33333630565076	5.48724566200527	5.41392167055037	5.3912543978958	5.61517980714432	5.60018883611284	5.52627634605606	5.50293336388437	5.46281006151347	5.629524182566	5.67908583655683	5.69175744118235	5.43499804829963	5.40267460420343	5.45529264885983	5.88730072839325	5.62696581793496	5.40127395680691	5.55072847592849	5.54272071943255	5.58587475644	5.60483584209878	5.45474118562881	5.51819315900352	5.47763500066934	5.41047139708346
ncRNA2330_1	5.84109257420954	6.00575071886955	5.8443451514226	5.89212635839082	5.67676810870607	5.84211111732772	5.50859852258191	5.39534010446369	5.56847906360441	5.75354372224528	5.86061829914076	5.1202317094952	5.96064026897332	5.69016192619038	5.34396684486403	5.85343541372304	5.89329929765434	5.6580925933789	6.12581322456548	4.9504786771365	5.43804847896114	5.60426890920939	5.91789197836011	5.44810086507852	5.57673064925101	5.58755135901621	5.51421897431203	5.74044364357439	5.56882739701616	5.78060977645751	5.63439814985214	5.56569564103094
ncRNA231_1	4.59246322938563	4.66490615892382	4.58085633679865	4.6541934609695	4.6282313232775	4.7585212230083	4.58693560656346	4.586535812744	4.57571852997006	4.56667216362024	4.56945332114975	4.68614676643733	4.66196064521799	4.51534555961545	4.57191885630258	4.75029111462114	4.69277890550141	4.65093460479224	4.81705926473205	4.78387246973581	4.60618830356124	4.65084734810058	4.66387824289854	4.98709086212339	4.82021700789851	4.78741467147527	4.61305834206691	4.81974304422564	4.85039695408347	4.6665493243242	4.84378011615238	4.83866593902805
ncRNA2286_1	6.15249822619635	5.92049108563241	5.97681114257737	5.97186489052654	5.98970145374397	6.10765012339454	6.1658817580538	6.04782889218689	6.18404968690721	6.0069679197553	6.20768042161852	6.40816181856482	5.89196944163726	6.03287906800717	5.9488952226392	5.961467377815	6.14832227248692	6.02048867474389	6.09363488173151	6.29280011036568	6.08823958826044	6.12075849524026	6.22207338932143	5.87895546421742	6.01065746819731	6.24708040813557	6.05729705067283	5.92676548242004	6.19996389259448	6.45094762880701	6.35574212272536	6.15211745860099
ncRNA2269_1	4.93710094199133	4.87609822008588	4.79951840922815	4.76189846837442	4.95704303340825	4.92601648495094	4.94617185355497	5.14333495864506	4.98713711337546	5.00784777281158	4.93488529801053	4.89568280252324	4.94996501212783	5.1126826621658	4.86325027899758	4.83632606852558	5.14647439291551	4.91016728603488	4.7982782565135	5.25948658663341	4.93268684212095	5.09667968717025	5.08147674782361	5.02511971484706	4.96286010406812	4.87054507540856	4.67937408465477	5.34899155564295	5.58070337863834	5.10700208711819	4.99430396021681	5.06668224404531
ncRNA2263_1	6.51297116574987	6.5126475864981	6.34194978889408	6.21303497778209	6.3374426952808	6.45335853152834	6.16219278539157	6.35301833246406	6.55051758651225	6.36691984802516	6.4211371622724	6.22788700780222	6.35713720426022	6.51211954086819	6.4047895045203	6.26959689682705	6.12653653509726	6.43209099118516	6.25305930656122	6.41518877641167	6.42862544766167	6.38834141493416	6.4898199751217	6.0706889052118	6.49131404390659	6.17050688090441	6.43299910714302	6.47538628233286	6.25455193222063	6.37211239859167	6.60549188175425	6.63128505443918
ncRNA2249_1	5.29041831207652	5.17648942867354	5.41396918097456	5.22843238315685	5.5575628478894	5.15476537251142	5.31237889479619	5.2953096470746	5.03298770471376	5.36668608656449	5.08338434992332	5.31838192784826	5.33614532460985	5.15996853087659	5.10004511032793	5.13160352266795	5.14820345843591	5.05108868292096	5.12803562278625	5.35063388040389	5.00276705884575	5.03512703282626	5.13857287807179	5.05782181755576	5.36143904536895	5.22748706070829	5.03169077670648	4.91693019050253	5.02519868453091	5.12939698929154	5.11019963281512	5.08984749421688
ncRNA221_1	7.78061982606506	7.34929878524544	7.5580372672417	6.81007283195655	7.85497228728998	7.21595114427639	7.09283272589366	7.06453318760064	7.35257236510756	7.18626588257793	7.15451494352883	7.22113394454817	7.16177439972397	6.91244184006629	7.1015978761212	7.26119779399552	6.97753888328591	7.08719049580493	6.97059214400411	8.01525537131511	7.10951276181499	6.85782073838834	7.34506549774213	6.90498006954977	7.14783257249615	7.16383542287547	7.2594477655688	7.10774029100952	7.01516838364626	7.00987812740595	7.71223428658815	7.42683711035622
ncRNA21_1	7.5743002902448	7.66145529758962	7.36425586846534	8.59377554906938	7.05443383242494	8.42602079661703	9.14589707954063	7.80599794932799	8.09178988191727	8.36463244097339	8.64612852797038	7.35823928898927	8.65429264014276	8.32028836387284	9.10895525124835	7.79735694173644	9.20901166536384	9.27188514562232	8.81939517513096	7.09195973118686	8.95509214472185	9.20248849693791	8.58814531407133	7.99984856944023	7.80515510050524	7.54987680838924	9.15543873283456	8.29801367580735	9.30756646925389	8.71365005478171	7.60337283659608	7.91339500078773
ncRNA2172_1	8.82988467486798	8.46506582684416	8.45132042091234	8.28949229525842	8.54075839510732	8.87793209599422	8.87232630677724	8.97489541753112	8.68946090725077	8.5280191983529	8.50033676411783	9.15569864672701	8.6155309017123	8.84890634014719	8.46527383758539	8.75006029038447	8.35536475554229	8.53923725066811	8.79016151664029	8.69413109529772	8.9127394749226	8.44685243743359	8.7030412270788	8.81175258158854	8.844632792673	8.90341016140453	8.6128088616938	8.4190687246946	8.4799466477891	8.51382597302354	8.73769584187625	8.49246886222048
ncRNA2170_1	6.31632595915162	5.94358476305426	6.27220284463252	5.83737628231102	6.23117534113607	6.76707206237841	6.05089583018881	6.53905981017107	6.33969914603654	6.41655243893607	5.59820990252125	6.941418473305	6.40171760767605	7.00986404256075	6.32606458766954	5.96358903555372	5.65554269851334	6.2187927198802	5.98912857655661	6.04342165185703	6.38777765672395	6.32873039231346	6.49887175783711	5.82611147237113	7.37562965739248	5.97111096698866	6.11507931684467	6.23392166631997	6.05404051605639	6.54888058965255	6.6635135821669	5.83091873265857
ncRNA2147_1	5.21820779995925	5.22094488440658	5.24312098542132	5.18347851748558	5.17309898198668	5.43695361698324	5.36734188602119	5.34012757324521	5.26867926870767	5.5147148620543	5.26292466597334	5.51355604331307	5.36231176968043	4.87815485990425	5.2661632663539	5.15492027888261	5.28973196727084	5.43465518376428	5.41906979732321	5.21640556663755	5.35474787993595	5.09380307075803	5.40025274329451	5.32121935884122	5.23150110529694	5.29783705432817	5.57193164824661	5.47435877214407	5.52058464644526	5.17195045049626	5.08912401405902	5.30440302887613
ncRNA2145_1	4.34972506822788	4.59140299092518	4.57758044765546	4.20896278667558	4.88953722970463	4.97398326676204	4.83692470851129	5.05211674420557	4.50377491982407	4.90236124472073	4.60476794722669	5.3685208068902	4.75998530112378	5.05614839504879	4.94956018606153	4.70095143524295	5.15050766398657	4.88439329674536	4.77068543258406	5.02941513553388	4.88147576157951	4.52211822040485	4.57077184076228	4.49874235097963	4.70151564388323	4.71259870348792	4.64862806213138	4.65388441156951	4.95532326783104	5.1833803747561	4.56368820663742	4.98897733095838
ncRNA2140_1	5.99765430533912	6.25103631069405	5.99749736618848	6.00256918831148	5.61972634604535	6.70998502136098	6.08282143645415	6.11702217959658	6.21709386100005	6.17512861031172	6.31295582225386	6.48945006891709	6.20591387329551	5.91402847005805	6.4253575069925	6.31646577978742	5.90778995658787	6.05026410289183	6.48343855275758	6.60578948022495	6.22225481216691	5.98681744781739	6.60713745528232	6.555302564787	6.89198390872467	6.11784904806752	6.43852896529646	6.39282883441049	6.17409510653789	6.64434481554035	6.974365707348	6.43382975868638
ncRNA2118_3	14.6392729090618	14.6467401155167	14.6946943260277	14.6010464260849	14.4940142910855	14.6406714300837	14.7666293146814	14.7952070923727	14.6677562345598	14.6256964081739	14.7397189902084	14.7169288147568	14.8607473216912	14.7548326323784	14.6914186494304	14.3702694612253	14.3685381360869	14.1233678430885	14.2543632757909	14.0991445147311	14.3795334410066	14.2922962289324	14.0581650765483	14.4576990245728	13.8654637991865	14.3071606774066	14.2516105833089	13.8310510802728	14.0967226387151	14.225273280078	13.0575459786257	13.5606293986757
ncRNA2118_1	9.67337351711639	9.8844956101832	9.52845783995498	9.65805296801312	10.6925030155757	10.5376297113283	10.5732622752298	11.232414951295	9.80915954434263	10.5205467972586	10.0541514380139	11.6869232780047	10.113308849313	10.5646234930893	10.7162400543602	10.0819943619209	10.7131154032749	10.6937980647792	10.7456165310254	10.9264443163528	10.76599744481	10.360647611297	9.82942535603602	10.312225699395	10.3174031470271	10.4161678891595	10.3913700055943	9.61934037134372	10.3939555889386	10.7978166926877	10.1247586902823	9.89872483488914
ncRNA2117_3	15.3770965336316	15.3674747966964	15.344300116405	15.3122778752273	15.4866399453712	15.3847096974012	15.3630173899022	15.4372868179196	15.4459455500024	15.3609810115897	15.3129620388128	15.4926384465881	15.3979855829352	15.467030401392	15.3549171532121	15.5105198640096	15.474813026004	15.4695363362604	15.5135863705117	15.5248030735157	15.4693497739338	15.406329897447	15.4591532265565	15.4915595840705	15.4636845180846	15.5395828332277	15.408328376321	15.4668956654368	15.5040402578346	15.4785883252854	15.4415973560988	15.5152020807987
ncRNA2117_1	7.76435455273728	7.54936180420999	7.28637060880253	7.46654366803638	8.59373865088096	8.32237815039747	8.81067906826513	9.1464208085613	7.69064028473024	8.28982635292841	8.137101148315	9.55630095966955	8.30483534203318	8.28920450804083	8.40842695427903	8.00723215341237	7.81956540229887	8.13892038394029	8.33149623680888	9.25835269957169	8.54681482072335	7.97710213499994	7.97972839631972	8.45339437930483	8.69896055940905	8.3114809323801	8.39582437360848	7.75862054138728	8.50164575757187	8.44268017126114	8.95075664756075	8.27089954434166
ncRNA2113_2	15.6272428002676	15.6383663947885	15.6144335184791	15.6202070473347	15.6594758298531	15.6155526344975	15.6329218119019	15.6339310809254	15.6499190758272	15.6177300319735	15.5839689450787	15.6312014229163	15.6168758551845	15.6286055228688	15.6214536505125	15.6568269615522	15.6349596244899	15.6540563036735	15.6124658265672	15.6444249370242	15.6275793977277	15.6268500054687	15.6274953276903	15.640407591824	15.6205213075546	15.6737727140301	15.6561969655209	15.6422873356811	15.6087481067516	15.6139297157582	15.6466872815735	15.6449415603182
ncRNA2111_1	10.9980065187284	11.4164628321752	10.7118205671548	11.0966526279445	10.4502912968317	11.1279553480764	11.3722813169631	11.4670773942549	11.1228723575622	11.0388272064269	11.2274173566885	11.0027933575089	11.2566826371721	11.2710920040351	11.0320799184925	10.9807502415242	11.2535539023198	11.2734284804068	11.2164826287976	10.7501057185307	10.7952502850692	11.1857881186781	10.7578787298351	11.1069424034165	11.1180662638594	10.8576821322467	10.9934037510515	10.8805374557136	10.7294335090836	10.9625825602132	10.9192073989301	10.667619081382
ncRNA2086_1	9.90341593461978	9.96621685815254	9.98997630706122	9.94841975267797	9.714080990241	10.0925550763854	10.1445324040918	10.0479284700054	9.98010358536303	10.0776308946204	10.0700119557112	10.2129854862565	10.0004624181088	10.0236769695211	10.0708438403586	9.90613907189748	10.1622703701043	10.1675798564831	10.0909038118499	10.2746819598444	10.2677644719798	10.2908684065719	10.0071749756331	9.96456224547935	10.007937100414	10.2118365884906	10.2842080310935	10.1024846118861	10.1995767342132	10.3231337279077	10.1149912465816	10.0282034412693
ncRNA2074_1	5.77125324370972	5.64099548761827	5.54918638835717	5.89015312663797	5.98385344449171	5.8240440376276	5.56535720822838	5.50647001200823	5.73468832642958	5.41281075252399	5.88193652140938	5.54074299906972	6.00733741821433	6.02394521535203	5.68106335705657	6.02127949962639	5.72680648953669	5.93242693087204	5.87335767355943	5.47123039757136	5.68459228364454	5.92753150079456	5.85992563391767	6.4173807602079	6.37323137654863	6.7417347981125	6.3361568645066	6.41554140990297	6.59734829872947	5.86565814808919	6.08620346543479	6.01980559787396
ncRNA2041_1	6.64189977048489	6.71163053102216	6.66579086187657	6.58521706767159	6.21305444237781	6.36751238453317	6.94998693209347	6.40121991015378	6.177052783746	6.47420530050988	6.70963703003382	6.74392726421368	6.20983673072061	6.12622531943735	6.59761957323062	6.86106441575973	6.03378601196828	5.95731050980145	6.44827414391899	6.17266110348813	6.1034393556107	6.25389487749816	6.36535662788302	6.85005075535022	6.86794483922733	6.40512458748	6.48004641655789	6.0732435653206	6.41129092729838	6.32987990629775	6.78095248186643	6.07339911846274
ncRNA1972_1	5.40412651123196	5.31028777164539	5.3692382844745	5.48210924548006	5.30849818495773	5.51753788960562	5.3010449592476	5.33874485471241	5.29111299820943	5.44617141550575	5.5276201666523	5.46118890621811	5.36484537244939	5.38490804443226	5.39863376203116	5.35037399373508	5.78850124628859	5.4904242826526	5.4288712678893	5.46377441339402	5.50733592955323	5.3930850513078	5.45982878842345	5.62033600221183	5.52480472799282	5.0691722631597	5.57976938274654	5.50106307768612	5.49516225769438	5.31295557964714	5.67951647343955	5.59719509473113
ncRNA196_1	5.938696686446	6.11827947831319	6.23861169566391	6.32976019599875	5.82898048994783	6.22976881633227	6.18056430996703	6.33876113797664	6.6260200675002	6.30785611212701	6.30197288803212	6.42476065116421	6.59747510744215	6.52695399721942	6.48840968147751	6.17535363178306	6.68016137828031	6.5554639761043	6.77369023622968	6.2703134797229	6.29611165339546	6.59933056050692	6.6390858012384	5.97434934652301	6.27627947323648	6.05167311141408	6.67939550192092	6.70964107075182	6.81912172054	6.52714262127618	6.3745810241281	6.52311873879314
ncRNA1958_1	6.56277825874947	7.06274105651567	7.03363937173096	7.26300764533429	7.6070800051044	7.6473415996311	7.00745524398114	7.72826057616159	7.07140846497944	7.47102021020092	6.95127093339071	7.46356895377523	6.83745272240208	7.95848701938338	7.31903860354037	6.94470270522268	7.47766207050442	7.355440160001	7.5543291784679	7.51157927458553	7.5092308630233	7.13953370607109	7.88620028626707	6.84868950679506	7.14795296112054	6.74685411668548	6.93756154196004	7.41037467282036	7.49479311703158	7.81080414207907	6.73158361538799	8.18346770507914
ncRNA1956_1	5.94982661489807	5.69931995007608	5.84789290942577	5.92470166278955	5.83258522976046	5.69524163053789	5.9119510464329	5.92995171969212	5.98954888746559	6.09616046183814	5.93157621253352	5.98897168355779	6.46939137417394	5.60480751966417	5.94859941901386	5.73437496134452	5.88433495362445	6.24178086664024	6.16309627698963	6.08090389378256	6.14326969613439	5.96458316238663	5.79803184140875	6.28033120776535	5.40307053736788	6.03260793289542	6.31605835365012	6.0127643645062	6.01990578981373	5.53820717350742	6.27454070593624	5.55959184784606
ncRNA1953_1	4.18784734395223	4.15971163608525	4.20143323412286	4.16672569145476	4.34683726997991	4.42588854730826	4.26948281098747	4.24078412471848	4.20443711525647	4.18811585521673	4.17124838668215	4.10487269261984	4.12460409578077	4.36428127432818	4.4016690785323	3.99655079685096	4.43991930295512	4.31717280207599	4.34452292670091	4.06312304952287	4.41457803009233	4.25864890287774	4.38027838270948	4.07299391851418	4.26081527719767	4.06626765640327	4.17174864055572	4.21710816225056	4.19826384506303	4.45730450153288	4.10711896798072	4.26176396890572
ncRNA1947_1	11.3452085232142	11.5711330064809	11.0965399212165	11.7582474898918	10.7368797360334	12.0351231136168	11.3790422799004	11.1080202388234	11.683261370193	11.6308299490948	11.7196643853408	10.6361125341464	11.4182979979626	11.9880098216222	11.6771050593683	11.7823917758207	11.6679137788117	11.7805415451684	11.5951335653523	10.6687954740825	11.729341079744	12.0137350785697	12.0492866169927	11.719071479171	12.2112941614082	11.4269362822614	11.7411045620403	12.1832112466295	11.7410158812703	11.9555821968387	11.8546339991848	11.7689743965981
ncRNA1936_1	6.90233078880471	6.85779563165413	6.79586593093745	7.04507549781796	6.95594279095483	7.34682055256346	7.16550735146985	7.15936195054582	7.19809621190722	7.09354115920032	7.24192751944125	7.34598924620272	7.36512100678354	7.5242176916288	7.26448408081767	7.1261256023249	7.1358410392049	7.1165751306674	6.89621380664865	6.37623614150411	7.13793284300518	7.00210004919509	6.97476213852349	6.79333950981703	7.00934810097373	6.49595396893155	6.9970367984886	7.1439083868705	7.07522075125966	6.54290593063492	7.03162326379185	6.75711180133415
ncRNA1903_1	7.74472663658082	7.64431807458707	7.77856413208414	7.86097883706066	7.64630685067305	7.84050896944527	7.64997255932263	7.78367995210868	7.58374896951729	7.56902184623324	7.76272921571979	7.85579471259044	7.68815367869482	7.55900074977127	7.67579932525534	7.70253986509048	7.85375431533016	7.79838672884025	7.70418917554297	7.71250702638908	7.83041541033118	7.74760103146165	8.00926300672591	8.0406769852882	7.83812021027748	7.79906431225873	7.84675754547005	7.77196218084018	7.9202582133019	8.00636585052153	7.9678369347832	7.93416976044978
ncRNA1901_1	5.87226356681523	5.94835856571522	5.76448598131325	6.11930234470056	5.73108526793364	6.21764870269864	5.98304067942975	5.90000886297768	5.91767600553205	5.86225713893564	5.98684673257098	5.79508827239952	5.7349104502969	6.23007855317131	5.9356870914844	5.90314815887459	5.87618791987701	5.94913617799055	6.14660105781507	5.79978941113318	5.9622532155126	5.99165487013378	5.97571795821743	5.90003476184532	6.17598274435784	5.86462945395823	6.1233590685361	6.41573019879069	5.9592521226764	5.94293919753762	6.03707009672258	6.13152579162846
ncRNA1900_1	7.85300839970292	7.43859990941387	7.84962374687992	7.14734574965587	8.0126586392954	7.29836947445872	7.57094858220376	7.583130681182	7.27449259122015	7.34611105507165	7.43274579850147	7.10538494151636	7.85508934168969	7.41810412738605	7.08901381419433	7.33081886107175	7.01475958134685	6.9130581297121	6.87161397130108	6.67084433673575	6.79069468024921	6.80710122160461	7.00852744452292	7.34049098244135	7.42075355993075	7.3208727678594	6.83103799439146	6.96283441899441	6.72792173795541	7.09530481539658	7.04360724882398	6.9428382700112
ncRNA1884_1	4.11424452349172	4.16527223175242	4.18879572560993	4.24322494215625	4.16544883612574	4.49127843185928	4.04165759620052	4.15645420512351	4.27377948619655	4.3752873722646	4.25029012771679	4.16685454316332	4.16465902897133	4.53350867852435	4.2813658051597	4.15404994353448	4.28596357015427	4.20958865662536	4.42821628583587	4.10667070191134	4.31190462184265	4.6201014802826	4.27178979253511	4.37083992442375	4.84888857629778	4.1423325129649	4.14888027244843	4.31610137300826	4.17668804282457	4.53439610703964	4.6515127357281	4.52541443358394
ncRNA1881_1	7.03460283132501	7.06789606193875	7.06515841125084	7.7903860848842	6.99946580960428	7.60245745017317	8.10216651194531	8.15640361452973	7.23062850661495	8.04727596197625	8.0181085992864	8.20118530404085	8.46280794280813	7.64738258812247	7.49286955245421	7.8936937525594	8.01461184915784	8.2402636994278	8.34352581401717	8.10659179136798	7.8964397620915	8.40040670170025	7.35490739569647	8.51767152166022	7.48264737903657	8.0995542849696	8.02872862669632	7.63277971461738	7.95954658114797	7.9426162526602	7.78863905120854	7.55087107583564
ncRNA185_1	6.07898415762886	6.22449467405709	5.89165911356959	6.15161076717715	5.59064135720136	6.1121548006411	6.14790447246519	5.7466415680636	6.29132658059439	6.09005791293771	6.13293371815719	5.48647119556226	6.12097398456398	6.40718587911179	6.10206911742163	6.36696175051797	6.39362778996027	6.44929498935614	6.01893238027873	5.56575108901657	5.80960692557433	6.81487354282235	6.13655744823641	5.55891129951688	5.73261093435913	5.49221789922242	6.64498723032872	6.68755641190168	6.25668260432877	6.03850309169228	6.25873790416363	6.17944735114155
ncRNA1855_1	8.14470763358102	8.43919914505787	7.92134701377034	8.72690567220864	7.94593932406634	8.4819910466142	8.99989814364391	8.94004994163225	8.85169272641024	9.16816247590741	9.16592621670458	8.440283875634	9.27840047148051	8.96798879099247	8.74820729222826	8.81640837373277	9.3369209493301	8.86225604504242	8.97142223902026	8.1770944539874	9.2158822464664	9.13486791699176	8.8113077809338	9.21759181553648	8.8988235440843	8.7675025880978	8.75181293246757	8.8611667374886	8.6510090210076	8.81198663808708	8.42871329221684	8.49624382390042
ncRNA1852_4	14.63705684087	14.627803418394	14.6144288702459	14.5481466229451	14.6541512623658	14.8511244298625	14.8592604965913	14.8945894517162	14.8055394288955	14.7522768929633	14.7652422282664	14.807245401739	14.8257744252182	14.8261990547386	14.6732464939897	14.3884474764956	14.5257858753726	14.2850076331751	14.2902940877429	14.4318052815056	14.5684530946737	14.4650998706911	14.311716172572	14.5629585373848	14.2551385561334	14.4301820381068	14.5950969278197	14.2747121079798	14.4413964669989	14.5088000400109	13.3341586985565	14.0428963204326
ncRNA1851_1	8.51377164950533	8.21550281540051	8.05320669687368	8.19424019953862	8.98856195721469	9.24658991458357	9.30739705446945	10.0509760820685	8.32979884463595	8.9089737562146	9.01271998885613	10.2989220459799	8.71773989602348	9.04510754201363	9.26157272305702	8.7877879885722	8.57131085595616	8.75210932618485	9.31927892555581	10.0066837445445	9.28378256940633	8.60661224841102	8.63949469455058	9.29606570800443	9.51526267338611	8.99118033986015	9.33486992548491	8.52324806646477	9.37722388691763	9.13687174494026	9.86926124633628	8.76851577806207
ncRNA1847_1	15.6635493267309	15.6169861120226	15.6026624007234	15.6305219276204	15.6286943990599	15.6414480279472	15.6167095061187	15.5911928077776	15.6217385629896	15.6381557062893	15.6148870926193	15.5781441471621	15.6519122823214	15.642622622977	15.5972369229566	15.6247265337297	15.6121681314855	15.6325723989682	15.6190168622222	15.5700995390279	15.606460108532	15.6045070017217	15.6391781995337	15.5975889805379	15.6619355320519	15.604693386683	15.6236088633245	15.6287659954973	15.6320726983777	15.6348770919326	15.6868472679921	15.6378273317021
ncRNA1846_4	15.6272428002676	15.6383663947885	15.6144335184791	15.6202070473347	15.6594758298531	15.6155526344975	15.6329218119019	15.6339310809254	15.6499190758272	15.6177300319735	15.5839689450787	15.6312014229163	15.6168758551845	15.6286055228688	15.6214536505125	15.6568269615522	15.6349596244899	15.6540563036735	15.6124658265672	15.6444249370242	15.6275793977277	15.6268500054687	15.6274953276903	15.640407591824	15.6205213075546	15.6737727140301	15.6561969655209	15.6422873356811	15.6087481067516	15.6139297157582	15.6466872815735	15.6449415603182
ncRNA1845_2	15.3951745143184	15.3652721718031	15.2244986354852	15.4145553997469	15.4524580941709	15.3973930598192	15.2527635925003	15.2698062315567	15.4763423004195	15.3894813014429	15.0874325936632	15.3995715841159	15.2423389364883	15.4166417308367	15.2671953365523	15.4928888329608	15.4520400246669	15.4545357009651	15.3973930598192	15.4516461671715	15.4590182204458	15.4249478240203	15.4177567092089	15.4693641046407	15.4246456824198	15.4826950322015	15.4251119626637	15.4414335209646	15.4585019994164	15.4585019994164	15.448250287781	15.4533578241806
ncRNA1845_1	10.9980065187284	11.4164628321752	10.7118205671548	11.0966526279445	10.4502912968317	11.1279553480764	11.3722813169631	11.4670773942549	11.1228723575622	11.0388272064269	11.2274173566885	11.0027933575089	11.2566826371721	11.2710920040351	11.0320799184925	10.9807502415242	11.2535539023198	11.2734284804068	11.2164826287976	10.7501057185307	10.7952502850692	11.1857881186781	10.7578787298351	11.1069424034165	11.1180662638594	10.8576821322467	10.9934037510515	10.8805374557136	10.7294335090836	10.9625825602132	10.9192073989301	10.667619081382
ncRNA1844_1	11.4933712777825	11.0886314827196	11.1833455040324	10.7125707768522	11.2714370084959	10.9467002886124	11.3449480084212	11.2581526044135	10.6985255848073	10.9598507797507	11.2139610751632	11.8411954122733	12.012822058311	11.4978210917364	10.8990294500144	12.4836341176411	11.6106274673809	12.970997539686	12.4568123979647	12.7401732379585	11.8564413211047	11.7251032947144	11.4906422004036	11.5638122381915	11.4097965534144	12.643118643493	12.1935702553402	12.2465404598609	12.6831860628845	12.892278502477	11.6677547665785	12.1099254151657
ncRNA1821_1	7.63740192813705	7.42336962022627	7.03670374293006	7.66681877210928	6.86891686899664	7.49713804672901	7.29840409898963	7.0141524393154	7.57001729049479	7.44670458802634	7.27646773529459	6.93572492170027	7.09771295444586	7.62260512983961	7.26143638278527	7.37029362705783	7.57409013017122	7.45993896580342	7.3070427748123	7.76951552740821	7.52121792992338	7.73478171639926	7.53175347783891	7.46044759359015	7.58650859396727	7.44715053369918	7.62734687142319	7.60020091487553	7.71209504426881	7.44472189015916	7.87978857749748	7.47884538266321
ncRNA1818_1	4.5154126774057	4.3120606510623	4.48409590567098	4.38400698275357	4.45054572486672	4.48144492009145	4.44370100576729	4.63408600881072	4.49127490460562	4.40212471427163	4.35019660579544	4.63804105843747	4.64247973789457	4.57405183354024	4.44431150307874	4.59504651637757	4.47322649473006	4.55855147839883	4.438949083445	4.4762536452921	4.49592935319654	4.6550811997289	4.45698887095513	4.54786988130317	4.4790946902979	4.508869228847	4.65349652986886	4.60461061569806	4.45460914975357	4.4884592160879	4.43542347863304	4.46975994884687
ncRNA1817_1	6.17474955793187	6.46271624265745	6.30878486002311	5.93228796217898	6.15324800872829	6.39486182482173	6.42468644404592	6.21166473615698	6.17345899320006	6.58187001593113	6.89525822642098	6.96164137204003	7.13941233902041	6.23231610565393	6.61730909875457	6.61204374318832	7.03430964609237	7.22939455353064	6.9011523924062	6.28396223795396	6.6800689701915	7.0167635293803	6.54269821650295	6.54542454412116	6.7702208720771	6.22276190352746	6.87179094743269	6.37876636645698	6.44566310819511	6.68908194454113	6.73374311458467	6.00521800899871
ncRNA1815_1	4.9471053055815	5.1457236263998	4.95201273006192	5.21296560873954	4.70477503941318	5.19528809221172	5.1544897353837	5.33344567966488	5.01302810287443	5.3261957219176	5.36855207122249	5.06999190599644	5.28412846373198	5.16555368729108	5.56544200257136	5.60301355476096	5.34463033012711	5.3260740407728	5.55901786097475	5.28926390358516	5.22501122082736	5.74273161785252	5.56906443056947	5.34510271294719	5.52156521532375	5.48699747393847	5.51625529904736	5.08306545867158	5.25142059952472	5.26756357239201	5.35535836328076	5.15542292357102
ncRNA1813_1	11.8952796488605	12.1662931837777	12.087206913408	12.3532947425116	11.596286774689	12.2180375729634	12.3287369997812	12.2667968789141	12.2636384784499	12.5129443341707	12.5127596523885	11.521686064743	12.4159044296265	12.1200216261408	12.6115095350847	12.0694941973822	12.7230638118949	12.2008977336667	12.4319801622964	11.3994859145986	12.5893278075595	12.6042748618963	12.7084557487109	11.9676307565377	11.7777385835357	12.1479015876481	12.5215453980119	12.2005592179538	12.1952058486304	12.1685416473417	12.0186310222237	12.4881268158477
ncRNA1801_1	6.32380711138745	6.46164238441712	6.2450349795046	6.20184395762173	6.69865703414178	6.4339460537516	6.33728398609081	6.52852657528771	6.3838747363544	6.33159518038278	6.15244684388013	6.4673067293	6.35037345283761	6.19995515676188	6.48545588262118	6.05392078269307	6.59612848807154	6.43419410396722	6.09702040437952	6.23673689877712	6.58366028452742	6.4526592661338	6.38629147000855	5.81629577907291	5.86719135047364	6.12020270186433	6.29698306758695	6.40255655739054	6.3400648011506	6.41467616910551	6.0654290205727	6.49363098221226
ncRNA1791_1	7.48440812003994	7.3742992949925	7.32573892302541	7.72677110402802	7.11933966598953	7.87065233578297	7.56272611264937	7.40034477297843	7.72722145766348	7.54254473127466	7.7359006748521	7.23287100319372	7.4233099023108	7.91882442011225	7.78037456692306	7.7199193741213	7.77706304094057	7.8347377415576	7.74354333061454	7.736259688381	7.63951592426162	7.86622901748732	7.94288261634295	7.87725138510168	8.48190615564547	7.79818767331439	8.22610151441281	7.83230102333758	8.07867792082528	7.98998977946694	8.24068963018859	7.95994437710281
ncRNA1782_1	10.8873534532541	10.2572071326873	10.5536855898844	9.83327885425271	11.0306563373276	11.2651320084846	12.1369327280582	12.1769933006843	11.0783928218997	11.5696773037242	12.0142458844221	12.5020792088307	13.0530579959475	12.2085310868862	11.4522272692984	11.788558029595	12.6715040169918	13.375560576999	12.9124982605097	12.8423944178924	12.8296848098671	12.5493191899207	11.9576072410682	12.7945245963919	11.0898222511103	12.2271093578921	12.5933624084063	11.7896139644484	12.8773794700746	13.0528286858546	10.8131207745871	12.154176499488
ncRNA1772_1	4.84629362089714	4.66889888552842	4.65871219464525	4.54765310208422	4.65117853340642	4.79573720525261	4.63924664743982	4.6646415714902	4.7279435545812	4.58708879524548	4.65062054829888	4.72833266863809	4.63194340486888	4.58870207359326	4.68927462269529	4.5463501408057	4.67355032539825	4.58353614717224	4.47973297076062	4.74217324711727	4.67129603624571	4.54559355436978	4.7461558894981	4.64503887556064	4.7883384655152	4.80600693388641	4.65737739853938	4.56336833432464	4.63888111611736	4.61768684863273	4.9474462168402	4.82181451030617
ncRNA1731_1	4.34520722467589	4.27182506333908	4.39919631085704	4.23111738563631	4.39375457617364	4.37843839233399	4.44749682604484	4.46387985809091	4.36237149078899	4.28663922309564	4.22681322388026	4.2773182097935	4.22912369851505	4.33613122952073	4.41251101592589	4.32493075730987	4.49912169600083	4.17991283350592	4.33134857357503	4.45492438218522	4.40651526247354	4.25149850643672	4.47630375289088	4.22769312261757	4.3444849649338	4.17428035164427	4.31740940875106	4.41123386831849	4.33895036572871	4.55464384054819	4.38977339740751	4.40072571691512
ncRNA1727_1	5.75601785331257	5.84974980591097	5.58864577033861	6.15732320700464	5.9662324772433	6.34849590631658	5.68942495668981	6.03023801611669	6.08251111577075	6.03125692099031	6.14820620088382	5.77839972531905	5.88748921449414	6.62402499288196	6.09477643218451	6.2212991105662	6.09396536859984	6.0968475441678	6.15901236551291	5.73474466456069	5.97414860051037	6.07985851952617	6.35083500998941	6.33762292806462	6.45331876582911	6.05974085021385	6.2171011168104	6.28372525993655	6.19239290532427	5.85020349272534	6.16671015387473	6.10163787813694
ncRNA1714_1	7.7306255749398	8.07444618600772	7.98603420566962	7.98748325832648	8.08898017579451	7.97654120041674	7.82563923223772	8.14971781800583	7.8695384325667	7.97161842636713	7.92766274380068	8.09812764299491	7.74488195064562	8.12143290663819	8.10897879998959	7.96162720113843	8.01200627821168	8.2336122809771	7.94694888482583	8.17176794029932	8.11560631330815	8.07127872472093	8.162952066016	7.95856531630612	8.17765789908885	7.82291406402922	8.27168045106858	8.20908810836578	8.1777332998809	8.17490280796454	8.22590885960314	8.20400368920324
ncRNA1713_1	5.18485616124598	4.92200910054742	4.97355830386438	5.10525280903711	4.86142757975056	5.11245525738702	4.881841066961	4.90599085585142	5.06756266706541	5.02520739043024	5.17407729222862	4.93555634182126	5.03368889278292	4.96186684055926	5.2905728620314	4.86439246264462	5.3250727411011	5.1338108509826	4.96636214607917	4.87335877026664	5.14410098387784	5.39988313522615	5.03108314373125	4.80880484869371	5.32332736319672	4.58234178907441	5.17021649450188	5.34976211965636	4.90626034994514	5.27246056740197	5.44041896501578	5.18266204584263
ncRNA1712_1	7.89531410999064	8.04366700782625	8.11317937607992	8.24535290780576	6.73744001546992	7.99596658205793	7.80439233481137	7.48502146565027	8.0363435234941	7.78312758753819	7.90436388697965	7.2866375836026	7.64948220050291	7.92169409869123	8.10519674644068	7.56146987660026	8.3131629588214	8.14517106632208	7.5198287165619	7.39680504331179	7.9294446208506	8.30340724634286	8.31974713267177	7.48154601672528	7.83286404656875	7.74280036495232	8.40397168109092	8.22390828323978	8.19728644457316	7.88246578819982	8.20033134765371	7.617759010621
ncRNA1692_1	7.61934745828922	7.35591628699293	7.63772242832927	7.32526221247251	7.96093252639745	7.24583318279427	7.38161687185695	6.82267118896281	7.28778513999496	7.28900858381629	7.20452972234977	7.51878123678427	7.1209699734508	7.11300797525148	7.29840409898962	6.88951657421248	7.37864637230867	7.3883504233381	6.74560660954242	7.73644107237889	7.16967518780114	7.68447412905376	7.26439442693046	6.91019610697221	6.83844697458736	6.64603769020925	7.11314428738852	6.85082869537131	7.09408270912085	7.10942608911202	7.23931365745086	7.2441566831456
ncRNA1667_1	6.79234400162962	6.62119289529732	6.66854490004247	6.81235494563692	6.53984041116857	6.67446234730766	6.67517740681083	6.72392286300787	6.76980464016829	6.71091979377094	6.81855595611583	6.75316661570177	6.68824022782612	6.74670927282046	6.87705238789213	6.73034748754632	6.90581920926464	6.82705434129638	6.8630046976129	6.7455545699123	6.89366843082203	6.78197336073577	6.8202789713942	7.00465421955863	6.69172748236938	6.91591190591015	6.91316348915765	6.78814885771855	6.82311291422285	6.7681797082701	7.05789720624756	6.86331778761281
ncRNA1656_1	5.42223005804172	5.60497423423227	5.40585778590571	5.53111702587809	5.28583400680573	5.7732156476472	5.58280223170361	5.49627422998384	5.55148951700862	5.56715746851226	5.58574459137085	5.66633869991156	5.48501590061849	5.59171084261346	5.74713880546733	5.45865455569777	5.62203884586447	5.53143989208959	5.73288108969817	5.54155421075049	5.63392453664182	5.65663846082951	5.68765011063245	5.56853503031091	5.72582672672839	5.48375155322326	5.54870590723064	5.85694835767714	5.69423888882658	5.7885242167091	5.76394211397156	5.59393711932949
ncRNA1655_1	5.58483878810033	5.56390375933297	5.60102076494149	5.675898805321	5.43620255477815	5.79848272823712	5.59479760621377	5.79532922089088	5.43305058994978	5.52120711483617	5.73250224068067	5.74858293706759	5.54030050117394	5.52409975374194	5.50092048733864	5.29232246221854	6.06199532446655	5.34873548959371	5.53099847957834	5.39792824821975	5.96127326452636	5.8537146098357	5.97364965503864	5.18855029375804	5.15262487707025	5.18815634945308	5.44913213642849	5.52705799824993	5.69019134790087	5.90310401976211	5.4671692409602	5.62275435484814
ncRNA1648_1	4.67241306056487	4.60474029462879	4.68820567580099	4.81521159891912	4.96174081932114	4.94174112112473	4.83311403967175	5.20046806696468	4.76089456528544	4.71680866829176	5.00111348037592	4.92158668643932	4.71109599242499	5.32964821886765	4.91134717132851	4.70663265206629	4.70766759672217	4.72007717376487	4.76067575288657	5.51922241092099	5.11798396931859	4.90039363040245	5.29956896665042	4.97228173584764	5.00280140482665	4.69864408350941	4.78601626758659	5.31633543903306	4.93278683734827	5.08777728582846	4.9352127584091	5.3013059092355
ncRNA1633_1	8.30477286599316	8.70413160124618	8.55621516982178	8.75804346047903	8.48999317484315	8.98600964835776	8.84632937949379	9.01570704258579	8.92627449124848	8.84877287469268	8.63291837896617	9.1401841298153	8.85334862985706	8.98663617440746	8.92596178694115	8.5823955605411	9.04163213690052	9.02083349489423	9.16285870068945	8.82846539174037	9.09524360604324	9.02238198477287	9.2202547493559	8.84768521027464	8.8016692837462	8.83527014471712	9.03815927591297	9.02553869834909	9.29312404901257	9.21075815354558	9.05838403888744	9.16132215087213
ncRNA1627_1	9.6102011671519	9.71813663323908	9.5043131020773	10.012792378269	9.48088309130718	9.82461722053138	9.75255907212624	9.88977593316059	9.62282247788562	9.82033548777342	9.78574050416263	9.8010017492717	9.79802159393974	9.8080464239023	9.8430603478218	9.85672668611127	9.88953465195777	9.80937496966068	10.0006734181078	9.6579872852683	9.8746170782687	9.90177230512633	9.9461171386021	9.97703005098131	9.76376008044121	9.5839122452111	9.94210105577437	10.0306958699554	9.89524314147364	9.81488046335791	9.83930223204062	9.82390951010285
ncRNA1608_1	4.75733912583287	4.73124657851297	4.8991401932773	4.62487279950018	5.200891117004	5.31785822974699	5.25752767719253	5.22900481568108	5.04222534111923	5.26446015784076	4.99775510462787	5.03596584728924	5.19830818002205	5.33135129175389	5.09249592755086	4.73234338832675	5.04776600270825	5.01474950389895	5.05001638318989	5.14607261363018	4.99305036267789	4.81777222132686	5.14581685906659	5.13137032133503	5.24644795822872	5.21530802297797	5.00054358370288	4.84683054564045	5.04346481784899	5.02531451503334	4.83615877442042	5.01265647848876
ncRNA1586_1	5.4382495167736	4.99202525640183	5.24908296271102	4.96163186223334	5.15734370890434	5.215679978324	5.04702003076437	5.62379393017401	5.15821691074515	5.23301362267375	5.18046365266696	5.19430859702602	5.29376124215688	5.2842348264478	5.05874628327466	5.28785316967285	5.09166352417748	5.11112138353553	4.98634590787099	4.97232574210789	4.99739800602562	5.07260720583373	5.33615298173174	5.63960553374128	5.53646638233365	5.11190270390459	5.08828683411462	5.49457377658877	5.27297316875996	5.04789832957739	5.11003781960962	5.3463915568223
ncRNA1585_1	5.36049911648515	5.28437959748696	5.16386066191009	5.37256774455494	4.99952543931376	5.73096273381245	5.72407266619215	5.31805695017787	5.34875404903724	5.4485810116294	5.54702305699947	5.65999006172814	5.61743726765845	5.49258748561122	5.48365968717045	5.63602772681964	5.31011106034189	5.50087592005969	5.52067911603313	5.29266594367286	5.63947805812023	5.64751125732657	5.63938070383441	5.58085363160868	6.04282627757326	5.53927050491079	5.74374199515816	5.50017740500549	5.81492065108717	5.34458348663518	5.69240613076439	5.60747112727466
ncRNA1542_1	6.01403921624337	6.78162718989688	6.67728602590722	6.68427135407042	6.82759957812038	6.62523923421106	6.87554371062679	7.17516262507038	6.51355602811906	6.87297828338096	6.984151274224	7.04570611997618	6.68921029083647	6.85561772404174	6.53428619531184	6.87903079485285	6.66573826648684	6.51563217448159	7.10625551230712	7.05006468549751	6.45765666321518	6.09110155243101	6.6630947283261	7.46938889788602	6.95765894999738	6.86630310292334	6.5435566357803	6.77986655733427	6.39514737632894	6.6788680033147	6.70946045272819	7.13130545744285
ncRNA1537_1	7.82666550833738	7.93740001084835	7.77234950442181	7.88411867450083	8.42998034241396	8.44286033402231	7.75650049466349	7.81935941929008	7.86295459340917	7.70816993478254	7.79420076445414	7.98804392246191	7.59864895693812	8.07399255475126	7.7404751848302	7.75205466240769	7.21184580031842	7.31895944124688	7.48423987226525	7.46090099256725	7.56985038165974	7.15209804786705	7.54696318459953	7.6758417411176	7.70023824591104	7.6310632757556	7.32371721582433	7.57678185050178	7.23577551093924	7.51289526592432	7.73385312226298	6.95135144801184
ncRNA1518_1	9.92435237645598	9.94804176426418	10.1935149623947	9.8160508073667	10.0714311179936	10.1345642451357	10.0658628023516	10.2839594524456	10.0459753929123	9.98821970694224	10.1716009394776	10.942547054294	10.3828857482394	10.1137492512142	10.1461553338541	10.0185713398976	10.1052445108417	10.2112734183148	9.98656011658068	10.0600528994209	10.0593432502506	10.2039782752748	10.1018258988689	9.91891651902468	9.90961198353402	9.8489502294926	9.94185225750613	10.1055811465028	9.93854951175875	9.83500963327086	9.63205390905698	9.76607761599144
ncRNA1507_1	6.96682415300845	6.41545892183717	6.6086253800125	6.95687002119198	6.40916401708215	7.11730893695385	6.70539365339903	6.89238628188382	6.89051105036984	7.13175428198658	7.12286963213389	7.09534956683657	6.73051205634103	6.88177048363405	6.95338436268513	7.00514421006178	7.05054133865255	6.89598993850334	7.08355002393977	7.62480875092957	7.06748865511017	7.13628507277832	7.04874982496073	7.18148787588622	7.76141424129892	7.13462921543644	7.24609664448678	7.19575255596581	7.32170159735591	7.17986342669286	7.80336861815143	7.37669215814072
ncRNA1506_1	4.62078386922919	4.79910573935486	4.81457763559625	4.93378488668409	4.79842437460868	4.9639882794146	4.71926078036466	4.48923272118679	4.77486418645813	4.77409167952212	4.65776270341329	4.68537070912967	4.68622029303001	4.85620109705368	4.9161854779865	4.70596681077686	5.16124842287941	4.82478985674787	5.2363887652189	4.81590828457344	5.07068695390924	4.88909196893555	5.15091654655504	4.89484222505329	4.77793085583589	4.62273178557933	4.85026393724433	5.12822806476418	5.15762027032456	5.32277411575298	4.76832071140968	4.77537843891796
ncRNA1503_1	5.58300929397029	5.35364304061581	5.35648940513806	5.28228906784692	5.4163895995689	5.40940835854886	5.46736692800988	5.37270966750868	5.37321898069544	5.33174169304545	5.21990024970933	5.34752934951568	5.29558465937464	5.44153388546453	5.14650958585634	5.23712602023006	5.48633843499182	5.38307786060685	5.32326091966237	5.32911489307524	5.38269797166013	5.28434288409148	5.26288958973401	5.23647359589334	5.41587637813975	5.1491618642804	5.35134268369756	5.17948659372685	5.17542590282023	5.09122086686261	5.41543933204715	5.38181062474837
ncRNA1495_1	5.22837302165111	4.74926663812417	4.67461741020316	4.68847196914151	4.89429722043219	5.03518641600257	5.5382490721292	4.85759943707605	4.7453091741967	4.9588641543322	5.21192975302162	4.87632592987519	5.39903780616251	4.68422276615792	4.80877636055214	5.47654016680163	4.88629985049868	5.4324314731283	5.64152272963618	5.03200420794415	4.89599075586913	5.02530960690202	4.89463035262909	5.6484609499236	5.37248100297502	5.53785080281983	4.88839488215115	4.85792838222755	5.08360005415605	4.97378238342249	5.25486125021029	4.55951335472044
ncRNA1481_1	6.44906097317433	6.71659156124067	6.20114188290667	6.566124994452	6.39843037082575	6.63757770736217	6.5039577185168	6.51514446495408	6.6399395270122	6.45341745751179	6.47261567446479	6.60603045996188	6.36067661373445	6.46512421199159	6.63450869489314	6.45001334232528	6.72514264109407	6.68287262026144	6.34416143022366	6.566124994452	6.5010531754655	6.6621608978694	6.65863475191563	6.44842838875235	6.41870822013863	6.11482560620606	6.53646816824291	6.60603045996188	6.96134358297364	6.2879630116465	6.70039429988178	6.54694420251813
ncRNA147_1	6.21995436680828	6.32059137462184	6.28743086398245	6.34140587263851	7.02551678040718	6.51201972827487	6.27307832552224	6.57902384070164	6.50230912353201	6.63209786966122	6.78426001163696	6.43277966126806	6.49910888051306	6.80688764347163	6.62765694008411	6.24418884924424	6.61358904390471	6.34646664116033	6.81046963667175	6.1032938168673	6.37810362242366	6.34020161399916	6.63642358524598	6.33784597546629	6.97303032326349	6.75905440086258	6.79767857895696	6.7587859997018	6.60470672578528	6.97211067019697	6.69641783766455	7.44657034205502
ncRNA1461_1	5.60849010043641	5.42262296061903	5.64650982042482	5.23873833998624	5.71152147878391	5.58675829150982	5.44583937026228	5.6337333205687	5.48414815264059	5.34756181665657	5.26088919959554	6.00937865334675	5.13300829886856	5.30323651689634	4.9161854779865	5.38113640264342	5.05365045409705	5.37106961789869	5.40263925876477	6.2227154916498	5.44083455745966	5.40285825850045	5.36549422003008	5.27971070131905	5.6725676180211	6.10233302985874	5.43316186195519	5.09798178249409	5.65502233449754	5.35957960426417	6.04606069078603	5.77490833321512
ncRNA1460_1	4.80623293433121	4.82032671165131	4.86521910784384	4.72437495601972	4.76102536435404	4.72692285313783	4.68435819255311	4.91884663689676	4.58324366435579	4.6978209568129	4.83816539598129	4.97913540122624	4.70800608516505	4.82653743596422	4.54879000116933	4.68601919428782	4.53738701410038	4.96689351239681	5.01406983461368	5.25505603372931	4.9360540056426	4.71598210836141	5.04219021219872	5.09185749568324	5.06954922582507	5.13855471259608	4.76361646368595	4.81737550165686	4.82095807318245	5.1953065292212	5.00684469143587	4.68350157164872
ncRNA1455_1	6.90083963953054	7.1270010753838	7.13494845138633	7.63917380814654	7.26457492933534	7.25213137546773	7.23304919774047	7.3102221585658	7.19099583738095	7.34199006932963	7.42836247666062	7.2636352359312	7.27613611575913	7.38516550534493	7.37101441128029	7.2718257806341	7.49104169088597	7.32865576666633	7.25293063809067	6.78796683236942	7.46142403736954	7.10617338135635	7.64503217366322	7.20921318018232	7.39905132066285	7.00693285624344	7.50968356587562	7.6627810583398	7.58621740284008	7.25293063809067	7.2628866771343	7.23008846772564
ncRNA1452_1	5.79072748407887	5.91314774236666	5.92277813701115	5.75365004752948	5.79676783494409	5.90390174540263	6.1158067075221	6.1058937673848	5.79392441294778	5.96070301156596	6.05855085401222	6.11720911284593	6.19663139827339	5.98550428319443	5.75016484526781	5.80000543275055	6.32501681633833	6.32040498943011	6.2239709095893	5.9224327465314	5.86213546869445	6.06910387565825	5.86351456440739	5.83997950213514	5.91540098329487	5.67759175307713	5.88280731435767	5.75405112764545	5.85389447616825	5.91114005687586	5.67594641591013	5.83519343857385
ncRNA1438_1	6.86665817518615	7.42139258157555	6.78798431938465	7.50562667464312	7.341517804992	7.46262506207398	7.63532250854857	7.6693636788939	7.34505722061773	7.34359041746227	7.41746110427099	7.14448441781399	7.34683838692745	7.7581942236616	7.2320639644408	7.47767964299389	7.29474950398139	7.34604543374132	7.51656267240376	6.60838006131092	7.26157724242668	7.46747477733978	7.46763430107982	7.66459043715064	7.51460002868304	7.33847313545505	7.48335083574916	7.69353268470147	7.44513312915183	6.82165073439057	7.46347366020963	7.56691046579638
ncRNA1426_1	5.06156843862663	5.32249698602272	5.30468172024645	5.56211790511889	5.0205521742326	5.43651716153747	5.33727062120186	5.78306684009854	5.47419507030367	5.42280320981571	5.65601852686431	5.61004045977133	5.95963216986248	5.198346481954	6.14949144035488	5.24802226799462	5.98275198375771	5.87581113395651	5.75566942432713	4.9146749271018	5.68780284608103	5.5633144175559	6.16830346371446	5.39508809248062	5.32443487107628	4.84157911349418	5.32429083753043	5.65855097618775	5.68330800692852	5.2747893467821	4.83159724482307	5.27026367264181
ncRNA141_1	4.98088996467152	4.81935132280114	4.75028121817975	4.7669083185271	4.56702596237783	4.73657295553575	4.80153974590067	4.94813795025241	4.71429260944228	4.93867217858422	4.94813795025241	5.21262293210549	4.81271484896075	4.813387464888	4.90818154114273	5.28788303637918	4.91457497250594	5.29610978380305	5.55460426638308	5.80665427118867	5.30047922194224	4.76486856110788	5.18832278083422	6.28592524033226	5.82548378664377	5.94003088795329	5.68948949085018	4.9293780086971	5.16143902347508	5.02485589858494	5.57309597298256	5.59112223021272
ncRNA1417_1	7.1881240996902	7.26985048457791	6.96639746326923	7.27760018881976	7.53326137206342	7.90822811383482	7.07939306016793	7.45219714330768	7.32415651630763	7.04153939989405	7.43642325662247	7.5673342223976	6.91400953353907	7.52897560862814	7.51806931897529	7.1987552767592	7.21946534807713	7.20812306718165	7.62120199969753	7.94162395137404	7.31936660735131	7.18492373659688	7.62028601942001	7.6568954291692	7.95722913183371	6.91260432027203	7.52107092035027	7.50718922907037	7.76112306697865	7.33447993670158	7.67704444481211	7.7807794381921
ncRNA1414_1	7.91524320846788	7.46370160436268	7.96723892459838	6.72137595493689	7.85685484791026	6.77180714382004	7.1739284301445	6.77932180305618	7.33425211363155	7.10796412477674	7.11143012623495	7.47145146614685	7.2567424937715	7.00632701977475	7.10514889244612	7.44494727049332	6.66175351075992	6.91173434345184	6.80796370874275	8.08357129349452	6.94967462101276	7.02375211917501	6.76418462390567	6.84259865729579	7.13431124707591	7.4158398373463	7.44047250031488	7.11905027785364	6.40940233753008	6.73257163271701	7.8729768380775	7.14864843702964
ncRNA1402_1	5.11446974527738	4.9200022202945	4.96995070622289	5.04378100179568	5.04263215399565	5.09934026143511	4.90183465461533	4.67246959959808	4.92476254828588	5.0776583485353	5.07854582158087	4.92118472054491	4.78519101635303	4.94259702803669	5.02794751328944	5.14597884820454	5.08603604955283	5.11940458896492	5.03281555886764	5.13925309527012	4.90629494156547	5.01126399731896	5.03610447059615	5.29306268869811	5.38846105642523	5.11852605557336	5.02042786490506	5.15059981117942	5.04934411205126	4.79546968012217	5.31131016812893	5.54547132469598
ncRNA1373_1	10.2421508456209	9.99052514096866	9.8457613494363	10.3562149606501	9.3759426129582	10.4020472265277	10.2651518849505	10.0882475376491	10.3129764777955	10.1859745438489	10.4177192594594	9.71810058496127	10.1755133825027	10.0948669062863	10.1170917162034	10.2618955370386	10.2704427534223	10.3678570946157	10.2039317627674	9.95098377072131	10.2272500351555	10.4483995220969	10.5809933968142	10.4138638653614	10.4060268741053	10.2038994478658	10.6637452896116	10.6958165574632	10.8878381471443	10.0387506064598	10.6220288247434	10.1196964111919
ncRNA1363_1	4.60404212527955	4.7909171003804	4.61770204051977	4.83443205129824	4.60871288893421	4.75682405038043	4.87356087967193	4.84219968344326	4.72880413341461	4.76077876395269	5.02182882638913	4.66782929307603	5.22476977852356	4.96672439379558	4.76901681893626	4.83709482700913	5.48710256435673	5.03838943201941	5.00719841741279	4.62557727432935	4.87033860567483	5.01268642281135	4.96783900581662	4.80616186555286	4.88078405502832	4.76912724634692	4.88402502101468	4.81828446473358	4.98505448711887	5.15586547405502	4.71418761842423	4.79329123842371
ncRNA1345_1	6.28360769091475	6.45392865469347	6.30951884980605	5.99530398551616	6.9291476870978	5.73063725386585	6.314012902656	6.40501892647474	5.81544495176488	6.41127902727493	6.01958148922208	6.57097403394744	6.35085696056878	5.78480042417649	6.29705781379745	5.95852922133507	6.09350485372352	6.00840612074389	6.22944059266748	6.01044653655928	5.88052293264767	5.71658364363997	5.76478218648649	5.916193335703	5.7441024616668	5.90476614834047	5.79517358282827	5.735484419241	5.56140948550337	5.92146897806013	5.71666543977269	5.77206047128314
ncRNA1344_1	6.84796297556142	6.9508470641209	6.66465467561557	6.53440058380148	6.25310712974951	6.24649989288941	6.46034516405131	6.39719830892936	6.12817357359916	6.1725913335345	6.3652726488532	6.44412359353158	6.24132639836223	5.86342939432237	6.28642325120362	6.40751493109513	6.18092462372835	6.19383709889483	6.52224532892403	6.45533350152727	5.98287784022211	6.14031497819073	5.95057126289728	6.52577808369621	6.31633667215584	6.73648406803592	6.13908362898017	6.22729561063589	6.16415419039472	6.1573500050532	6.32158254879696	6.28341844549563
ncRNA132_1	7.60088543852864	7.66293265097497	7.63946563529984	7.80241817274185	7.60555930636285	7.76892983657062	7.71183110001546	8.11295512858791	7.62991695068917	7.74874330044634	7.65434941334523	7.5461078634214	7.34270260438325	7.64937552609014	7.70272783311734	7.7503872103302	7.85218288735073	7.96211628746799	7.68665748992715	8.30551496857978	7.97110067513262	7.63589240964452	7.96910019056655	7.6708848281638	7.85097599750986	7.71108272894612	7.68107317269066	7.77201549840758	7.92149583662198	7.83528333843597	7.96875767914544	8.32341859225746
ncRNA1233_1	5.21157794625835	5.06233778263753	5.04059323602907	5.06830211830081	5.00765074404413	5.22281276975201	5.04065592982573	5.20771664546399	5.15385248174773	5.20145933300584	5.14224007691252	5.08563657202608	4.96459342832384	5.23346956987074	4.94732580835762	5.17685700301605	5.07330458829995	5.2418697609033	5.2673399987022	5.27103453602422	5.16288717035414	5.23240315053033	5.27293310109425	5.30375370435933	5.39165740046089	5.15428552079542	5.22605900119508	5.36442255878621	5.01666251246535	5.12146976787777	5.6924601926971	5.28271211327489
ncRNA1232_1	4.5738188503797	4.77255794247169	4.7195397159352	4.86618708987508	4.55575966483184	4.78442101262669	4.81373854468378	4.69846266129574	4.86848727750007	4.69200770660785	4.8169286260528	4.48060147662667	4.81691145510438	4.86902422311965	4.9907857551532	4.54253466637832	5.10459081750922	5.023461229621	4.73218820696131	4.37693887707702	4.89814131932394	4.91199082635359	4.88203334096709	4.66247434186552	4.55315359867914	4.742972657221	4.86403345828627	5.14391565857764	5.26412344846334	4.78404778056968	4.74497158484033	4.57956602018999
ncRNA1205_1	5.3601700107776	5.3014200602662	5.36740548602386	5.35042055345669	5.48641259922315	6.18504200115426	6.20775266957355	5.86549065508895	5.36692491376096	5.44617141550575	5.44565030259604	5.70718433013856	5.60906692875595	5.35803366397299	5.550634563415	5.37670522285548	5.43227260203991	5.21876551776066	5.45829138655936	5.69868042007681	5.1837891480745	5.37111873205473	5.43316033714943	5.41542130611798	5.72340972752187	5.61105374448054	5.4264059653218	5.32460427245702	5.33984331371639	5.38432548880257	5.88120447941676	5.31167985316783
ncRNA1201_1	7.055058910041	7.3186842260037	7.20386750432946	7.06974837510535	7.14145038560895	7.66199425872891	7.30007411636148	7.46820027430193	7.2994232123825	7.40101648683087	7.30364438126887	7.77466717075951	7.12586114447055	7.59767405640673	7.45716778310654	7.34675661735487	7.75751810979174	7.34987878372646	7.39104521557592	7.45287946233515	7.36328343611868	7.36288879530196	7.5812515388953	7.43747179596504	7.52034714056921	7.30853776657153	7.3643192813076	7.72559191595501	7.54428173908698	7.59080499799289	7.37268830036157	7.69051327061204
ncRNA1190_1	5.97086810053194	5.88511471975375	5.7405524117827	5.9848764018948	6.04269078143753	5.92832432621151	6.19075038605375	6.03006244457107	5.84654696629155	6.07604113203411	6.05127747443278	6.14483692162653	6.19355620978643	5.89842455304604	6.01458770957477	6.074987624825	6.02276086646047	6.13224660443561	6.30174342593252	6.1271275177881	6.21576953096293	6.28785588199171	6.08681698944316	6.1420293079653	6.07698592986252	6.1955770489468	5.98727829124388	6.03753863994309	6.20175303557638	6.18307124026377	6.06068874081455	5.90697649179928
ncRNA116_1	5.39671465897086	5.5667327611353	5.36157317442025	5.6609343452443	5.24540187130157	5.69649044281088	5.73608539626944	5.63509401561717	5.65465332462289	5.57788946318047	5.66882252384247	5.48594262075744	5.57195035214034	5.78484132690718	5.63744480354064	5.48630584446468	5.52082341120825	5.623529420154	5.6741823049204	5.84632369361886	5.51386449945326	5.46275622924624	5.73830087407414	5.5808879142579	6.27892846451204	5.33351187083351	6.02457256175262	5.99171591129723	5.8526291611113	5.6532304018624	6.39984214446662	5.95537786935286
ncRNA1163_1	9.03695818379074	9.1774143690384	9.0190380338901	8.8309470948354	9.03222990310176	9.02997968143503	9.20019226031955	9.20908331970233	8.73264996819846	8.90896488980782	8.70851058305295	9.11804651558939	9.01829918826054	8.88200862119317	8.90257302194733	8.71598074693898	8.74220031766227	8.25625243269392	8.34880233475571	8.04778124666575	8.44086471242028	8.2387239866354	8.50192482675575	8.42812646617422	8.38519831166051	8.08532321032025	8.4276513293099	8.37668687780312	8.11114633086309	8.02607399049235	8.39798673654834	7.92875263882532
ncRNA1156_1	7.26003789931086	7.26219370272573	7.00336473016699	7.17668197771608	7.32339735815463	7.43167426687186	7.61161326684919	7.44287281369332	7.256960939882	7.44211949135806	7.25560768355645	7.86389082192978	7.33216588655868	7.2959634505061	7.35729269184968	7.34674310025564	7.5127052361134	7.24849031867238	6.93957246963183	7.29941369737799	7.2512937143659	7.08509959199892	7.23067805499826	7.30181608923418	7.03375540142229	7.1309469736472	7.49975084015306	7.15325697702831	7.3687250923208	7.02309560452631	7.43181056799449	7.18857439073861
ncRNA1149_1	10.1461846929162	8.85678501149407	8.98537774314416	9.1020460379835	10.2575517411771	9.94750630042206	9.19522906256157	9.67003256245058	9.18267716493749	8.99304380674177	8.76103104832934	8.6846172865128	9.13259119783805	9.91019238039446	8.99501708996645	9.0322472804887	9.27744278641165	8.11221542498609	8.81884687414792	7.98167888591051	8.65296013395307	8.50954525549125	9.09522564636886	8.481873299127	8.73726199776293	8.01647564050976	8.52622686817377	8.76343426546794	8.42796725641892	8.15054252959762	8.05534417818163	8.64096702760693
ncRNA1139_1	7.04182764308895	6.54933583353473	6.82585481762517	6.63775988776417	6.9082851545605	6.79749504692877	6.48126512392098	6.86976534095229	6.25416478811074	6.55031355306628	6.19235720299187	6.3963029391992	5.70197670264343	6.13228162878444	6.23856747628756	6.36532979550518	5.91997329798065	6.02784505965284	6.2902492606431	6.51385665155319	6.42235599351164	6.12352699068043	6.36194914323274	6.4365982271143	6.30421981470348	6.34142889126449	6.00925858239354	6.02616646933002	6.32104502046453	6.22354955103898	6.34667889248118	6.2684716386218
ncRNA1109_1	9.70899395451172	9.95096943464872	9.47370287794263	10.1933406556774	9.67577246068936	10.6487988598243	10.1332359975477	9.58342777573234	10.2478148815303	10.248884209672	10.2013748238628	9.30347105850737	9.95813389170205	10.7277012822234	10.3821964190708	10.3183509456873	10.5302165486393	10.5776436462855	10.1753952971112	9.53723035331026	10.4033162838968	10.5149884185242	10.3455593165017	10.3772999098731	10.4984115457442	10.012283276161	10.460632587264	10.629919861659	10.5911320232424	10.4382115759382	10.3358570449818	10.3963083827544
ncRNA1107_1	8.77213649472395	8.50073175982222	8.74675388406944	9.13840608678045	9.08991441642227	8.78039713907477	7.88084596428724	8.32552560581053	8.50593394596296	8.68292808062867	9.00716960088632	9.40389958574035	9.83998915478549	9.53806330107243	9.93587242440635	9.69041211042992	10.1241143738314	10.1214071053981	9.9547949099649	10.2132330651195	10.2079233398344	10.7520642632465	10.145008947419	9.91885495196138	10.9643623733251	10.4304342047621	10.8161068170903	10.1004588944698	10.2711555207283	10.6787295750648	10.2051714644662	10.6362980376912
ncRNA1085_1	6.10105033390881	6.3039899874798	6.03038528776689	6.5630367925572	6.01526854152638	6.27703102991926	6.86897488545147	6.05392588874282	6.13391593128275	6.18533574157316	6.4403755798533	6.13768614560946	6.31485654445954	6.75927193246342	6.42228178677	6.03511542248678	6.8695915301527	6.13922321762723	6.06421551784328	5.5957737096205	6.07574874352689	6.59056113454693	6.44181234424863	6.12085652197487	6.01273009003658	5.67806229180413	6.78099953271774	6.36714169080446	6.60647547746665	5.77948221017492	6.03265641001414	5.64044550014834
ncRNA104_1	3.92464865278885	3.97174968193281	3.96876240225825	4.0289304077548	3.9289396527666	3.95877869735356	4.01989431039511	3.84250348489456	3.94378729544072	4.00230229370836	3.9641821857307	3.89185028055134	3.97312022411062	4.01691570506357	3.913148702063	4.06688654097913	3.83402288973071	4.00763312557071	3.95367672589275	4.08529178491803	4.05459889062537	3.90326711435933	4.39654227919551	4.04280565644207	4.05750313812229	3.94481257424004	3.94146851651488	4.00434977465061	3.99268986492645	4.10895168946346	4.00727811687243	3.90231515744398
ncRNA1038_1	5.61547277349567	5.31730747803462	5.37528873484928	5.42683977461311	5.29673680832878	5.60375001708041	5.50933572124976	5.73870974615661	5.68630522871893	5.79983801022816	5.99979466737722	6.05684014441648	5.54984805846458	5.56469200228732	5.6047145806225	6.02876704077872	5.16681181115382	5.42823411292681	5.69351428134876	6.32595068246052	5.38966902422139	5.63964975245302	5.83688962528514	6.45093664955946	6.80505937677061	7.03560852300961	5.99985391427132	5.90354265772817	6.15742806052031	5.77092745653076	7.0697688322951	6.37638376611976
ncRNA1035_1	4.88323902652639	5.02740906054301	4.75516835525473	4.98047469300681	4.7046199039605	5.18240402672079	4.99570769682476	5.00967672245124	5.02313088892258	4.96527982552369	4.98275361163922	4.75490272328467	5.01067378469456	5.12346765370892	5.00757105612626	4.87395461108999	5.14431601856	4.97557101124366	4.95496815214688	4.89803886982269	5.04383574295869	5.22873596212544	5.01472257324125	4.89283010208896	5.0058017066274	5.17675878705818	5.40086760318543	5.20925832291059	5.4018790435078	5.3536214892069	5.16101985919225	5.06420870083255
ncRNA1026_1	4.9380971578742	4.90422021934942	4.98033885632902	5.00558098126514	5.05262019530319	5.21215922450258	5.07200108577671	5.01238976435904	5.1310833556833	5.09598947436803	4.85414152437274	5.09229586681488	5.12933788775469	4.79285283894396	5.32697515957295	4.9693747952647	5.09689224678399	5.36281238727554	4.7897542654398	5.01317620024117	5.05224167226321	5.2173377432105	5.0435538497097	4.93038558772849	4.94862397018643	5.04873297729162	5.62032289980469	4.85928968640193	5.17778227163603	5.25142252759486	5.15882334386805	5.2146861311933
ncRNA1012_1	7.12619424819597	7.23888465098556	6.75870267825842	7.24885727789795	6.69590000372878	7.537689245925	7.02974837869279	7.00171732347256	7.06240429225852	7.05788342428873	7.11626179983423	6.63693432713868	7.0917323812449	7.11056515814953	7.41477657420124	7.01292935301002	7.25989097739483	7.11060582543932	6.97782761470119	6.85696915930616	7.12210322783505	7.4121239332143	7.35300699513497	7.21031564450725	7.11644448692067	7.02314929652568	7.15421398293706	7.31251521232082	7.33404820408801	6.91357736857712	7.09974652473356	7.0401467657209
